# Supplementary material for: Cytokine-Induced Guanylate Binding Protein 1 (GBP1) Release from Human Ovarian Cancer Cells
Source: Cancers (Basel). 2020 Feb 19;12(2):488. doi: 10.3390/cancers12020488 (PMC7072386; doi:10.3390/cancers12020488)
Supplement: Supplementary file 1 [file cancers-12-00488-s001.zip]

Archive with 3 entries (2 files):
- cancers-702123-suppl-final version/
- cancers-702123-suppl-final version/cancers-702123-suppl- tabels-final.xlsx
- cancers-702123-suppl-final version/cancers-702123-suppl-figures-final.docx
