# Supplementary material for: Cytokine-Induced Guanylate Binding Protein 1 (GBP1) Release from Human Ovarian Cancer Cells
Source: Cancers (Basel). 2020 Feb 19;12(2):488. doi: 10.3390/cancers12020488 (PMC7072386; doi:10.3390/cancers12020488)
Supplement: Supplementary file 1 [file cancers-12-00488-s001.zip › cancers-702123-suppl-final version/cancers-702123-suppl- tabels-final.xlsx]

## Sheet: Anova e T Test Tables
Table S1. Anova and Student’s T test analyses of the selected 699 cytokine-modulated proteins of the SKOV3 secretome
sSKOV3LUC_CT_10_045	sSKOV3LUC_CT_11_046	sSKOV3LUC_CT_12_047	sSKOV3LUC_IFNg_16_057	sSKOV3LUC_IFNg_17_058	sSKOV3LUC_IFNg_18_059	sSKOV3LUC_IL27_13_51	sSKOV3LUC_IL27_14_052	sSKOV3LUC_IL27_15_053	Student's T-test Significant sSKOV3LUC_IFNg_sSKOV3LUC_CT	Student's T-test Significant sSKOV3LUC_IL27_sSKOV3LUC_CT	ANOVA Significant	Peptides	Unique peptides	Mol. weight [kDa]	Q-value	Score	Intensity	MS/MS count	-Log Student's T-test p-value sSKOV3LUC_IFNg_sSKOV3LUC_CT	Student's T-test Difference sSKOV3LUC_IFNg_sSKOV3LUC_CT	Student's T-test Test statistic sSKOV3LUC_IFNg_sSKOV3LUC_CT	-Log Student's T-test p-value sSKOV3LUC_IL27_sSKOV3LUC_CT	Student's T-test q-value sSKOV3LUC_IL27_sSKOV3LUC_CT	Student's T-test Difference sSKOV3LUC_IL27_sSKOV3LUC_CT	Student's T-test Test statistic sSKOV3LUC_IL27_sSKOV3LUC_CT	#NAME?	ANOVA q-value	Protein IDs	Majority protein IDs	Protein names	Gene names
-0.804414	-1.53474	-1.4607	0.3142	0.556506	0.81254	1.1203	0.64622	0.350086	+	+	+	17	16	43.024	0	239.43	10881000000	310	2.58641	2.97848	5.46512	2.43987	0.0036	3.21388	5.13404	3.08534	0.00048731	A0A024QZX5;A0A087X1N8;P35237	A0A024QZX5;A0A087X1N8;P35237	Serpin B6	SERPINB6
-0.517971	0.0193323	-0.778444	1.00144	1.23943	1.39517	-0.81395	-0.146494	-1.39851	+		+	12	12	22.591	0	32.292	31453000000	205	2.48063	2.96421	5.17378	0.346709	0.515767	-0.65272	-0.741247	2.47766	0.000307692	A0A024R4M0;P46781;B5MCT8;C9JM19;F2Z3C0;A8MXK4	A0A024R4M0;P46781;B5MCT8;C9JM19	40S ribosomal protein S9	RPS9
0.324571	0.545348	0.738957	-0.745007	-1.51125	-1.14874	-0.028877	1.69561	0.129396	+		+	17	17	46.708	0	58.79	3455900000	213	2.57411	-1.2507	-4.33839	0.0375854	0.958844	0.0467091	0.0895704	1.6837	0.000823748	A0A024R6I7;P01009;A0A0G2JRN3;P01009-2;P01009-3;G3V2B9;G3V544;G3V5R8;G3V387;A0A0B4J278	A0A024R6I7;P01009;A0A0G2JRN3;P01009-2;P01009-3	Alpha-1-antitrypsin;Short peptide from AAT	SERPINA1
-0.674101	-0.775588	-0.169959	0.950211	1.12156	1.69359	-1.17391	-0.351967	-0.619831	+		+	10	10	25.898	0	124.29	15333000000	272	2.44661	4.39165	5.38372	0.223806	0.704195	-0.429019	-0.505506	2.89833	0.000442396	A0A024RA52;P25787;C9JCK5;H3BT36;H7C402	A0A024RA52;P25787;C9JCK5	Proteasome subunit alpha type;Proteasome subunit alpha type-2	PSMA2
2.00947	0.688829	0.711991	-0.604359	-0.215517	-0.379725	-1.45619	-0.278288	-0.47621	+	+	+	27	19	553.12	0	91.668	3321300000	71	1.5679	-2.47389	-2.99634	1.52241	0.0185185	-3.01649	-2.97172	1.79672	0.000616702	A0A075B730;P58107	A0A075B730;P58107	Epiplakin	EPPK1
-0.758676	-0.824224	-0.809204	1.23763	0.927532	0.8073	-0.882472	1.20512	-0.903003	+		+	7	5	48.839	0	7.7591	55794000000	62	3.79462	13.5148	12.5094	0.359825	0.435014	4.56428	0.847217	1.26272	0.00197615	A0A075B7D9;Q92804-2;Q92804;A0A075B7D6;A0A075B7E4	A0A075B7D9;Q92804-2;Q92804	TATA-binding protein-associated factor 2N	TAF15
0.714167	0.826008	0.668764	-1.42353	-1.6612	-0.778315	0.461852	0.745462	0.446788	+		+	2	2	15.12	0.0014205	2.576	83482000	8	2.78408	-2.91517	-6.00059	0.792194	0.304904	-0.266378	-1.04355	3.64629	0.000732824	A0A087WV45;A0A087WT59;P02766	A0A087WV45;A0A087WT59;P02766	Transthyretin	TTR
-0.778435	-1.64446	-1.35584	1.09383	0.393797	0.780061	0.478527	0.770624	0.261893	+	+	+	24	4	58.535	0	162.78	52340000000	632	2.46227	4.47457	5.44263	2.40924	0.00372414	3.91463	5.19793	3.05802	0.000505263	A0A087WTT1;P11940-2;P11940;E7EQV3;E7ERJ7;Q9H361;H0YBN4;H0YAP2;E5RGH3;E5RJB9;H0YB86;Q4VXU2;E5RH24;H0YAS6;H0YB75;Q4VXU2-2;E5RHG7;H0YAS7;H0YC10;E5RGC4;E5RFD8;Q96DU9-2;Q96DU9	A0A087WTT1;P11940-2;P11940;E7EQV3;E7ERJ7;Q9H361	Polyadenylate-binding protein;Polyadenylate-binding protein 1;Polyadenylate-binding protein 3	PABPC1;PABPC3
-2.0475	-0.531414	-0.249845	1.32404	0.755254	0.567438	-0.601612	0.664277	0.119358	+		+	32	32	138.68	0	172.93	14266000000	384	1.41045	2.20636	2.66244	0.683327	0.190264	1.2132	1.33709	1.28374	0.00273443	A0A087WUT6;O60841	A0A087WUT6;O60841	Eukaryotic translation initiation factor 5B	EIF5B
-1.15621	-0.810249	-1.15039	0.246167	0.0839137	0.916593	1.78977	-0.493186	0.57359	+		+	73	62	192.06	0	323.31	129390000000	2080	2.18807	1.09046	3.52414	1.16779	0.0644184	1.24627	2.07086	1.24453	0.00425746	A0A087WVQ6;Q00610-2;Q00610;J3KS13;K7EJJ5;J3KRF5;J3KSQ2;J3QL20;A0A087WV74;A0A087WXH4;F5H5N6	A0A087WVQ6;Q00610-2;Q00610	Clathrin heavy chain;Clathrin heavy chain 1	CLTC
0.721603	1.94231	0.216849	-0.629584	-1.36152	-0.416356	-1.01629	0.438772	0.104216	+		+	10	10	108.34	0	30.408	603850000	139	1.40042	-0.646802	-2.05145	0.761677	0.241025	-0.410235	-1.17965	1.18283	0.00981295	A0A087X0S5;P12109	A0A087X0S5;P12109	Collagen alpha-1(VI) chain	COL6A1
0.68815	0.491007	0.607019	-1.22738	-1.16305	-1.14581	0.425811	1.58047	-0.256219	+		+	1	1	20.996	0	4.7723	152920000	35	5.04177	-1.06651	-7.7572	0.00733377	0.990069	-0.00723584	-0.0170633	1.98218	0.000591376	A0A087X1L8;K4DIA0;O75144-3;O75144;O75144-2	A0A087X1L8;K4DIA0;O75144-3;O75144;O75144-2	ICOS ligand	ICOSLG
-1.09316	-1.33786	-1.25911	0.947961	1.1914	0.738078	0.720226	0.194478	-0.102024	+	+	+	14	14	29.126	0	154.14	53665000000	489	3.89751	5.03625	11.3433	2.40551	0.00348387	3.45292	5.09705	3.66296	0.000786885	A0A087X1Z3;Q9UL46;H0YM70;H0YKU2	A0A087X1Z3;Q9UL46;H0YM70	Proteasome activator complex subunit 2	PSME2
-1.36721	-1.66202	-0.888465	0.702296	0.707996	0.710583	0.559631	0.594708	0.642482	+	+	+	7	7	75.905	0	54.86	62123000	18	3.06064	5.27984	7.63783	2.95959	0.00187879	4.9965	7.19351	4.24223	0.0013913	A0A087X232;P09871;F8WCZ6;H0Y5D1;B5MCV4;F5H7T4;C9JMA2;F8W876;P48740-3;P48740-4;P48740;P48740-2	A0A087X232;P09871;F8WCZ6	Complement C1s subcomponent;Complement C1s subcomponent heavy chain;Complement C1s subcomponent light chain	C1S
0.796981	0.2884	0.360561	0.709565	0.737901	0.979369	-1.54694	-1.31576	-1.01008		+	+	29	1	101.33	0	215.91	21760000000	442	0.840884	0.45034	1.29199	2.87312	0.00385714	-2.44189	-6.01204	4.11314	0.00102128	A0A087X253;P63010;P63010-2;A0A087WYD1;A0A087WU93;A0A087WZQ6;K7EN71;K7ERB2;K7EJX1;A0A087WXS3;K7EKZ5;K7EJ01;H7C034	A0A087X253;P63010;P63010-2;A0A087WYD1;A0A087WU93;A0A087WZQ6	AP-2 complex subunit beta	AP2B1
-0.591896	-0.459857	-1.37278	1.28706	1.2906	1.2048	-0.405367	-0.191731	-0.760827	+		+	15	15	45.796	0	59.159	14308000000	263	2.71145	3.73698	6.0567	0.466549	0.379653	0.642163	0.923339	3.2568	0.000561404	A0A087X2I1;P62333;H0YJC0;H0YJS8;H0YJE9;H0YJT1	A0A087X2I1;P62333	26S protease regulatory subunit 10B	PSMC6
-1.69213	-1.74095	-0.0108064	0.536475	0.486129	0.427411	0.483296	0.865651	0.644928	+	+	+	15	15	30.315	0	66.33	15148000000	254	1.33958	3.12398	2.62333	1.45286	0.0227649	3.47114	2.86953	1.79288	0.000624729	A0A0A0MRJ6;H7BY58;P22061;P22061-2;F6S8N6;C9J0F2;F8WDT3;F8WAV5;F8WAX2;H7C4X2	A0A0A0MRJ6;H7BY58;P22061;P22061-2;F6S8N6	Protein-L-isoaspartate O-methyltransferase;Protein-L-isoaspartate(D-aspartate) O-methyltransferase	PCMT1
-0.518504	0.133566	-0.154008	-0.61872	-0.953072	-0.904636	2.25052	0.716148	0.0487085	+		+	1	1	142.42	0.00016984	3.6789	55901000	16	1.39669	-0.419799	-1.74815	0.807573	0.162597	0.770123	1.42328	1.35478	0.00318841	A0A0A0MSN4;P12821-2;P12821	A0A0A0MSN4;P12821-2;P12821	Angiotensin-converting enzyme;Angiotensin-converting enzyme, soluble form	ACE
-1.20267	-0.888487	-1.27521	1.69552	0.96306	-0.0433209	0.0423356	0.555489	0.15329	+	+	+	15	8	36.867	0	93.114	13411000000	264	1.73769	1.02587	2.7997	2.66037	0.00894118	0.706163	3.51669	1.97674	0.000603922	A0A0A0MSS8;P42330;S4R3Z2;P42330-2;S4R3D5;P17516	A0A0A0MSS8;P42330;S4R3Z2;P42330-2	Aldo-keto reductase family 1 member C3	AKR1C3
-1.66689	-0.875964	-1.11519	0.67537	0.624328	0.622386	0.585883	1.27241	-0.122346	+	+	+	25	18	64.824	0	255.76	84457000000	1060	2.86175	1.01048	4.4403	1.7412	0.0245449	0.976779	2.76669	2.36382	0.000404819	A0A0A0MTS2;P06744;P06744-2;K7EQ48;A0A0J9YXP8;A0A0J9YYH3;A0A0J9YX90;K7EPY4;K7EP41;K7ENA0;K7ELR7;K7ERC6;K7EIL4;K7ERK8;K7ESF4;Q8N196	A0A0A0MTS2;P06744;P06744-2;K7EQ48;A0A0J9YXP8;A0A0J9YYH3;A0A0J9YX90	Glucose-6-phosphate isomerase	GPI
-1.2744	-0.559827	-1.1713	1.23309	1.17379	0.990671	-0.842167	0.237172	0.212975	+		+	22	17	101.2	0	69.782	5877400000	228	3.09156	2.84486	6.89262	0.971944	0.0979103	1.16117	1.76012	2.59706	0.000325424	A0A0B4J1W3;Q9BXJ9;Q9BXJ9-4;Q6N069-5;Q6N069-4	A0A0B4J1W3;Q9BXJ9;Q9BXJ9-4	N-alpha-acetyltransferase 15, NatA auxiliary subunit	NAA15
-0.896743	-1.17473	-0.464787	-0.5245	-0.136891	-0.414268	1.91133	0.717662	0.982936	+	+	+	7	6	15.763	0	31.79	19714000000	125	0.963868	0.64768	1.56186	2.10031	0.00651163	2.72631	4.16681	2.55994	0.000312704	A0A0B4J1Z1;C9JAB2;Q16629-3;Q16629-2;Q16629-4;Q16629;F8WEA1	A0A0B4J1Z1;C9JAB2;Q16629-3;Q16629-2;Q16629-4;Q16629	Serine/arginine-rich splicing factor 7	SRSF7
-1.62968	-1.22848	-0.837307	1.04881	0.468021	0.736968	0.633323	0.925684	-0.117341	+	+	+	7	7	21.525	0	63.615	21362000000	287	2.65684	1.94192	5.13997	1.94524	0.00931532	1.67683	3.50978	2.63107	0.000304762	Q5W0H4;A0A0B4J2C3;P13693;J3KPG2;P13693-2;H0YCX0;E9PJF7;Q56UQ5	Q5W0H4;A0A0B4J2C3;P13693;J3KPG2;P13693-2;H0YCX0;E9PJF7	Translationally-controlled tumor protein	TPT1
-0.874629	-1.76026	-1.16462	0.843477	0.561093	0.622046	0.533205	1.01621	0.223487	+	+	+	15	15	29.404	0	119.09	54474000000	393	2.6768	2.3356	5.43091	2.22623	0.00565432	2.23389	4.3074	3.04791	0.000432432	C9J9K3;A0A0C4DG17;P08865;F8WD59	C9J9K3;A0A0C4DG17;P08865	40S ribosomal protein SA	RPSA
-1.12154	-1.41338	-0.826142	1.04496	1.10807	0.104043	0.0406119	-0.231325	1.2947	+		+	31	15	70.108	0	323.31	71416000000	1193	2.15993	0.407581	2.26794	1.38961	0.134522	0.323928	1.55188	1.72411	0.00508642	A0A0G2JIW1;P0DMV9;P0DMV8;P0DMV8-2;V9GZ37	A0A0G2JIW1;P0DMV9;P0DMV8;P0DMV8-2;V9GZ37	Heat shock 70 kDa protein 1B;Heat shock 70 kDa protein 1A	HSPA1B;HSPA1A
-1.11766	-0.772705	-1.90903	0.735033	0.479429	0.631717	0.584373	0.860236	0.508607	+	+	+	3	1	38.254	0.00080347	2.8555	1163500000	44	2.26294	2.96038	4.61214	2.25433	0.0048169	3.01651	4.60405	3.03234	0.000457143	Q8MH48;Q5RJ85;A0A0G2JPQ3;P17693-5;P17693;P17693-4	Q8MH48;Q5RJ85;A0A0G2JPQ3;P17693-5;P17693	HLA class I histocompatibility antigen, alpha chain G	HLA-G
-1.4349	-1.20005	-1.25621	0.799604	0.798186	0.957526	0.726132	0.214201	0.395504	+	+	+	25	0	192.87	0	57.182	1069600000	115	4.77029	7.24371	18.2048	3.33434	0.0031	5.87342	8.91619	4.93185	0	A0A0G2JPR0;P0C0L4;A0A140TA49;A0A140TA44;A0A140TA32;P0C0L4-2	A0A0G2JPR0;P0C0L4;A0A140TA49;A0A140TA44;A0A140TA32;P0C0L4-2	Complement C4-A;Complement C4 beta chain;Complement C4-A alpha chain;C4a anaphylatoxin;C4b-A;C4d-A;Complement C4 gamma chain	C4A
0.938363	0.912069	0.606617	0.590754	0.311333	0.55247	-1.15309	-1.50994	-1.24859	+	+	+	7	0	18.481	0	7.782	13989000000	52	1.14054	-1.27486	-2.0376	3.8315	0	-8.09899	-11.9994	4.92786	0	A0A0U1RR32;A0A0U1RRH7;Q99878;Q96KK5;Q9BTM1;Q93077;Q7L7L0;P20671;P0C0S8;P04908;H0YFX9;Q9BTM1-2;REV__H0Y672;REV__E7EQ67;REV__H7BY63;REV__Q8NB25-4;REV__Q8NB25-2;REV__A0A087X2A7;REV__Q8NB25-3;REV__Q8NB25;Q71UI9-5	A0A0U1RR32;A0A0U1RRH7;Q99878;Q96KK5;Q9BTM1;Q93077;Q7L7L0;P20671;P0C0S8;P04908;H0YFX9;Q9BTM1-2	Histone H2A type 1-J;Histone H2A type 1-H;Histone H2A.J;Histone H2A type 1-C;Histone H2A type 3;Histone H2A type 1-D;Histone H2A type 1;Histone H2A type 1-B/E;Histone H2A	HIST1H2AJ;HIST1H2AH;H2AFJ;HIST1H2AC;HIST3H2A;HIST1H2AD;HIST1H2AG;HIST1H2AB
-1.16172	-0.662955	-1.10198	0.830523	1.19829	1.42048	0.538439	-0.520049	-0.541029	+		+	18	15	62.463	0	160.42	67135000000	767	3.09567	1.76294	6.01015	0.963386	0.131254	0.664708	1.571	2.59944	0.000286567	A0A0U1RRM4;P26599;P26599-2;P26599-3;A6NLN1;A0A0D9SF20;K7EKJ7;K7EK45;K7ELW5;K7ES59;A0A087WUW5;A0A087WU68	A0A0U1RRM4;P26599;P26599-2;P26599-3;A6NLN1;A0A0D9SF20	Polypyrimidine tract-binding protein 1	PTBP1
-0.980628	-1.54677	-1.32078	0.842864	0.983283	0.879524	0.311433	0.479682	0.351398	+	+	+	18	0	34.288	0	195.59	11814000000	433	3.67665	5.46236	10.4119	3.19242	0.00225455	4.15954	7.84038	4.88336	0	A0A140T955;A0A140T933;A0A1W2PRT9;A0A140T9I0;A0A140T9X5;A0A140T913;P01892;P16189;A0A140T941;A0A1W2PQS8;A0A140T9Z6;B0UXQ0;P30512;A0A1W2PP29;A0A1W2PQZ3;A0A1W2PQE2	A0A140T955;A0A140T933;A0A1W2PRT9;A0A140T9I0;A0A140T9X5;A0A140T913;P01892;P16189;A0A140T941;A0A1W2PQS8;A0A140T9Z6;B0UXQ0;P30512	HLA class I histocompatibility antigen, A-2 alpha chain;HLA class I histocompatibility antigen, A-31 alpha chain;HLA class I histocompatibility antigen, A-29 alpha chain	HLA-A
-1.01014	-1.29943	-1.57885	0.698891	0.693671	0.777587	0.281257	0.955623	0.481393	+	+	+	15	1	40.71	0	97.972	5561100000	218	3.57756	4.22076	9.42582	2.71038	0.004	3.90596	6.0961	3.88352	0.00101053	O19617;A0A140T921;A0A140T9H5;A0A140T9U8;A2AEA2;P10321;A0A140TA05;A0A140T9L3;A0A1W2PRU9;A0A140T9E1;A0A140T942;F8W9Z8;A0A140TA12;A0A140T9Z7	O19617;A0A140T921;A0A140T9H5;A0A140T9U8;A2AEA2;P10321;A0A140TA05;A0A140T9L3;A0A1W2PRU9;A0A140T9E1;A0A140T942	HLA class I histocompatibility antigen, Cw-7 alpha chain	HLA-C
1.26966	1.35017	1.3204	-0.402601	-0.550451	-0.565726	-0.93375	-0.573702	-0.914001	+	+	+	2	2	20.99	0	4.8007	193530000	2	5.23876	-6.84378	-21.7488	4.23159	0	-7.97543	-14.5451	5.68999	0	A0A1C7CYW6;A0A1B0GWB1;A0A1B0GTQ2;P0DI83	A0A1C7CYW6;A0A1B0GWB1;A0A1B0GTQ2;P0DI83	Ras-related protein Rab-34, isoform NARR	RAB34
0.964695	0.676461	0.959546	-1.8716	-1.3838	-0.130438	0.390311	0.311317	0.0835082	+	+	+	9	9	38.386	0	48.685	1034100000	92	1.7132	-1.61581	-3.06651	1.98918	0.0448	-0.490033	-2.365	2.00369	0.000632967	A0A1B0GVW0;O75787-2;O75787;B7Z1I9;A0A1B0GTB0;A0A1B0GVB9;A0A1B0GUT7;A0A1C7CYW4;A0A1B0GWJ8;H7C3E1;A0A1B0GTU8;A0A1B0GW13;A0A1B0GV60;A0A1B0GVC7;B7Z413;A0A1B0GV24;A0A1B0GWD6;A0A1B0GVI9;A0A1B0GU12;H7C240;A0A1B0GUV3;A0A1B0GVZ1	A0A1B0GVW0;O75787-2;O75787;B7Z1I9;A0A1B0GTB0;A0A1B0GVB9;A0A1B0GUT7;A0A1C7CYW4;A0A1B0GWJ8;H7C3E1;A0A1B0GTU8;A0A1B0GW13;A0A1B0GV60;A0A1B0GVC7;B7Z413	Renin receptor	ATP6AP2
0.39311	-1.55285	-0.0641039	1.46817	1.21112	0.50917	-0.465947	-0.426607	-1.07206	+		+	13	13	65.332	0	56.689	1362600000	92	1.05731	1.64903	1.97993	0.147335	0.812587	-0.276853	-0.346465	1.35603	0.0023771	A0A1B0GW23;Q03154;A0A1B0GU86;C9JMV9;Q03154-2;Q03154-4;Q03154-3;A0A1B0GV31;A0A1B0GVA5;C9JYZ0;F8WC59;A0A1B0GTG3;A0A1B0GVZ3;A0A1B0GVG0;A0A1B0GU36;A0A1B0GUT4;A0A1B0GVC5;A0A1B0GW28;C9IYJ8;A0A1B0GU64;C9JMW6;F2Z3Q0;A0A1B0GWD9;C9J7W8;K7N7A0;Q9BUJ0	A0A1B0GW23;Q03154;A0A1B0GU86;C9JMV9;Q03154-2;Q03154-4;Q03154-3;A0A1B0GV31	Aminoacylase-1	ACY1;ABHD14A-ACY1
-1.0933	-0.113194	-0.866663	0.908934	1.79066	1.01267	-0.331463	-0.559405	-0.748237	+		+	26	20	73.502	0	310.97	25543000000	579	2.04559	2.52157	3.99356	0.171067	0.797822	0.189182	0.365099	2.61123	0.000327645	A0A1C7CYX9;Q16555;Q16555-2	A0A1C7CYX9;Q16555;Q16555-2	Dihydropyrimidinase-related protein 2	DPYSL2
-1.54034	-0.529244	-1.35561	0.57383	-0.0168535	-0.0975534	0.794447	1.38734	0.783986	+	+	+	22	18	80.253	0	73.481	20254000000	317	1.58147	1.03535	2.58396	2.34844	0.00568944	1.70335	4.30913	2.60052	0.000284866	A0A1X7SBZ2;A0A1W2PQ51;Q92841;Q92841-1;Q92841-3;Q92841-2;A0A0U1RQJ0	A0A1X7SBZ2;A0A1W2PQ51;Q92841;Q92841-1;Q92841-3;Q92841-2	Probable ATP-dependent RNA helicase DDX17	DDX17
-1.04232	-1.4014	-1.4584	0.385477	0.932069	0.520672	0.860445	0.788477	0.41498	+	+	+	15	1	34.211	0	79.606	15228000000	148	3.09665	5.02534	7.72221	3.32884	0.00281818	5.22292	8.72702	3.97597	0.00107865	Q5SRN7;A0A1W2PS24;Q5SRN5;P04439;Q09160;Q31611;A0A0G2JNX1;P17693-6;P17693-2	Q5SRN7;A0A1W2PS24;Q5SRN5;P04439;Q09160	HLA class I histocompatibility antigen, A-3 alpha chain;HLA class I histocompatibility antigen, A-80 alpha chain	HLA-A
-0.880444	-0.676154	-0.514432	0.00556482	-0.751237	-1.00877	1.11421	1.40073	1.31052		+	+	6	6	34.136	0	35.406	1741200000	86	0.119321	0.213245	0.283845	3.88126	0	3.9717	10.6234	3.23848	0.000568047	A0A2C9F2P4;A0A286YFF7;P50897;Q5T0S4;A0A286YFE3;A0A286YFL8;E9PK48;E9PIA8;P50897-2;E9PSE5	A0A2C9F2P4;A0A286YFF7;P50897;Q5T0S4;A0A286YFE3;A0A286YFL8;E9PK48;E9PIA8;P50897-2	Palmitoyl-protein thioesterase 1	PPT1
-1.17586	-1.61144	-0.983161	0.764216	0.666574	0.806867	0.809073	-0.116753	0.840481	+	+	+	3	3	23.554	0	6.2542	665100000	22	3.33526	3.82655	8.25007	2.07735	0.00609639	3.37763	4.23735	2.98539	0.000461538	X6RKS3;A2A2V1;P04156-2;P04156	X6RKS3;A2A2V1;P04156-2;P04156	Major prion protein	PRNP
-0.809963	-1.59374	-0.849738	0.980806	0.229784	1.17897	0.406632	-0.610201	1.06745	+		+	11	11	25.895	0	49.421	8148000000	187	2.08846	1.55758	3.71614	1.17226	0.0675377	1.13647	2.04461	1.61302	0.00109091	A6NFX8;Q9UKK9;A6NJU6;A6NCQ0;H0YEY4;C9JYY9	A6NFX8;Q9UKK9;A6NJU6	ADP-sugar pyrophosphatase	NUDT5
0.899304	0.974427	-1.01737	0.767026	0.856718	0.694416	-0.953161	-1.2257	-0.99566			+	1	1	27.38	0.0064792	1.7159	19678000	1	0.303381	0.928575	0.690242	0.957033	0.0855392	-2.56053	-1.89317	1.46181	0.00114388	H0YDU1;E9PJK4;A6NI28	H0YDU1;E9PJK4;A6NI28	Rho GTPase-activating protein 42	ARHGAP42
-0.511805	-0.229311	-1.3203	-0.147362	-1.08652	0.0436719	1.2706	1.75259	0.228435		+	+	12	12	37.375	0	76.455	9487500000	195	0.239126	0.165624	0.44422	1.4766	0.0421742	1.01005	2.42148	1.47088	0.00243046	A6PVN5;Q15257-3;Q15257-2;Q15257;F6WIT2;Q15257-4;Q68CR8;Q5T949;Q5T948;A6PVN9;A6PVN6;B7ZBQ0;A6PVN8;C9IZ76;A6PVN7;H0Y6E5;B7ZBP9;B7ZBP7;H0Y562;B4DDQ6	A6PVN5;Q15257-3;Q15257-2;Q15257;F6WIT2;Q15257-4;Q68CR8;Q5T949;Q5T948;A6PVN9	Serine/threonine-protein phosphatase 2A activator	PPP2R4;DKFZp781M17165
1.55512	0.900518	1.08633	-0.740429	-0.954336	-1.31824	-0.618197	0.106434	-0.017198	+	+	+	5	5	21.844	0	55.661	1682700000	73	2.97478	-1.85178	-5.81673	1.99007	0.0121463	-1.15004	-3.27236	3.17619	0.000419214	B3KWK7;A6XND1;A6XND0;P17936;P17936-2;C9JMX4;H0Y5K2;H0Y485	B3KWK7;A6XND1;A6XND0;P17936;P17936-2;C9JMX4;H0Y5K2;H0Y485	Insulin-like growth factor-binding protein 3	IGFBP3
-0.990068	-2.05326	-0.440199	0.935144	0.491237	0.0663089	0.861783	0.330179	0.798879	+	+	+	8	8	103.39	0	61.819	2005900000	111	1.43931	2.09226	2.69685	1.65562	0.0138413	2.30171	3.13781	1.87909	0.000631579	A9Z1X7;Q8IYB3-2;Q8IYB3;M0R088;E9PCT1;M0QXG5;M0R1E7	A9Z1X7;Q8IYB3-2;Q8IYB3;M0R088;E9PCT1	Serine/arginine repetitive matrix protein 1	SRRM1
-1.29751	-1.54131	-0.944286	0.561185	0.533936	0.840701	0.117627	0.523731	1.20592	+	+	+	6	6	15.516	0	18.774	5723600000	63	3.17718	1.51891	5.8725	2.18253	0.0059893	1.49539	3.85189	2.93215	0.000352941	H3BQQ9;B0QYN7;P63279;H3BPC4;H3BRD1	H3BQQ9;B0QYN7;P63279;H3BPC4	SUMO-conjugating enzyme UBC9	UBE2I
-0.916422	-0.867292	-0.42021	-0.530598	-0.483843	-0.45003	1.04775	2.01088	0.609765		+	+	3	2	78.329	0	10.862	418520000	45	0.704839	0.0904172	0.570328	1.93871	0.0251857	0.718042	2.73568	2.49328	0.000647191	B1AHL2;P23142-4;P23142-2;P23142-3	B1AHL2;P23142-4	Fibulin-1	FBLN1
-1.24569	-0.626348	-0.473546	1.63152	1.06335	1.07846	-0.29684	-0.293	-0.837905	+		+	13	0	31.948	0	109.78	40791000000	657	2.60574	3.71661	5.72943	0.441477	0.422943	0.557494	0.868298	3.10055	0.000502618	B2R5W2;G3V4C1;P07910-2;G3V4W0;B4DY08;P07910-4;P07910-3;G3V5V7;G3V5X6;G3V3K6;G3V251;B4DSU6;G3V4M8;G3V2H6;E5RJ39;B3KT61;Q86SE5-2;Q86SE5;Q86SE5-3	B2R5W2;G3V4C1;P07910-2;G3V4W0;B4DY08;P07910-4;P07910-3;G3V5V7	Heterogeneous nuclear ribonucleoproteins C1/C2	HNRNPC
-1.21993	-1.3041	-1.39061	0.651728	0.358862	0.415161	0.728455	1.06888	0.691555	+	+	+	10	10	76.613	0	29.152	337540000	57	4.1926	3.52661	11.647	4.09639	0	4.22867	11.8393	5.18612	0	F5H2D0;B4DPQ0;P00736;F5H1V0;F5H6Y3;F5H3N3;H0YFL7;Q9NZP8	F5H2D0;B4DPQ0;P00736	Complement C1r subcomponent;Complement C1r subcomponent heavy chain;Complement C1r subcomponent light chain	C1R
-0.306017	-0.929422	-0.999896	0.986194	1.72116	1.08216	-0.365527	-0.374499	-0.814152	+		+	10	10	33.186	0	87.046	7001700000	142	2.48725	3.56681	5.34975	0.355765	0.540852	0.403257	0.705357	3.09724	0.0005	B4DUC8;Q13126;Q13126-4;Q13126-3;Q13126-2;J3QSB7;Q13126-7;Q13126-6;Q13126-5;F2Z2F3;F8WES2;J3KRN1	B4DUC8;Q13126;Q13126-4;Q13126-3;Q13126-2;J3QSB7;Q13126-7;Q13126-6;Q13126-5;F2Z2F3	S-methyl-5-thioadenosine phosphorylase;Purine nucleoside phosphorylase	MTAP
1.15906	1.01817	1.06098	-0.857346	-0.768622	-1.0179	-0.854191	0.957244	-0.697388	+		+	2	2	70.64	0.0095735	1.5524	83583000	5	4.69909	-5.65698	-16.5197	1.03267	0.064266	-3.68588	-2.07521	1.76961	0.000630197	B4DXX4;Q4G0Z9-2;Q4G0Z9;F8WCM6;F8WDR8;G3XAN3;Q4G0Z9-3;Q4G0Z9-4	B4DXX4;Q4G0Z9-2;Q4G0Z9;F8WCM6;F8WDR8;G3XAN3;Q4G0Z9-3;Q4G0Z9-4	MCM domain-containing protein 2	C8orf45;MCMDC2
-0.61137	-0.513505	-1.01049	-0.288125	-0.676011	-0.641865	0.973951	0.830721	1.93669		+	+	3	3	26.412	0	14.148	76382000	7	0.377554	0.297042	0.690449	2.17637	0.0045298	3.29762	4.46761	2.77009	0.000377953	B4DZU5;Q7Z7C8;Q7Z7C8-2;C9J856;A0A0A0MRR3;Q7Z7C8-4	B4DZU5;Q7Z7C8;Q7Z7C8-2	Transcription initiation factor TFIID subunit 8	TAF8
-1.71382	-0.999277	-1.12123	0.810156	0.406634	0.269136	0.587106	0.973441	0.787847	+	+	+	31	30	140.94	0	136.78	34202000000	443	2.53242	2.53548	5.15661	2.94594	0.00317808	2.94651	6.4968	3.54876	0.000676056	B4E1Z4;P00751;E7ETN3;H7C5H1;A0A0G2JH38;P00751-2;C9JRT3;H7C526	B4E1Z4;P00751;E7ETN3;H7C5H1;A0A0G2JH38;P00751-2	Complement factor B;Complement factor B Ba fragment;Complement factor B Bb fragment	CFB
0.714919	0.709539	1.33832	-1.00311	-1.60857	-1.04325	0.446271	-0.103944	0.549818	+		+	3	3	32.107	0.0026058	2.2177	11476000	6	2.76776	-2.50914	-5.7629	1.00511	0.113863	-0.731365	-1.65696	3.10588	0.000446512	B5MCZ9;Q16769-2;Q16769	B5MCZ9;Q16769-2;Q16769	Glutaminyl-peptide cyclotransferase	QPCT
-1.25373	-1.27931	-0.852837	0.988381	1.41306	0.99939	-0.230024	0.196227	0.018854	+	+	+	11	11	26.224	0	111.74	58127000000	348	3.4883	1.94724	7.23565	2.42739	0.00812183	0.96719	3.7266	4.1804	0.000806723	B5MDF5;P62826;J3KQE5;F5H018;H0YFC6;B4DV51;A0A087X0W0	B5MDF5;P62826;J3KQE5;F5H018	GTP-binding nuclear protein Ran	RAN
-0.367886	-0.558211	-0.559887	1.06292	1.29357	1.39153	-1.2454	-0.973238	-0.0434026	+		+	12	11	41.668	0	67.746	1820000000	120	3.93773	3.88921	10.8193	0.282025	0.610445	-0.576661	-0.624415	2.88209	0.000438356	B7ZC39;B7ZC38;Q9NR46;Q9NR46-2;F8WFB9;G5E9J1;H7C1Z6	B7ZC39;B7ZC38;Q9NR46;Q9NR46-2	Endophilin-B2	SH3GLB2
-1.19212	-1.32468	-1.36199	0.702154	0.510844	0.528969	0.391098	1.2324	0.513328	+	+	+	5	5	16.645	0	25.032	1551400000	60	4.70892	4.69514	15.6466	2.7713	0.00326761	5.02498	6.52392	3.74527	0.000888889	B8ZZN6;P63165;B8ZZJ0;B9A032;B8ZZ67;P63165-2	B8ZZN6;P63165;B8ZZJ0;B9A032	Small ubiquitin-related modifier 1	SUMO1
0.603827	0.782909	0.550178	-1.60503	-1.48621	-0.735347	0.802535	0.825585	0.261556	+		+	1	1	13.253	0.00048654	2.9843	63115000	4	2.61963	-2.8503	-5.51097	0.0267739	0.972695	-0.0233612	-0.0594939	3.21513	0.000527473	C9IYF5;F5GZK1;C9JEG3;Q9UBQ6	C9IYF5;F5GZK1;C9JEG3;Q9UBQ6	Exostosin-like 2;Processed exostosin-like 2	EXTL2
0.0543531	-0.522464	-1.43632	1.75277	0.598305	0.647522	-0.924879	0.601598	-0.770888	+		+	9	9	17.605	0	25.959	11107000000	149	1.33063	1.03766	2.23184	0.155213	0.815549	0.171481	0.334074	1.11684	0.00712966	C9J0K6;P30626-2;P30626;P30626-3;B4DHQ6	C9J0K6;P30626-2;P30626;P30626-3	Sorcin	SRI
-0.666537	-0.651626	-0.251508	1.34634	1.14162	1.33783	-1.30367	-0.543205	-0.409247	+		+	4	4	53.375	0.0023191	2.3131	740390000	10	3.54029	1.7466	7.06804	0.299913	0.673407	-0.222217	-0.554197	3.3681	0.000518919	C9J2C3;Q14435;C9J388;Q14435-2	C9J2C3;Q14435;C9J388;Q14435-2	Polypeptide N-acetylgalactosaminyltransferase 3	GALNT3
-0.359952	0.17834	-1.58162	-1.14012	-0.615045	0.26311	0.912427	1.09179	1.25108		+	+	8	8	20.745	0	43.728	1286300000	77	0.0467068	0.143621	0.124637	1.46519	0.0225666	2.65794	2.82234	1.42036	0.00135211	C9JBI3;P78330;A0A1D5RMN5;C9JEJ7;F8WD74	C9JBI3;P78330	Phosphoserine phosphatase	PSPH
2.12192	0.543592	0.885738	-0.41139	-0.280991	-0.83962	-0.9376	-0.550178	-0.531474	+	+	+	3	3	26.353	0	9.2384	52582000	5	1.53771	-4.36985	-3.0978	1.69399	0.0106489	-4.78872	-3.46369	2.05309	0.000371134	C9JEV0;P25311;H7BZJ8	C9JEV0;P25311	Zinc-alpha-2-glycoprotein	AZGP1
-1.14925	-1.49471	-1.30175	0.443147	0.506075	0.885319	0.836924	0.606017	0.668229	+	+	+	6	6	11.333	0	42.072	14131000000	124	3.4568	3.50006	8.54329	4.11525	0	3.66757	11.4393	4.78725	0	C9JFR7;P99999;CON__P62894	C9JFR7;P99999	Cytochrome c	CYCS
0.197372	0.88574	0.279481	-1.376	-1.97281	0.449074	0.894594	0.550034	0.0925103	+		+	8	8	58.44	0	33.019	3824200000	79	0.869752	-1.44168	-1.65458	0.0636358	0.931555	0.0590375	0.139695	0.973111	0.0095	C9JIZ6;P07602;P07602-2;P07602-3;A0A0J9YXB8;Q5BJH1	C9JIZ6;P07602;P07602-2;P07602-3;A0A0J9YXB8	Prosaposin;Saposin-A;Saposin-B-Val;Saposin-B;Saposin-C;Saposin-D	PSAP
-1.12723	-1.55837	-0.425931	0.686847	-0.181851	-0.501947	0.900437	1.34292	0.865114	+	+	+	2	2	12.06	0.0038916	1.9222	155780000	21	1.00472	0.911743	1.73419	2.3283	0.00579747	1.82081	4.33834	2.13666	0.000400955	C9JT76;C9JQ14;C9JKV3;P10646-2;P10646;C9JP39;C9J103	C9JT76;C9JQ14;C9JKV3;P10646-2;P10646;C9JP39;C9J103	Tissue factor pathway inhibitor	TFPI
-1.70301	-0.968725	-0.356005	-0.0716834	0.0410884	0.0177363	0.892704	1.75357	0.394324	+	+	+	2	2	20.281	0.003894	1.9322	407140000	47	1.2082	0.661261	1.85122	1.65734	0.0226853	1.33098	2.8568	1.89902	0.000612326	C9JMY1;P18065	C9JMY1;P18065	Insulin-like growth factor-binding protein 2	IGFBP2
-1.53628	-1.55197	-0.668863	0.923379	0.432569	0.715209	0.921197	0.168422	0.596337	+	+	+	5	5	14.369	0	17.361	11735000000	117	2.40689	1.15837	3.94611	2.11978	0.0108621	1.08181	3.41084	2.8217	0.000293578	C9JXB8;C9JNW5;P83731	C9JXB8;C9JNW5;P83731	60S ribosomal protein L24	RPL24
-0.150785	-1.95832	-1.35343	0.493984	0.699331	0.987564	0.56784	0.245306	0.468508	+	+	+	4	4	11.545	0	24.237	850380000	36	1.57187	3.04095	3.07362	1.36846	0.0293206	2.5564	2.62879	1.89328	0.000504505	C9JZG9;C9JZY6;P62256;H7C4M9;P62256-2;C9J8Q9	C9JZG9;C9JZY6;P62256;H7C4M9;P62256-2;C9J8Q9	Ubiquitin-conjugating enzyme E2 H	UBE2H
-0.80095	-0.543664	-0.875476	-0.201746	0.149353	-1.20254	1.72349	1.25193	0.49961		+	+	34	34	102.33	0	180.8	8812300000	412	0.315392	0.408398	0.648543	2.16405	0.00605988	2.40984	4.22738	1.9385	0.000506787	D3DQV9;P78344;H0Y3P2;P78344-2;H0YCH5;E9PKF8;H0YD77;H0YEC5;H0YE22;H0YCF8;H0YD99;H0YE44;H0YEN8;H0YDC0	D3DQV9;P78344;H0Y3P2;P78344-2	Eukaryotic translation initiation factor 4 gamma 2	EIF4G2
-0.970464	-1.27889	-1.20447	0.491128	1.53996	0.665419	0.918454	-0.253606	0.0924764	+	+	+	7	7	28.512	0	27.882	2458900000	93	2.43039	3.63208	5.20368	1.75615	0.011183	2.4869	3.37174	2.26272	0.000338983	D6RBW1;P06730;P06730-3;P06730-2;H0Y8J7;D6RFJ3;D6RHE2;H0Y8X3;A6NMX2	D6RBW1;P06730;P06730-3;P06730-2;H0Y8J7	Eukaryotic translation initiation factor 4E	EIF4E
0.825006	1.26702	1.08593	-0.831986	-1.50785	-1.22721	0.220402	0.0774666	0.0912183	+	+	+	72	72	333.2	0	260.25	3440700000	603	3.18111	-2.34817	-6.81243	2.61893	0.00625698	-0.970903	-4.00911	4.10805	0.000872727	D6RGG3;Q99715;Q99715-4;A0A087X0A8;Q99715-2;H0Y4P7;H0Y5N9;H0Y991	D6RGG3;Q99715;Q99715-4;A0A087X0A8;Q99715-2	Collagen alpha-1(XII) chain	COL12A1
1.23098	1.24121	1.30912	-0.580442	-0.49501	-1.16556	0.0614534	-0.840984	-0.760773	+	+	+	3	3	53.305	0.00048622	2.9815	36067000	3	3.15753	-3.34028	-7.37365	2.44484	0.003456	-2.95164	-5.07526	3.05149	0.000482412	E5RIH5;Q6NXR4;E5RHM7	E5RIH5;Q6NXR4;E5RHM7	TELO2-interacting protein 2	TTI2
-0.970155	-0.51346	-0.936988	0.773207	1.1294	1.54474	0.224524	0.0163902	-1.26765	+		+	39	27	69.371	0	200.64	90932000000	1144	2.73307	0.739915	3.68079	0.402287	0.617025	0.175759	0.616576	1.99204	0.000788104	E7EQR4;P15311	E7EQR4;P15311	Ezrin	EZR
-1.26218	-1.22717	-0.099784	-0.495869	0.768134	-0.841797	1.12411	1.09832	0.936229		+	+	4	2	96.005	0	13.306	284490000	45	0.469753	0.259509	0.764987	2.11321	0.0183824	0.738564	2.96731	1.60629	0.00255263	E7ES19;P35443;G3XAP6;P49747-2;P49747	E7ES19;P35443;G3XAP6;P49747-2;P49747	Thrombospondin-4;Cartilage oligomeric matrix protein	THBS4;COMP
-1.45001	-0.968643	-1.30962	1.18368	0.660246	0.949976	0.517346	0.48238	-0.065354	+	+	+	10	10	54.502	0	22.079	4167900000	123	3.32312	3.36889	7.97143	2.55545	0.00366102	2.40839	5.15955	3.68284	0.000774194	E7ETB3;Q9ULA0;E7EMB6;F8WAN0;B9ZVU2;C9JBE1;E5RJ35;E7EPX3;C9J1E2	E7ETB3;Q9ULA0;E7EMB6	Aspartyl aminopeptidase	DNPEP
-0.236352	-1.35468	-1.82562	1.11738	0.676027	0.869368	0.285314	-0.0142407	0.482807	+	+	+	6	6	15.016	0	140.24	14621000000	224	1.84589	3.41127	3.69992	1.32037	0.036319	2.34016	2.51681	2.13332	0.000375	F8VZJ2;H0YHX9;Q13765;E9PAV3-2;E9PAV3;F8W0W4;F8W1N5;F8VNW4;F8VZ58;Q9BZK3	F8VZJ2;H0YHX9;Q13765;E9PAV3-2;E9PAV3;F8W0W4;F8W1N5;F8VNW4	Nascent polypeptide-associated complex subunit alpha;Nascent polypeptide-associated complex subunit alpha, muscle-specific form	NACA
-1.42869	-1.3234	-0.201406	0.697368	1.219	1.09127	0.162652	-0.798972	0.582168	+		+	7	2	19.177	0	44.933	23746000000	175	2.03055	1.90125	3.76728	0.78668	0.159114	0.924717	1.43946	1.75758	0.000601562	E9PCT5;C9JKI3;Q03135-2;P56539	E9PCT5;C9JKI3;Q03135-2	Caveolin;Caveolin-1	CAV1
-0.53218	-0.200884	-2.27733	0.533636	0.763727	0.60756	0.97	-0.32147	0.456938	+		+	14	14	164.2	0	31.118	620930000	96	1.18928	2.4191	2.29036	0.855272	0.109154	2.02564	1.68704	1.12938	0.00450704	Q5TG12;E9PGC5;Q15262-2;Q15262-3;Q15262-4;Q15262;H0YDP9;H0Y6P5;H0Y6V4;A0A0G2JQF6;E9PRW2	Q5TG12;E9PGC5;Q15262-2;Q15262-3;Q15262-4;Q15262	Protein-tyrosine-phosphatase;Receptor-type tyrosine-protein phosphatase kappa	PTPRK
-1.26891	-1.30039	-1.17772	0.769983	0.842724	0.666075	1.20712	0.322749	-0.0616367	+	+	+	11	11	25.572	0	66.328	11024000000	257	5.23638	1.74077	11.2541	2.00065	0.00898182	1.50662	3.52762	2.89007	0.000354244	E9PGT1;Q15631;H7C1D4;Q15631-2;A0A0J9YVW2	E9PGT1;Q15631;H7C1D4	Translin	TSN
-0.288298	-0.4208	-0.843628	1.24854	1.05125	1.52487	-0.539932	-0.514256	-1.21775	+		+	5	5	19.344	0	35.588	2590100000	95	2.93429	2.24369	6.046	0.34944	0.582823	-0.300087	-0.657421	3.3753	0.000554913	E9PGT6;Q99627-2;Q99627;H7C3S9	E9PGT6;Q99627-2;Q99627;H7C3S9	COP9 signalosome complex subunit 8	COPS8
-0.638874	0.508671	-1.72961	1.04225	1.0131	0.817772	-0.603717	0.540773	-0.950373	+		+	42	42	102.99	0	178.2	32506000000	686	1.14138	2.00761	2.16526	0.131765	0.821861	0.359066	0.3257	0.986088	0.00842541	E9PLK3;P55786;P55786-2;A6NEC2;H0YDG0;E9PP11;A6NEC2-2;H0YCQ5;E9PJY4;E9PJ74;E9PPD4;E9PRQ5;A6NEC2-3;E9PJF9;E9PPZ2;E9PI82	E9PLK3;P55786;P55786-2	Puromycin-sensitive aminopeptidase	NPEPPS
-0.4384	0.87754	-0.0656961	1.38245	0.383047	1.09645	-1.27453	-0.64397	-1.31688		+	+	5	5	12.201	0	17.124	19336000000	96	0.777797	1.20819	1.4806	1.26018	0.0456599	-1.75212	-2.32837	1.9921	0.000471698	E9PLL6;P46776;E9PJD9;E9PLX7	E9PLL6;P46776;E9PJD9	60S ribosomal protein L27a	RPL27A
0.721424	0.342238	0.272718	0.937141	0.799382	0.704215	-1.57922	-1.52648	-0.671415	+	+	+	2	2	28.067	0.0034722	2.0316	327260000	21	1.11714	0.526047	1.63652	2.19651	0.005725	-2.43575	-4.30915	3.2439	0.000536313	E9PMR4;P48509;E9PRJ3	E9PMR4;P48509;E9PRJ3	Tetraspanin;CD151 antigen	CD151
-0.658208	-1.4527	-0.523868	1.26154	1.10411	1.29025	-0.548238	-0.620036	0.147146	+		+	17	2	76.569	0	154.41	43304000000	507	2.68108	1.22662	4.49499	0.639937	0.342207	0.314646	0.977573	2.87112	0.000301887	E9PRY8;P29692-2;A0A087X1X7;H0YE72;H0YE58;E9PQC9;E9PKH7;E9PNC8;E9PPY1;E9PJV8;E9PN56;E9PN71;E9PRL0;E9PQR8	E9PRY8;P29692-2;A0A087X1X7	Elongation factor 1-delta	EEF1D
0.559698	0.631502	0.171397	-0.437194	-0.806095	-1.71504	-0.203251	1.85259	-0.053606	+		+	2	2	60.04	0	4.3584	81881000	20	1.62349	-1.05209	-2.65442	0.0389851	0.954857	0.0567659	0.0954805	1.03491	0.00878363	F5GY80;F5H7G1;P07358	F5GY80;F5H7G1;P07358	Complement component C8 beta chain	C8B
-0.179151	-0.684686	-1.3401	1.80745	1.08324	0.726465	-0.574922	-0.255842	-0.582448	+		+	11	11	28.05	0	80.89	7559200000	236	1.86124	3.28395	3.71887	0.303971	0.596922	0.446084	0.639791	2.31449	0.000278261	F5GYN4;J3KR44;Q96FW1;F5H6Q1;F5GYJ8;Q96FW1-2;F5H3F0	F5GYN4;J3KR44;Q96FW1;F5H6Q1;F5GYJ8;Q96FW1-2;F5H3F0	Ubiquitin thioesterase OTUB1	OTUB1
-1.79718	-1.08654	-0.552233	0.653442	0.905282	0.972856	0.921221	-0.356872	0.34003	+		+	27	27	64.872	0	323.31	50549000000	696	2.22333	0.639119	2.90522	1.31256	0.0996889	0.464847	1.74839	2.05225	0.00102004	F5GZS6;J3KPF3;P08195-3;P08195;P08195-4;P08195-2;H0YFS2;F5H0E2;F5GZI0;F5H867;H0YFX4;F5GZR9	F5GZS6;J3KPF3;P08195-3;P08195;P08195-4;P08195-2	4F2 cell-surface antigen heavy chain	SLC3A2
-0.585508	-1.20434	-0.71777	1.9095	0.690044	1.03471	-0.202349	-0.585635	-0.33864	+		+	10	2	43.867	0	173.07	50952000000	336	2.12791	0.709345	2.93548	0.985148	0.395168	0.159496	0.906761	2.61109	0.000462963	F8W0J6;F5H4R6;H0YIV4;P55209-2;P55209;F8VUX1;F8VY35;F8W020;F8VXI6;F8VVB5	F8W0J6;F5H4R6;H0YIV4;P55209-2;P55209;F8VUX1;F8VY35;F8W020;F8VXI6;F8VVB5	Nucleosome assembly protein 1-like 1	NAP1L1
-0.55145	-1.37356	-1.12188	0.829115	0.988851	1.37985	0.458519	0.236314	-0.845764	+		+	24	1	57.73	0	305.94	379100000000	2952	2.6827	1.13765	4.37243	0.960492	0.149724	0.527579	1.47704	2.19038	0.000642857	F5H5D3;Q9BQE3;F8VVB9	F5H5D3;Q9BQE3;F8VVB9	Tubulin alpha-1C chain	TUBA1C;TUBA1B
-1.35118	-1.09489	-1.00301	1.13422	1.19676	0.880015	0.614819	-0.30545	-0.0712899	+	+	+	14	14	25.63	0	133.06	18613000000	339	4.00691	1.7989	8.35676	1.85096	0.0197518	0.995907	2.93653	3.42147	0.000494845	F8W1A4;P54819-2;P54819;P54819-5;F8VY04;P54819-6;P54819-3;P54819-4;F8VZG5;G3V213;F8VPP1	F8W1A4;P54819-2;P54819;P54819-5;F8VY04;P54819-6;P54819-3;P54819-4;F8VZG5	Adenylate kinase 2, mitochondrial;Adenylate kinase 2, mitochondrial;Adenylate kinase 2, mitochondrial, N-terminally processed	AK2
-1.25685	-0.618009	-1.80436	0.845542	0.264939	1.05386	0.257582	0.50576	0.751528	+	+	+	9	2	18.565	0	60.815	20487000000	164	2.02465	3.04075	4.05573	2.01925	0.00622222	2.7028	3.97705	2.51433	0.00031068	F8W7C6;A0A087WV22;H7C123;H7C2C5;Q96L21	F8W7C6;A0A087WV22		RPL10
-1.02986	-1.79469	-0.777045	0.737532	0.440496	0.32367	0.210611	1.41522	0.474058	+	+	+	24	24	84.304	0	237.57	6096100000	268	2.17352	3.16679	4.4357	1.78751	0.00867606	3.53799	3.58287	2.221	0.000401114	G3V1D3;G3V180;Q9NY33-4;Q9NY33;E9PQ14;Q9NY33-2;E9PKK8;E9PPK9;E9PNX5;E9PQF2	G3V1D3;G3V180;Q9NY33-4;Q9NY33	Dipeptidyl peptidase 3	DPP3
1.05212	0.577823	0.624117	-0.74662	-0.959977	-1.41389	-0.407312	1.56274	-0.288998	+		+	6	2	11.948	0	5.7471	334280000	61	2.71045	-0.768813	-3.72436	0.284547	0.692636	-0.198497	-0.520576	1.36298	0.00469159	G3V1N2;P69905	G3V1N2;P69905	Hemoglobin subunit alpha	HBA2;HBA1
1.31803	1.06499	1.32855	-0.322262	-0.17825	-0.671701	-0.776697	-0.324562	-1.4381	+	+	+	2	2	142.79	0.0073217	1.6614	91898000	5	3.17793	-2.56598	-6.97478	2.47015	0.00385714	-3.28428	-5.23447	2.99902	0.000444444	G3V3F7;H0YIY1;G3V577;G3V236;Q96KN7-6;Q96KN7-4;Q96KN7-5;Q96KN7	G3V3F7;H0YIY1;G3V577;G3V236;Q96KN7-6;Q96KN7-4;Q96KN7-5;Q96KN7	X-linked retinitis pigmentosa GTPase regulator-interacting protein 1	RPGRIP1
-1.37845	-1.10924	-1.48306	0.796884	0.686021	0.729186	0.618107	0.561726	0.578827	+	+	+	11	11	28.147	0	56.636	19140000000	216	4.2305	6.50916	13.9642	4.14981	0	6.0318	13.2394	5.96301	0	G3V5Z7;P60900;G3V295;P60900-2;G3V3I1;P60900-3;G3V3U4;H0YJC4;G3V4S5;G3V2S7	G3V5Z7;P60900;G3V295;P60900-2;G3V3I1;P60900-3	Proteasome subunit alpha type;Proteasome subunit alpha type-6	PSMA6
-0.753243	-1.47148	-1.63044	0.828202	0.612741	0.416023	0.834748	0.603734	0.559718	+	+	+	3	3	81.998	0.00016753	3.4959	110110000	33	2.52818	4.48464	5.64363	2.63445	0.00381176	4.59553	5.9951	3.45192	0.000716418	G3XAK1;P26927;H7C0F8;Q2TV78-2;Q2TV78	G3XAK1;P26927	Hepatocyte growth factor-like protein;Hepatocyte growth factor-like protein alpha chain;Hepatocyte growth factor-like protein beta chain	MST1
0.0869025	1.20458	0.745991	-1.15581	-0.943354	-1.46744	0.48497	1.16449	-0.120334	+		+	4	3	60.356	0.0074551	1.6469	218720000	14	2.19005	-0.78853	-3.13848	0.125915	0.875144	-0.0715275	-0.23219	2.09969	0.000606299	G5E9F8;P07225	G5E9F8;P07225	Vitamin K-dependent protein S	PROS1
-1.38104	-1.14677	0.163141	1.02208	1.53253	0.436419	-0.751194	-0.483102	0.607938	+		+	7	3	20.787	0	50.061	5609700000	188	1.44205	1.72406	2.62927	0.383709	0.479561	0.559582	0.784252	1.26785	0.00326688	G5E9Q6;P35080-2;C9J0J7;C9JQ45;C9J2N0	G5E9Q6;P35080-2;C9J0J7;C9JQ45	Profilin;Profilin-2	PFN2
-0.830662	-0.13404	-0.543277	1.17032	1.6426	0.960054	-1.20004	-0.543308	-0.521648	+		+	17	16	111.98	0	49.188	4668500000	191	2.45365	1.77384	4.57387	0.348173	0.606394	-0.254278	-0.63098	3.02164	0.000401674	G5EA31;P53992;P53992-2;A0A0U1RR49	G5EA31;P53992	Protein transport protein Sec24C	SEC24C
-0.896538	-1.72981	-1.1437	1.22228	0.668208	0.673109	0.378076	0.504643	0.323728	+	+	+	16	10	51.229	0	186.05	43752000000	534	2.62501	1.85617	5.00595	2.55415	0.00465306	1.45844	4.52522	3.40465	0.000510638	G8JLB6;P31943;E9PCY7;D6RBM0;D6RIU0;E5RGV0;D6RFM3;H0YB39;E7EQJ0;D6RAM1;D6R9T0;D6RIT2;E7EN40;D6RDU3;D6RJ04;D6RIH9;H0YBD7;D6RDL0;D6RF17;E5RGH4;H0YBG7;D6R9D3;E5RJ94;H0YAQ2	G8JLB6;P31943;E9PCY7;D6RBM0;D6RIU0;E5RGV0;D6RFM3;H0YB39	Heterogeneous nuclear ribonucleoprotein H;Heterogeneous nuclear ribonucleoprotein H, N-terminally processed	HNRNPH1
-1.1908	-0.645	-0.462872	-0.876703	-0.338681	-0.188017	0.747537	1.71138	1.24315		+	+	3	3	49.105	0.0012708	2.6508	22262000	8	0.420487	0.580474	0.843154	2.31612	0.00522137	3.89076	4.93472	2.69147	0.000370656	H0Y300;H3BS21;A0A087WU08;A0A0C4DGL8;J3QLC9;J3QR68;P00738-2;P00738	H0Y300;H3BS21;A0A087WU08;A0A0C4DGL8;J3QLC9;J3QR68;P00738-2;P00738	Haptoglobin;Haptoglobin alpha chain;Haptoglobin beta chain	HP
-0.890932	-1.12377	-1.0291	0.992008	1.06903	0.860865	0.528061	-1.11276	0.706592	+		+	13	12	16.837	0	138.85	37028000000	597	4.58778	2.65	11.9836	0.840108	0.124996	1.40622	1.60378	1.76705	0.000592593	P0DP25;P0DP24;P0DP23;H0Y7A7;E7ETZ0;E7EMB3;M0QZ52;F8WBR5;G3V479;Q96HY3;G3V361;G3V226;P27482;P02585	P0DP25;P0DP24;P0DP23;H0Y7A7;E7ETZ0;E7EMB3;M0QZ52;F8WBR5;G3V479		CALM2;CALM1;CALM3
-1.14352	-1.5343	-1.07054	0.972748	0.584543	0.990113	0.406164	-0.0733125	0.868111	+	+	+	6	6	25.868	0	27.245	2505200000	93	3.36892	3.08948	7.9638	2.23431	0.00517949	2.42875	4.3937	3.22576	0.000533333	H0Y8X4;O43598;O43598-2	H0Y8X4;O43598;O43598-2	2-deoxynucleoside 5-phosphate N-hydrolase 1	DNPH1
-0.71955	-1.42026	-1.40053	0.905741	1.23382	0.976697	0.0259618	0.451121	-0.0529942	+	+	+	9	5	19.997	0	36.741	16067000000	173	3.04393	3.52102	7.06633	2.04549	0.00605405	2.09699	3.86928	3.54876	0.000695652	H0YN26;P39687;H7BZ09;O95626	H0YN26;P39687	Acidic leucine-rich nuclear phosphoprotein 32 family member A	ANP32A
1.60827	0.960348	1.16248	-0.469829	-0.126911	-1.26641	-0.330823	-0.833267	-0.703855	+	+	+	2	2	37.561	0.0017198	2.4379	54648000	4	2.06494	-2.08919	-3.90711	2.8072	0.00436364	-2.09098	-5.60783	2.65886	0.000326531	H3BMA1;H3BUX1;Q13421-4;Q13421-3;Q13421;Q13421-2;H3BR90	H3BMA1;H3BUX1;Q13421-4;Q13421-3;Q13421;Q13421-2;H3BR90	Mesothelin;Megakaryocyte-potentiating factor;Mesothelin, cleaved form	MSLN
0.211083	1.11694	0.892431	0.318058	0.419371	0.857165	-1.1758	-1.18854	-1.45071		+	+	3	3	18.562	0	12.903	1024700000	27	0.260896	-0.563386	-0.586524	2.66305	0.00405	-5.43304	-6.21429	3.25575	0.000585366	H3BMM0;Q96B02;E5RG25;H0YB73;X6REH9;Q96B02-2;Q96B02-3	H3BMM0;Q96B02;E5RG25;H0YB73;X6REH9;Q96B02-2;Q96B02-3	Ubiquitin-conjugating enzyme E2 W	UBE2W
-0.230593	-0.858674	-1.0589	0.763152	1.29998	1.59408	0.026725	-0.55019	-0.985586	+		+	6	2	27.168	0	18.549	10735000000	106	2.28852	2.28957	4.46921	0.215037	0.74009	0.252057	0.453749	2.42448	0.000280702	H3BN98;I3L246;H3BV27;H3BT37;I3L303;H3BPJ2;Q15041-3;Q15041;H3BTX6;H3BS91;Q15041-2	H3BN98;I3L246		RPS15A
-1.7384	-1.235	-0.83502	0.8863	0.904171	0.645781	0.580979	0.601577	0.189614	+	+	+	4	4	47.757	0	9.9068	96981000	33	2.79111	4.33937	6.45886	2.37863	0.00342857	3.59995	5.05402	3.46646	0.00070073	H3BTH8;Q96S86;H3BRY4;H3BT26;Q86UW8	H3BTH8;Q96S86;H3BRY4;H3BT26	Hyaluronan and proteoglycan link protein 3	HAPLN3
-0.141979	-0.798155	0.441	1.21277	1.05018	0.94505	-1.63414	-0.0717676	-1.00296	+		+	6	1	13.519	0	20.044	8612900000	60	1.55359	1.21029	2.63818	0.566227	0.285105	-0.721427	-1.08313	1.78004	0.000609901	H7BZJ3	H7BZJ3		PDIA3
-0.937863	-0.676107	-0.552628	1.16278	1.27026	1.46357	-0.64963	-0.889912	-0.190471	+		+	5	5	25.085	0	28.343	1756200000	83	3.82915	2.94819	9.52316	0.245266	0.719105	0.212285	0.480182	3.98216	0.000932039	H7C5G1;Q2TAA2;Q2TAA2-2;C9JE02	H7C5G1;Q2TAA2;Q2TAA2-2	Isoamyl acetate-hydrolyzing esterase 1 homolog	IAH1
-1.25283	-1.29699	-1.36247	0.729207	1.06914	0.781951	0.390852	0.541312	0.399837	+	+	+	7	6	50.989	0	7.4524	181040000	27	4.39991	5.95422	14.7558	5.13529	0	4.80943	18.487	5.88671	0	H9KV48;P05155-2;P05155;P05155-3;E9PGN7;H0YCA1	H9KV48;P05155-2;P05155;P05155-3;E9PGN7	Plasma protease C1 inhibitor	SERPING1
-1.77452	-0.877653	-1.08391	0.584651	1.03015	1.05096	0.372388	0.259057	0.438869	+	+	+	13	13	16.019	0	119.05	38993000000	739	2.62703	3.91046	5.83841	2.35707	0.00510448	2.9359	4.8432	3.38222	0.000607595	I3L397;I3L504;P63241;P63241-2;Q6IS14;F8WCJ1;C9J7B5;C9J4W5;Q9GZV4	I3L397;I3L504;P63241;P63241-2;Q6IS14	Eukaryotic translation initiation factor 5A;Eukaryotic translation initiation factor 5A-1;Eukaryotic translation initiation factor 5A-1-like	EIF5A;EIF5AL1
-0.759599	-1.89513	-0.946835	0.562902	0.368727	0.515963	0.831923	1.23109	0.0909648	+	+	+	11	11	104.56	0	80.336	1995500000	173	2.03866	0.803935	2.97532	1.77665	0.0248742	0.916406	2.7635	2.24218	0.000634361	J3KMZ9;P01130-2;P01130-3;P01130-6;P01130-4;P01130-5;P01130;H0YMD1;H0YM92;H0YMQ3	J3KMZ9;P01130-2;P01130-3;P01130-6;P01130-4;P01130-5;P01130;H0YMD1	Low-density lipoprotein receptor	LDLR
0.875642	0.954772	1.04854	-1.04163	-0.994836	-0.926087	1.00033	0.20082	-1.11755	+		+	11	11	92.765	0	51.843	3803300000	73	5.26407	-7.24856	-22.3671	0.68406	0.158338	-3.46868	-1.44162	1.61883	0.000613546	J3KNP4;Q9NPR2-2;Q9NPR2;H0YMZ3;H0YN49;H0YMR1;H0YLN3;H0YMD6;H0YNM2	J3KNP4;Q9NPR2-2;Q9NPR2;H0YMZ3	Semaphorin-4B	SEMA4B
-0.783625	-0.809943	-0.58449	1.21281	1.36162	1.39987	-0.585531	-0.723637	-0.487075	+		+	23	23	46.937	0	112.27	17690000000	320	4.63489	6.87967	16.9446	0.572868	0.334528	0.426952	0.989167	6.03017	0	J3KQ32;Q9NTK5;Q9NTK5-3;Q9NTK5-2;C9JCJ9;C9JTK6	J3KQ32;Q9NTK5;Q9NTK5-3;Q9NTK5-2	Obg-like ATPase 1	OLA1
-0.882074	-0.605467	-0.215699	1.41652	1.37966	1.10772	-0.823528	-0.537911	-0.839211	+		+	14	2	48.915	0	152.59	17576000000	270	3.00492	4.49084	7.24298	0.312647	0.596435	-0.398384	-0.64191	4.12026	0.0012	J3KQL8	J3KQL8		APOL2
-0.990479	-0.951056	-1.07922	1.25953	1.23731	1.21064	-0.321623	0.131015	-0.496115	+	+	+	26	22	69.086	0	109.91	31660000000	413	6.19826	3.11602	19.949	1.82112	0.0190037	1.08095	2.96208	4.68582	0.00111475	J3KTA4;P17844;P17844-2;J3QRQ7;J3QSF1;J3KRX8;J3KRZ1;J3QR02;X6RLV5;J3QLG9;J3QR62;J3QRN5	J3KTA4;P17844;P17844-2	Probable ATP-dependent RNA helicase DDX5	DDX5
-0.927368	-1.9387	-0.733803	0.00287727	0.646975	0.895031	0.638915	1.03397	0.382101	+	+	+	6	6	17.546	0	21.976	3548700000	126	1.69639	0.909459	2.65021	1.9655	0.0144844	0.999633	3.10285	2.20104	0.000641425	J3QLE5;P14678-2;P63162;P14678;P63162-2;P14678-3;J3KRY3;S4R3P3	J3QLE5;P14678-2;P63162;P14678;P63162-2;P14678-3;J3KRY3;S4R3P3	Small nuclear ribonucleoprotein-associated proteins B and B;Small nuclear ribonucleoprotein-associated protein N	SNRPN;SNRPB
-1.57876	-0.837053	-1.32566	0.728457	0.495052	0.498471	0.963376	1.04744	0.00867849	+	+	+	11	4	20.457	0	245.99	81938000000	366	2.85415	1.80095	5.48376	2.07118	0.00595745	1.89902	3.84784	2.72771	0.000331034	J3QRS3;P19105;O14950;J3KTJ1	J3QRS3;P19105;O14950;J3KTJ1	Myosin regulatory light chain 12A;Myosin regulatory light chain 12B	MYL12A;MYL12B
-0.478994	-2.25314	-0.578381	0.590336	0.882129	0.55232	0.251086	0.92317	0.11147	+	+	+	17	17	220.85	0	12.941	154860000	44	1.41592	4.56621	2.85082	1.14782	0.0479772	3.93369	2.29816	1.55287	0.00072381	J3QSU6;P24821-4;P24821;F5H7V9;E9PC84;P24821-2;P24821-3;P24821-5;P24821-6;H0YGZ3	J3QSU6;P24821-4;P24821;F5H7V9;E9PC84;P24821-2;P24821-3;P24821-5;P24821-6	Tenascin	TNC
-0.979528	-0.892233	-1.6623	0.877969	-0.398508	0.744374	0.93331	0.987181	0.389732	+	+	+	10	10	31.703	0	43.97	5962700000	130	1.54648	2.94276	3.01235	2.48839	0.00407547	3.61469	5.36363	2.13114	0.000378947	J3QT28;O43684-2;O43684;J3QSX4	J3QT28;O43684-2;O43684	Mitotic checkpoint protein BUB3	BUB3
-1.32739	-1.69925	-0.865361	0.718149	0.858503	0.549016	0.586105	0.651522	0.528712	+	+	+	2	2	38.009	0.00016861	3.5701	6014800000	32	2.83582	3.79802	6.46923	2.82296	0.00301299	3.57124	6.35907	3.88811	0.000941176	K7EIJ8;Q8IYT4-2;Q8IYT4;K7EM02;K7EMW1	K7EIJ8;Q8IYT4-2;Q8IYT4;K7EM02;K7EMW1	Katanin p60 ATPase-containing subunit A-like 2	KATNAL2
-1.49867	-1.0593	-0.678581	0.838159	0.480732	1.04382	0.811836	0.893335	-0.831326	+		+	3	3	35.02	0	28.036	2220600000	64	2.53178	2.92531	5.29854	1.0559	0.0685771	2.14746	2.03428	1.57249	0.000753296	K7EQ02;K7EQ55;K7EK33;Q96EP5-2;Q96EP5	K7EQ02;K7EQ55;K7EK33;Q96EP5-2;Q96EP5	DAZ-associated protein 1	DAZAP1
-0.42461	-1.09296	-0.858049	1.3297	1.2209	1.29708	-0.533511	-0.135579	-0.802975	+		+	10	10	36.923	0	72.409	7810500000	186	3.32541	4.00784	8.29283	0.474044	0.380652	0.581892	0.920346	3.71645	0.000793388	M0QXB4;O14579;O14579-2;O14579-3;M0R061	M0QXB4;O14579;O14579-2;O14579-3	Coatomer subunit epsilon	COPE
-1.41998	-0.858167	0.0398947	1.08783	1.17181	1.2619	-0.891769	-0.531038	0.139522	+		+	17	4	49.129	0	38.052	2771200000	68	1.9606	2.82295	3.86996	0.240612	0.681709	0.468043	0.539909	2.05888	0.000415842	O00148;O00148-2;K7EQN7;O00148-3;K7EPJ3;K7EN69;K7ENP6;K7EL56;K7EIL8;A0A0G2JHN7;F6U6E2;F6S2B7;F6SXL5	O00148;O00148-2;K7EQN7;O00148-3	ATP-dependent RNA helicase DDX39A	DDX39A
-1.04213	-1.41582	-0.612409	0.295512	1.35926	1.4576	-0.556086	0.127619	0.386456	+		+	26	26	47.463	0	179.24	37284000000	430	2.03102	2.31403	3.90631	1.29761	0.0527123	1.13343	2.22519	2.07423	0.000403846	O00231;O00231-2;J3QRY4;J3QS13;J3KSW3	O00231;O00231-2	26S proteasome non-ATPase regulatory subunit 11	PSMD11
-0.837014	-1.50182	-0.851254	1.36667	1.1811	0.788558	-0.251018	0.480301	-0.375511	+		+	15	15	26.922	0	73.71	37640000000	330	2.8435	1.65714	5.31923	1.37146	0.0590737	0.772878	2.12826	2.86067	0.000334495	O00299	O00299	Chloride intracellular channel protein 1	CLIC1
-0.707663	-1.17674	-1.81011	0.491963	0.848625	0.769404	1.05132	0.131669	0.401524	+	+	+	11	11	37.563	0	87.993	10033000000	236	2.33993	2.91407	4.79364	1.85931	0.00817062	2.65026	3.6167	2.55086	0.00032107	O00303;H0YDT6;E9PQV8;A0A1W2PP79	O00303	Eukaryotic translation initiation factor 3 subunit F	EIF3F
-0.985328	0.0418359	0.983197	-1.27459	-1.19573	-0.306804	1.37186	0.903971	0.461587			+	21	21	82.577	0	163.76	15909000000	360	0.65619	-0.33193	-1.00908	0.649028	0.334018	0.317893	0.989119	1.30829	0.00668862	O00391;O00391-2;A8MXT8	O00391;O00391-2	Sulfhydryl oxidase 1	QSOX1
-0.400027	-1.38087	-1.67084	0.985714	0.189832	1.26596	0.291612	0.665815	0.0528094	+	+	+	30	28	123.63	0	323.31	31731000000	567	1.76155	1.31625	3.01768	1.60738	0.0327066	0.996581	2.59519	2.01691	0.000619355	O00410;O00410-3;H0Y8C6;O00410-2;C9JMV5;E7ETV3;H0Y3V4;E7EQT5;E7EV12;E7EWK4;E7EX05;C9JZD8;C9JZ53;C9JQT6;E7ESA1;E7ESZ1;E7ETV8;C9J875;C9JXE0	O00410;O00410-3;H0Y8C6;O00410-2	Importin-5	IPO5
-0.939233	-1.13585	0.907066	-1.44584	-0.296864	0.0175439	0.932736	0.849074	1.11136			+	31	0	81.876	0	323.31	27110000000	544	0.0833924	-0.238762	-0.214465	0.96768	0.088826	1.74041	1.84672	0.982651	0.00843594	O00429;O00429-3;O00429-6;O00429-5;F8VZ52;B4DPZ9;B4DDQ3;F8VUJ9;F8VR28;F8VYL3;H0YHY4;H0YI79	O00429;O00429-3;O00429-6;O00429-5	Dynamin-1-like protein	DNM1L
0.914339	0.847238	0.215172	-1.42382	-1.21177	-1.25961	0.709748	0.808506	0.400205	+		+	4	4	42.026	0	4.1641	83926000	13	2.96768	-2.94771	-6.56401	0.0255845	0.973313	-0.0292619	-0.0605644	3.86106	0.000827586	O00622	O00622	Protein CYR61	CYR61
-0.520301	-0.977729	-1.09241	1.32068	1.365	1.0793	-0.642498	0.0898935	-0.621927	+		+	20	19	113.61	0	49.375	1881800000	149	3.38122	3.41722	8.21103	0.726225	0.197943	0.761315	1.31284	3.42269	0.000611465	O00754-2;O00754;M0QZ24;M0R2P5;M0R174;M0QZG6	O00754-2;O00754	Lysosomal alpha-mannosidase;Lysosomal alpha-mannosidase A peptide;Lysosomal alpha-mannosidase B peptide;Lysosomal alpha-mannosidase C peptide;Lysosomal alpha-mannosidase D peptide;Lysosomal alpha-mannosidase E peptide	MAN2B1
-1.29418	-1.38363	-1.1002	0.78554	0.98173	0.55361	0.536165	1.0088	-0.0878358	+	+	+	17	17	35.102	0	86.905	32731000000	324	3.77293	3.49095	9.79307	2.21959	0.00456	2.99655	4.51332	3.10339	0.000497409	O00764;F2Z2Y4;O00764-2;O00764-3;A8MV33	O00764;F2Z2Y4;O00764-2;O00764-3	Pyridoxal kinase	PDXK
1.20525	1.51236	1.2307	-0.818648	-0.706844	-0.807147	-0.360582	-0.570211	-0.684878	+	+	+	10	10	231.43	0	7.3634	1909200000	19	4.43427	-7.31164	-15.7122	3.76689	0	-6.47702	-11.2148	5.47441	0	O14578;O14578-4;H7BYJ3;O14578-3;O14578-2;H0YGG8	O14578;O14578-4;H7BYJ3;O14578-3	Citron Rho-interacting kinase	CIT
-1.17128	-0.662714	-0.722739	-0.600754	-0.398057	-0.183913	0.784364	1.22076	1.73433	+	+	+	8	8	14.285	0	43.501	3838900000	90	1.07334	0.653461	1.69216	2.56375	0.00419417	2.99439	5.40806	3.18596	0.000513369	O14737;K7EQA1;O14737-2;K7ESJ4;Q3HM38;X6R2P6	O14737;K7EQA1;O14737-2	Programmed cell death protein 5	PDCD5
-0.0861615	-1.55826	-1.43339	1.49229	0.458857	0.276422	-0.00438636	0.988877	-0.134249	+		+	14	14	27.887	0	130.06	21076000000	299	1.36649	0.776082	2.12464	1.04272	0.125219	0.574604	1.60123	1.30096	0.00540923	O14818;O14818-2;H0Y586;O14818-4;Q8TAA3-2;Q8TAA3-5;Q8TAA3;A0A087WYS6;F5GY34	O14818;O14818-2;H0Y586	Proteasome subunit alpha type-7	PSMA7
-1.05757	-0.590532	-0.553848	1.18998	1.34694	1.37532	-0.861141	-0.4576	-0.391548	+		+	5	5	17.769	0	50.294	9488600000	87	3.53618	4.06364	9.1709	0.305131	0.623364	0.326769	0.609576	4.24825	0.00124675	O14933;O14933-2;E9PQT7;E9PKW8	O14933;O14933-2	Ubiquitin/ISG15-conjugating enzyme E2 L6	UBE2L6
-1.24498	-1.46962	-1.24887	0.755975	0.771407	0.611412	0.547507	0.445178	0.831995	+	+	+	14	14	86.191	0	34.487	2206900000	125	4.64316	2.86444	12.6297	3.82506	0.00326316	2.71699	9.25376	5.37758	0	O14964;O14964-2;I3L1P5;I3L165;I3L2H4;I3L1E3	O14964;O14964-2;I3L1P5	Hepatocyte growth factor-regulated tyrosine kinase substrate	HGS
-0.538853	-0.781444	-0.703404	1.09251	1.58158	1.16282	-0.201005	-1.13556	-0.476646	+		+	27	23	115.28	0	152.08	4935500000	222	3.49922	2.92076	8.2967	0.0869985	0.89342	0.104904	0.198655	3.30778	0.00055814	O14974;O14974-5;O14974-3;O14974-4;O14974-2;F8VZN8;H0YHI8;H0YIS4;H0YIS3;H0YIM2;A0A0U1RQZ1;H0YIL7	O14974;O14974-5;O14974-3;O14974-4;O14974-2;F8VZN8	Protein phosphatase 1 regulatory subunit 12A	PPP1R12A
-1.47236	-0.901575	-0.339644	1.55967	0.944195	0.544359	0.704306	-0.167466	-0.871487	+		+	39	39	123.38	0	229.54	24737000000	754	1.91829	1.36032	3.30127	0.637636	0.26235	0.561649	1.12942	1.5627	0.00139649	O14980;C9JKM9;C9J673;C9IZS4;C9JQ02;C9JV99;F8WF71;C9IYM2;H7BZC5;C9JF49	O14980	Exportin-1	XPO1
0.52754	0.782594	0.587533	-1.1476	-0.770887	-1.85553	0.307465	0.990126	0.57875	+		+	28	27	205.12	0	180.15	3450300000	262	2.35141	-4.07662	-5.0617	0.0110136	0.98726	-0.0153281	-0.0274212	2.87826	0.000428571	O15031;E2PU09;A6QRG9;A6QRH1;A0A087WU36;H0Y6J7	O15031	Plexin-B2	PLXNB2
0.35288	1.01329	2.06505	-0.773422	-0.992995	-0.686496	-0.181254	-0.697082	-0.0999754	+		+	48	46	399.73	0	261.26	5683700000	486	1.74487	-0.824165	-2.63342	1.29394	0.0827112	-0.617624	-1.90781	1.97946	0.000757576	O15230;O15230-2;A0A075B783;A0A087WYH7	O15230	Laminin subunit alpha-5	LAMA5
-0.877639	-1.19154	-1.26757	0.98698	0.877163	0.913051	0.670519	-0.82042	0.709463	+	+	+	16	16	58.14	0	86.285	7935800000	202	4.10054	5.24452	12.5412	1.17984	0.0448696	3.34225	2.33423	2.08606	0.000376963	O15371-2;O15371-3;O15371;B0QYA5;B0QYA6;B0QYA4;B0QYA8;A0A0D9SGB5	O15371-2;O15371-3;O15371	Eukaryotic translation initiation factor 3 subunit D	EIF3D
-1.04169	-1.4944	-1.19831	1.05279	0.304368	0.770957	0.968327	0.712147	-0.0741929	+	+	+	8	8	49.469	0	15.64	2732800000	92	2.80451	2.38625	5.79312	2.19403	0.00598817	2.17384	4.21378	2.73327	0.00034657	O15427;J3QQS9;J3QQV2;J3QSC3;J3KT83;J3QRA0;J3KTI8;J3QRP8;J3QLE3;J3KTM6;J3QRU2	O15427;J3QQS9;J3QQV2;J3QSC3	Monocarboxylate transporter 4	SLC16A3
-1.07375	-1.73559	-0.492575	1.12258	0.968867	0.629085	0.217798	0.846624	-0.483035	+		+	27	26	90.932	0	144.26	19597000000	461	2.18002	3.15485	4.4494	1.15779	0.0535418	2.03426	2.19625	1.95361	0.0004662	O43143	O43143	Pre-mRNA-splicing factor ATP-dependent RNA helicase DHX15	DHX15
-0.682132	-0.191341	0.653989	-1.01213	-1.13064	-0.472226	1.06934	1.84259	-0.0774435			+	2	2	45.118	0.0012692	2.6388	177970000	50	0.843073	-0.381769	-1.23067	0.679636	0.255791	0.486706	1.144	1.26648	0.00542113	O43286	O43286	Beta-1,4-galactosyltransferase 5	B4GALT5
-1.50992	-0.758907	-1.42512	0.401829	0.873636	0.770181	0.0515821	1.19705	0.399674	+	+	+	8	8	19.81	0	22.218	5633900000	122	2.63563	2.91877	5.58043	1.89876	0.0080402	2.71671	3.71391	2.526	0.000314754	O43324;D6RBD7;C9J1V9;O43324-2;H0YAL7;D6RCQ0;H0YAH9	O43324;D6RBD7;C9J1V9;O43324-2;H0YAL7	Eukaryotic translation elongation factor 1 epsilon-1	EEF1E1;EEF1E1-BLOC1S5
-1.68096	-0.839048	-1.32306	0.538352	0.932573	0.839653	0.656223	0.295294	0.580972	+	+	+	23	2	70.942	0	171.8	19926000000	387	2.78442	3.14211	6.09217	2.58724	0.00411429	2.74481	5.3833	3.57508	0.000711111	O43390;O43390-3;B4DT28;A0A286YEZ8	O43390;O43390-3;B4DT28	Heterogeneous nuclear ribonucleoprotein R	HNRNPR
-0.772694	-0.852284	0.0963997	1.11763	1.23294	1.23119	0.10894	-1.2094	-0.952722	+		+	13	1	21.45	0	5.7944	284460000	26	2.29125	1.60248	4.12938	0.126887	0.840837	-0.164503	-0.286001	2.14702	0.000407767	O43399-4;O43399-3;O43399-2;O43399-6	O43399-4;O43399-3;O43399-2;O43399-6	Tumor protein D54	TPD52L2
-1.23721	-1.44556	-1.19052	0.687947	0.944872	1.0539	0.496631	0.323827	0.366121	+	+	+	14	2	23.786	0	230.52	10147000000	247	4.08536	4.06024	11.6499	4.2449	0	3.13175	11.4011	5.43203	0	O43399-5;O43399-7;O43399;A0A087WYR3;A0A087WZ51	O43399-5;O43399-7;O43399;A0A087WYR3;A0A087WZ51	Tumor protein D54	TPD52L2
-0.997325	-1.0642	-1.39169	0.562858	0.634396	1.22322	1.1103	0.453528	-0.531075	+		+	67	40	104.85	0	323.31	358770000000	2620	2.89595	0.923807	4.31205	1.4146	0.0589186	0.705547	2.12338	2.0052	0.000598058	O43707;O43707-2;F5GXS2;O43707-3;H7C144;K7EP19;D6RH00	O43707;O43707-2;F5GXS2;O43707-3	Alpha-actinin-4	ACTN4
-0.754466	-1.2033	-1.43554	1.30359	0.48505	1.16399	0.327578	-0.452794	0.56589	+		+	22	22	62.942	0	138.69	19860000000	448	2.55473	1.04215	4.0271	1.59736	0.0516243	0.629627	2.24268	2.48146	0.00041791	O43776;K7EIU7;K7EQ35;O43776-2;K7EPK2;K7EJ19;K7EMQ6	O43776	Asparagine--tRNA ligase, cytoplasmic	NARS
-0.0282843	-1.09636	-0.0499816	-0.44445	-0.926157	-1.11167	1.08485	1.38333	1.18873		+	+	11	11	26.227	0	29.348	8272800000	156	0.465895	-0.491954	-0.883635	1.94385	0.00910599	1.81768	3.56496	2.67263	0.000329897	O43809;H3BND3;H3BV41	O43809;H3BND3;H3BV41	Cleavage and polyadenylation specificity factor subunit 5	NUDT21
-1.26448	-0.991561	-1.34187	1.12707	1.24221	0.472405	0.0830254	0.753274	-0.0800713	+	+	+	25	20	69.602	0	246.38	61175000000	798	2.91617	1.72549	5.55208	2.20209	0.00820952	1.16669	3.6227	2.9957	0.000372093	O60506;O60506-2;O60506-3;O60506-4;B7Z645;O60506-5;F6UXX1	O60506;O60506-2;O60506-3;O60506-4;B7Z645;O60506-5	Heterogeneous nuclear ribonucleoprotein Q	SYNCRIP
0.992448	1.51859	1.39257	-0.683597	-0.553158	-0.981674	-0.43144	-0.452753	-0.800987	+	+	+	4	4	43.927	0.0003283	3.1472	62733000	7	3.25848	-5.1367	-8.40476	3.14159	0.00221429	-4.68927	-7.81148	4.13988	0.00121519	O60512;O60512-2	O60512;O60512-2	Beta-1,4-galactosyltransferase 3;N-acetyllactosamine synthase;Beta-N-acetylglucosaminylglycopeptide beta-1,4-galactosyltransferase;Beta-N-acetylglucosaminyl-glycolipid beta-1,4-galactosyltransferase	B4GALT3
-1.49923	-0.658148	-0.890099	1.19719	0.573999	1.11505	0.6009	-0.948889	0.509234	+		+	17	17	45.803	0	181.96	23868000000	359	2.46838	3.48764	5.27861	0.888232	0.102322	1.88598	1.731	1.73098	0.000595041	O60664-4;O60664;O60664-3;K7ERZ3;O60664-2;K7EL96;K7ER39	O60664-4;O60664;O60664-3;K7ERZ3;O60664-2	Perilipin-3	PLIN3
-1.24808	-0.441875	-0.308318	1.07305	0.0766417	1.85672	-0.737335	0.55991	-0.830715	+		+	25	25	55.023	0	169.47	27730000000	478	1.31762	1.7685	2.42762	0.242949	0.691617	0.349883	0.52339	1.1469	0.00470698	O60701;O60701-3;O60701-2;E7ER83;E7ETF4;E7EV97;E7ER95;D6RHF4;E9PBD2	O60701;O60701-3;O60701-2	UDP-glucose 6-dehydrogenase	UGDH
-0.405904	-1.63784	-0.935333	0.447988	1.88266	0.685062	-0.0186965	-0.186378	0.168442	+		+	12	2	18.804	0	118.25	255370000000	1084	1.60706	2.12545	3.01112	1.24069	0.0605506	1.04324	2.10819	1.79984	0.000588957	U3KQK0;Q99879;Q99877;Q93079;Q5QNW6;P62807;P58876;O60814;Q5QNW6-2;P57053;Q99880;Q96A08	U3KQK0;Q99879;Q99877;Q93079;Q5QNW6;P62807;P58876;O60814;Q5QNW6-2;P57053;Q99880	Histone H2B;Histone H2B type 1-M;Histone H2B type 1-N;Histone H2B type 1-H;Histone H2B type 2-F;Histone H2B type 1-C/E/F/G/I;Histone H2B type 1-D;Histone H2B type 1-K;Histone H2B type F-S;Histone H2B type 1-L	HIST1H2BN;HIST1H2BM;HIST1H2BH;HIST2H2BF;HIST1H2BC;HIST1H2BD;HIST1H2BK;H2BFS;HIST1H2BL
-0.142672	-0.466897	-1.15472	1.19566	1.13606	1.47792	-0.972979	-0.503766	-0.568613	+		+	8	8	16.368	0	12.221	3243800000	59	2.37643	3.45737	5.01898	0.101215	0.870186	-0.174341	-0.242553	3.11905	0.000516129	O60869;O60869-2;O60869-3	O60869;O60869-2;O60869-3	Endothelial differentiation-related factor 1	EDF1
-0.984165	-0.739473	-0.60614	1.99528	0.775226	0.025525	0.0712861	-1.10089	0.563352	+		+	3	3	16.832	0	17.705	10711000000	90	1.3653	2.56404	2.62373	0.542431	0.284642	0.932175	1.08499	1.07249	0.00541757	O60888-3;O60888;O60888-2;C9IZG4	O60888-3;O60888;O60888-2;C9IZG4	Protein CutA	CUTA
-0.949786	-1.3681	-1.46386	0.362577	0.0143728	0.949934	0.981888	0.748996	0.723986	+	+	+	23	23	66.193	0	83.249	15368000000	319	2.24474	3.81375	4.73029	3.51316	0.00335135	4.65583	9.34018	3.29663	0.000588957	O75083;D6RD66;O75083-3	O75083;D6RD66;O75083-3	WD repeat-containing protein 1	WDR1
0.280437	1.35208	1.30677	-0.856079	-1.46025	-1.03774	-0.202048	0.634315	-0.0174817	+		+	29	24	160.9	0	122.66	2729600000	217	2.22659	-1.17842	-3.67365	0.908774	0.18034	-0.47271	-1.37904	2.35455	0.00040678	O75116;E9PF63;Q14DU5;D6REE7;C9JFJ0	O75116;E9PF63	Rho-associated protein kinase 2	ROCK2
0.256169	-0.788795	-1.11506	0.947136	1.47116	1.13699	-1.19974	-0.242579	-0.465272	+		+	13	12	60.13	0	30.166	7785900000	176	1.76785	0.621667	2.40878	0.0594714	0.947228	-0.0310548	-0.11056	2.04211	0.000791045	O75131;A0A087WYQ3;H0YB26;E5RHZ0;A0A087WXR6;A0A087WUS8;Q9HCH3-2;Q8IYJ1;Q96A23;O95741;Q9HCH3;O95741-2	O75131;A0A087WYQ3	Copine-3	CPNE3
-1.29762	-0.725048	-1.09939	1.19461	0.700733	1.29293	0.0670987	-0.766173	0.632872	+		+	10	10	21.868	0	54.493	4301200000	169	2.97163	4.74258	7.18261	1.08934	0.0604858	2.29666	2.10464	2.3076	0.000281525	O75340;O75340-2;A0A024QZ42;A0A087WZ38;E7EPW6;H0Y9X3;O75340-3;D6RA21;Q86W51	O75340;O75340-2;A0A024QZ42	Programmed cell death protein 6	PDCD6
0.550443	0.546986	1.15096	0.974981	-0.837087	0.870935	-0.809879	-1.30313	-1.14422		+	+	8	8	12.774	0	32.766	3075800000	110	0.265918	-0.574504	-0.596466	2.75086	0.0048	-2.5517	-5.73909	1.54754	0.000887246	O75368	O75368	SH3 domain-binding glutamic acid-rich-like protein	SH3BGRL
-0.934267	-1.2825	-1.37669	1.28929	1.01158	0.798414	-0.130189	0.473686	0.150673	+	+	+	130	1	275.66	0	323.31	173310000000	3521	3.47134	1.63336	6.71379	2.45916	0.00654737	0.997585	3.81763	3.86322	0.000603774	O75369-2;O75369-9;O75369;O75369-6;O75369-3;E7EN95;O75369-7;O75369-5;O75369-4;A0A0A0MT44;H7C5L4;A0A0C4DGA1	O75369-2;O75369-9;O75369;O75369-6;O75369-3;E7EN95;O75369-7;O75369-5;O75369-4	Filamin-B	FLNB
-1.42483	-0.92578	-1.53744	0.806949	0.777227	0.551802	0.418881	0.916803	0.416379	+	+	+	14	13	38.169	0	107.91	7271800000	199	3.21971	4.54133	8.07399	2.7696	0.00305263	4.25191	6.36788	3.84886	0.000989691	O75436;S4R3Q6;O75436-2;S4R2Y3	O75436;S4R3Q6;O75436-2	Vacuolar protein sorting-associated protein 26A	VPS26A
-1.00327	-0.587155	-0.559801	1.47966	1.15809	1.22238	-0.345167	-0.321716	-1.04303	+		+	4	4	10.058	0	16.553	10803000000	75	3.48934	2.79165	8.15542	0.204868	0.763255	0.204515	0.421161	3.56784	0.000685714	O75531	O75531	Barrier-to-autointegration factor;Barrier-to-autointegration factor, N-terminally processed	BANF1
-0.581264	-0.604653	-0.424619	1.53726	1.12992	1.2435	-1.05276	-0.475851	-0.771542	+		+	27	27	85.746	0	223.67	7478800000	313	3.78984	2.14641	8.37993	0.582859	0.415224	-0.268093	-0.878622	4.39608	0.00114286	O75534-2;O75534;O75534-3;O75534-4;E9PLT0;E9PNG3;E9PJK7;E9PKN4;E9PLD4	O75534-2;O75534;O75534-3;O75534-4;E9PLT0	Cold shock domain-containing protein E1	CSDE1
-1.7026	-1.79971	0.420484	0.625229	0.366923	0.480406	0.679206	0.33232	0.597743	+		+	4	4	24.074	0	24.663	583590000	38	0.976846	3.34376	1.96224	1.00219	0.0717531	3.44414	2.01156	1.1744	0.00341667	O75629	O75629	Protein CREG1	CREG1
-0.743946	-0.240376	-1.0408	1.48935	1.53453	0.383637	-0.277808	0.117829	-1.22242	+		+	73	73	244.5	0	323.31	23449000000	909	1.82402	4.2015	3.72575	0.176278	0.762849	0.497066	0.424886	1.72685	0.000606316	O75643;O75643-2;B4E0P5	O75643	U5 small nuclear ribonucleoprotein 200 kDa helicase	SNRNP200
-1.5453	-1.04211	-1.34069	0.831958	0.787367	0.655964	0.384846	0.764882	0.503075	+	+	+	7	5	30.85	0	36.596	4916900000	70	3.73472	5.28118	10.6307	3.26629	0.00243137	4.75124	8.3265	4.67925	0	O75828	O75828	Carbonyl reductase [NADPH] 3	CBR3
-0.459244	-0.778085	-1.33057	0.951976	0.957334	1.19436	-0.17194	-1.19884	0.835005	+		+	8	8	24.428	0	26.768	1542200000	77	2.67914	4.4207	6.10746	0.456544	0.332391	1.58393	0.99221	1.51787	0.000792523	O75832;B1AJY5;B1AJY7;O75832-2;B1AJY6	O75832;B1AJY5;B1AJY7;O75832-2;B1AJY6	26S proteasome non-ATPase regulatory subunit 10	PSMD10
0.0437485	-1.39881	-1.87866	0.554991	0.721124	0.303153	-0.0129423	1.15139	0.516007	+		+	19	18	46.659	0	123.82	21705000000	389	1.27481	0.963818	2.11995	1.1461	0.0773753	0.978874	1.95128	1.38155	0.00312903	O75874;C9J4N6;C9JJE5;C9JLU6	O75874	Isocitrate dehydrogenase [NADP] cytoplasmic	IDH1
1.42872	0.980961	1.20065	-0.778177	-0.910516	-0.515218	0.126313	-0.190045	-1.34268	+	+	+	3	3	133.7	0	4.8091	46212000	19	3.43411	-2.19943	-7.39971	1.64224	0.0167849	-1.89775	-3.02484	2.29269	0.000392371	O75882-3;O75882-2;O75882	O75882-3;O75882-2;O75882	Attractin	ATRN
-0.793051	-1.30625	-1.72935	0.627689	0.542841	0.424555	1.04437	0.533592	0.655598	+	+	+	22	2	65.459	0	62.815	15370000000	112	2.54551	3.26797	5.43964	2.53619	0.00427723	3.65267	5.5096	3.36875	0.0006	O94925-3;B8ZZA8;B8ZZC5	O94925-3	Glutaminase kidney isoform, mitochondrial	GLS
0.906357	0.964443	0.285636	-1.84301	-1.10773	-0.587478	-0.149052	0.809792	0.721046	+		+	20	20	108.64	0	79.686	3491600000	249	1.95772	-1.19931	-3.25958	0.276429	0.71479	-0.163143	-0.484039	2.06436	0.000626087	O94985-2;O94985;Q5SR54;Q9H4D0	O94985-2;O94985;Q5SR54	Calsyntenin-1;Soluble Alc-alpha;CTF1-alpha	CLSTN1
-1.07915	-1.43261	-1.31144	0.848462	0.602901	0.267882	0.165633	0.937005	1.00132	+	+	+	1	1	13.693	0	9.8443	321110000	20	3.13699	3.14021	7.20307	2.62735	0.00464516	3.35818	5.69945	3.23708	0.000545455	O95059	O95059	Ribonuclease P protein subunit p14	RPP14
-0.430872	-0.608004	-0.98659	1.50705	1.38431	1.01473	-0.692623	-0.408642	-0.779362	+		+	11	11	27.547	0	60.456	7253300000	129	3.06531	4.74844	7.53388	0.0863014	0.892379	0.11595	0.201063	4.01272	0.00110345	O95336;M0R261;M0R1L2;M0R0U3	O95336;M0R261	6-phosphogluconolactonase	PGLS
-0.945779	-1.13661	-1.01377	1.05477	0.917227	1.55176	0.177139	-0.626294	0.0215643	+	+	+	29	29	119.52	0	201.43	27358000000	533	3.4106	4.03926	8.64408	1.61408	0.0207774	1.62828	2.89838	3.36465	0.000596273	O95373;E9PLB2;E9PLJ0	O95373	Importin-7	IPO7
-1.34032	-0.881638	-1.44589	0.120311	0.893892	1.35848	0.41193	0.199812	0.683426	+	+	+	3	3	30.288	0	8.3594	1929800000	50	2.13391	1.82442	3.94136	2.75639	0.00334884	1.49898	4.96742	2.60907	0.000295385	O95456-2;O95456	O95456-2;O95456	Proteasome assembly chaperone 1	PSMG1
1.16828	1.27624	0.922002	-0.194454	-1.51741	-1.32918	-0.199122	-0.091077	-0.0352871	+	+	+	11	9	58.022	0	94.309	3103200000	152	2.12866	-6.55741	-4.65468	3.35965	0.00238462	-3.77835	-8.32084	2.58011	0.000356877	O95747;C9JIG9;F8WBK9	O95747;C9JIG9	Serine/threonine-protein kinase OSR1	OXSR1
-1.26012	-1.3652	-0.397906	1.30598	0.589229	1.42328	0.17613	0.0552877	-0.526677	+		+	22	16	36.688	0	276.74	386220000000	1952	2.20219	0.911376	3.33293	1.13901	0.146507	0.39204	1.49708	2.4149	0.000460829	P00338;P00338-3;P00338-4;P00338-5;P00338-2;F5GXY2;F5GYU2;F5GXH2;F5H5J4;F5H6W8;F5H8H6;F5GXC7;F5GWW2;F5GXU1;F5H5G7;F5H155;A0A087WUM2;G3XAP5;F5H245;Q6ZMR3;P07864;Q9BYZ2	P00338;P00338-3;P00338-4;P00338-5;P00338-2	L-lactate dehydrogenase A chain	LDHA
-0.88905	-0.483996	-0.175653	0.63763	1.60097	1.24844	-0.178353	-0.2336	-1.52638	+		+	15	15	31.628	0	82.35	13308000000	203	2.06578	1.24288	3.46714	0.0954581	0.887674	-0.0961666	-0.20897	1.87645	0.000617234	P00387-2;P00387;P00387-3;B1AHF3	P00387-2;P00387;P00387-3;B1AHF3	NADH-cytochrome b5 reductase 3;NADH-cytochrome b5 reductase 3 membrane-bound form;NADH-cytochrome b5 reductase 3 soluble form	CYB5R3
-0.711155	-1.9172	-0.926553	0.403724	0.52313	1.05246	1.11774	0.404455	0.0533957	+	+	+	12	12	51.7	0	88.36	10492000000	235	1.92429	1.79461	3.51866	1.61198	0.0204113	1.66369	2.90576	2.05354	0.000464037	P00390-2;P00390-3;P00390;P00390-5;P00390-4;E5RI06;H0YC68	P00390-2;P00390-3;P00390;P00390-5;P00390-4	Glutathione reductase, mitochondrial	GSR
-1.22936	-0.986201	-1.38809	1.45956	0.565751	0.859866	-0.112581	0.559661	0.271393	+	+	+	7	7	15.936	0	31.178	36762000000	157	2.7753	1.36438	4.84613	2.50006	0.00761224	0.908796	3.73607	3.12928	0.000365019	P00441;H7BYH4	P00441;H7BYH4	Superoxide dismutase [Cu-Zn]	SOD1
0.331235	0.134823	0.352994	-1.35237	-0.978992	-1.34004	0.699838	1.49937	0.653142	+		+	28	0	122.2	0	145.42	7800200000	262	3.35396	-0.925025	-4.94719	1.12529	0.14206	0.418855	1.52284	3.43853	0.000434389	P00450	P00450	Ceruloplasmin	CP
-1.36675	-1.31304	-1.11063	0.591152	0.728848	0.846991	1.11885	-0.0617576	0.566322	+	+	+	18	15	32.118	0	142.05	22708000000	518	4.29717	1.35519	7.81859	2.17354	0.00828846	1.23154	3.63554	3.05463	0.000358209	P00491;G3V5M2;G3V2H3	P00491;G3V5M2	Purine nucleoside phosphorylase	PNP
-0.777957	-1.3031	-1.3466	0.470981	0.548476	0.906591	0.310253	-0.335158	1.52651	+	+	+	8	8	24.579	0	37.679	11652000000	251	2.85155	1.1965	4.74816	1.33563	0.0491844	1.10164	2.26726	1.74537	0.000750469	P00492	P00492	Hypoxanthine-guanine phosphoribosyltransferase	HPRT1
1.7612	0.510835	0.469565	-0.896858	-0.509238	0.985138	-0.264092	-1.34302	-0.713533		+	+	20	20	47.517	0	92.857	16360000000	315	0.670578	-0.986306	-1.28528	1.48404	0.0280641	-1.57876	-2.66278	1.02584	0.00836795	P00505;P00505-2	P00505;P00505-2	Aspartate aminotransferase, mitochondrial	GOT2
-1.30635	-0.778873	-0.494925	1.19366	1.39495	1.19949	-0.267277	-0.226922	-0.713747	+		+	20	19	134.28	0	85.323	7140000000	294	2.99849	2.55209	6.43379	0.737617	0.218372	0.549915	1.24459	3.58316	0.000653061	P00533;E9PFD7;Q504U8;P00533-4;P00533-3;P00533-2;C9JYS6;A0A1W2PRR9;H3BLT0	P00533;E9PFD7;Q504U8	Epidermal growth factor receptor;Receptor protein-tyrosine kinase	EGFR
-1.02438	-1.95326	-0.784503	0.450991	0.78159	0.536855	0.415978	0.761888	0.814844	+	+	+	30	2	44.614	0	309.05	173810000000	1455	2.12079	1.14135	3.46947	2.14956	0.00902283	1.18742	3.55729	2.82527	0.0003	P00558	P00558	Phosphoglycerate kinase 1	PGK1
-0.256427	0.845084	1.45269	-0.846112	-1.05009	-1.39092	0.504518	1.01377	-0.272515	+		+	3	3	54.731	0.0023088	2.261	79130000	14	1.55787	-0.679744	-2.25935	0.159287	0.832273	-0.101489	-0.299361	1.51966	0.00344409	P00742	P00742	Coagulation factor X;Factor X light chain;Factor X heavy chain;Activated factor Xa heavy chain	F10
-0.974856	-0.85872	-0.81976	1.82542	1.00772	0.84459	-0.593957	-0.473896	0.0434545	+		+	16	16	46.53	0	100.17	8116700000	205	2.62971	3.34168	5.70153	1.2673	0.0665657	0.859789	2.05533	3.00834	0.000448598	P00966;Q5T6L5;Q5T6L6	P00966;Q5T6L5;Q5T6L6	Argininosuccinate synthase	ASS1
-1.32954	-1.22406	-1.27981	1.06302	0.978918	0.247036	0.296864	0.82432	0.423252	+	+	+	68	58	187.15	0	323.31	13198000000	1165	2.84103	0.894155	4.17221	3.42217	0.00478322	0.785418	4.59496	3.46447	0.000362264	P01024;M0QYC8;M0QXZ3;M0R0Q9	P01024	Complement C3;Complement C3 beta chain;C3-beta-c;Complement C3 alpha chain;C3a anaphylatoxin;Acylation stimulating protein;Complement C3b alpha chain;Complement C3c alpha chain fragment 1;Complement C3dg fragment;Complement C3g fragment;Complement C3d fragment;Complement C3f fragment;Complement C3c alpha chain fragment 2	C3
0.831507	0.722189	0.904681	-0.721236	-1.14503	-1.02169	1.06056	0.625147	-1.25613	+		+	5	5	16.057	0	8.3481	605040000	63	3.70106	-0.825975	-5.05818	0.401761	0.5217	-0.313437	-0.728267	1.21688	0.00663459	Q5H9A7;P01033;Q5H9B5;H0Y789;Q5H9B4	Q5H9A7;P01033	Metalloproteinase inhibitor 1	TIMP1
0.331184	1.50336	1.28696	-0.445419	-0.786042	-0.841672	0.565412	-1.4501	-0.16368	+		+	5	5	15.799	0	49.332	2901600000	166	1.98119	-0.669971	-2.70861	0.941484	0.155041	-0.537804	-1.46468	1.29844	0.0061994	P01034	P01034	Cystatin-C	CST3
-0.250065	-1.01951	-0.175805	1.41657	1.20898	1.029	-0.616275	-0.208423	-1.38447	+		+	3	3	19.348	0	4.3264	12180000	6	2.36284	2.38772	4.68017	0.227663	0.703249	-0.357595	-0.500258	2.44498	0.000290909	P01579	P01579	Interferon gamma	IFNG
-1.18623	-1.16079	-0.748916	0.81408	0.870675	-1.05548	0.997178	0.540244	0.929239	+	+	+	15	2	40.908	0	5.494	4145200000	31	0.892653	3.2657	1.80872	3.11608	0.00217544	4.87644	7.76172	1.44203	0.00114801	P01891;P30453;P30457;A0A140T8W8;A0A1W2PR61;A0A1W2PPF8;A0A140T8Y4;A0A0G2JPD3;P16190;P30450;P18462;P30456	P01891;P30453;P30457;A0A140T8W8;A0A1W2PR61;A0A1W2PPF8;A0A140T8Y4;A0A0G2JPD3;P16190;P30450;P18462;P30456	HLA class I histocompatibility antigen, A-68 alpha chain;HLA class I histocompatibility antigen, A-34 alpha chain;HLA class I histocompatibility antigen, A-66 alpha chain;HLA class I histocompatibility antigen, A-33 alpha chain;HLA class I histocompatibility antigen, A-26 alpha chain;HLA class I histocompatibility antigen, A-25 alpha chain;HLA class I histocompatibility antigen, A-43 alpha chain	HLA-A
0.176494	-1.88118	-1.39819	0.950111	0.724575	0.893003	0.331	-0.142348	0.346534	+		+	43	2	74.139	0	272.29	91128000000	1088	1.40912	1.50465	2.51843	0.880264	0.130148	0.965335	1.58057	1.51671	0.00158464	P02545;P02545-3;P02545-6;P02545-5;P02545-4;H0YAB0;A0A0C4DGC5	P02545;P02545-3;P02545-6;P02545-5;P02545-4	Prelamin-A/C;Lamin-A/C	LMNA
0.273184	1.03528	1.30732	-0.68819	-1.86958	-0.801964	0.727604	0.0460227	-0.0296796	+		+	65	65	268.91	0	323.31	18377000000	1111	1.82402	-0.27632	-1.6488	0.728634	0.668697	-0.0865574	-0.560603	1.96378	0.0096058	P02751-7;P02751-15;P02751-3;P02751;P02751-17;P02751-6;P02751-14;P02751-8;P02751-11;P02751-5;P02751-9;P02751-13;P02751-10;P02751-4;P02751-12;H0Y7Z1;P02751-2;P02751-16;H0Y4K8	P02751-7;P02751-15;P02751-3;P02751;P02751-17;P02751-6;P02751-14;P02751-8;P02751-11;P02751-5;P02751-9;P02751-13;P02751-10;P02751-4;P02751-12;H0Y7Z1	Fibronectin;Anastellin;Ugl-Y1;Ugl-Y2;Ugl-Y3	FN1
0.708755	0.717573	0.636984	-1.11996	-1.33177	-1.39646	0.291663	1.1933	0.299917	+		+	7	7	21.225	0	24.524	2065900000	64	4.64151	-3.9306	-14.3367	0.112	0.857101	-0.185132	-0.264872	3.41273	0.000657534	P02794;G3V192;E9PRK8;G3V1D1;E9PKY7;E9PQR3;E9PPQ4;E9PKM5;E9PK45	P02794;G3V192;E9PRK8;G3V1D1;E9PKY7	Ferritin heavy chain;Ferritin heavy chain, N-terminally processed;Ferritin	FTH1
-0.103018	0.281852	1.09512	-0.834525	-0.831598	-1.63503	0.156788	1.59685	0.273563	+		+	17	17	54.006	0	67.76	11864000000	219	1.58136	-0.685674	-2.29209	0.162357	0.826705	0.112888	0.312377	1.53825	0.00255684	P03956	P03956	Interstitial collagenase;22 kDa interstitial collagenase;27 kDa interstitial collagenase	MMP1
2.00235	0.782842	0.585019	-0.468596	0.0336165	-0.84937	-0.676553	-0.137824	-1.27148	+	+	+	25	25	59.755	0	135.88	4872100000	254	1.41242	-2.60895	-2.71666	1.52417	0.0176506	-3.0582	-2.97925	1.67386	0.000607495	P04040	P04040	Catalase	CAT
-1.30908	-0.887144	-0.943776	1.09434	1.08786	1.20933	-0.396567	-0.473963	0.618989	+		+	32	1	45.26	0	323.31	216180000000	3404	4.02567	0.975173	6.02691	1.20306	0.124797	0.431253	1.60632	2.90851	0.000277457	P04075-2;H3BPS8	P04075-2;H3BPS8	Fructose-bisphosphate aldolase A;Fructose-bisphosphate aldolase	ALDOA
-2.19175	-0.849774	-0.289236	0.917752	0.665441	0.481123	0.729943	-0.0457219	0.582224	+		+	4	4	11.139	0	53.694	22787000000	166	1.44479	1.27926	2.50109	1.17634	0.06892	1.09007	2.03489	1.59778	0.00134281	P04080;A0A1W2PS52;A0A1W2PQG6	P04080;A0A1W2PS52	Cystatin-B	CSTB
-1.33217	-0.727635	-0.744514	1.57907	1.07051	0.780808	-0.0494458	-0.889874	0.31324	+		+	23	23	38.714	0	323.31	146140000000	903	2.60744	1.25105	4.39735	0.824613	0.212909	0.437083	1.26467	2.34222	0.000411765	P04083;Q5T3N1;Q5T3N0	P04083;Q5T3N1	Annexin A1;Annexin	ANXA1
-1.27775	-1.17986	-0.65128	0.77394	0.686822	1.53104	0.658041	-0.798213	0.257261	+		+	9	9	24.75	0	52.811	16181000000	222	2.44748	1.50803	4.36306	1.06185	0.0981303	0.797431	1.76065	1.95065	0.000608879	P04179;P04179-4;F5H4R2;F5GYZ5;P04179-2;F5H3C5;P04179-3;G8JLJ2;G5E9P6;F5GXZ9	P04179;P04179-4;F5H4R2;F5GYZ5;P04179-2;F5H3C5;P04179-3	Superoxide dismutase [Mn], mitochondrial	SOD2
-0.70452	-0.37121	-0.91456	1.89981	0.60375	1.17988	-0.931364	-0.326386	-0.435398	+		+	33	22	113	0	322.16	33250000000	563	2.01423	3.67689	4.1262	0.151251	0.816264	0.192565	0.334917	2.47018	0.000309677	P05023-4;P05023;P05023-3;P05023-2;B1AKY9;P50993;H0Y7C1;Q13733;Q5TC01;Q5TC02;P20648;P54707;P54707-2;Q5TC05;M0QXF2;E9PRA5	P05023-4;P05023;P05023-3;P05023-2	Sodium/potassium-transporting ATPase subunit alpha-1	ATP1A1
-1.35016	-1.27875	-0.992879	0.0232053	0.179051	0.443205	0.753394	1.49141	0.731521	+	+	+	22	21	85.039	0	117.16	5792100000	306	3.01074	1.10443	4.85585	2.89249	0.00423529	1.70769	5.48012	3.52217	0.00052459	P05067-9;P05067;E9PG40;P05067-5;P05067-6;P05067-7;P05067-11;P05067-8;A0A0A0MRG2;P05067-3;P05067-4;P05067-10;H7C0V9;H7C2L2;P05067-2;K7ELK0;K7EQJ4;F5GZ08;B7Z4G8;P51693;P51693-2	P05067-9;P05067;E9PG40;P05067-5;P05067-6;P05067-7;P05067-11;P05067-8;A0A0A0MRG2;P05067-3;P05067-4;P05067-10;H7C0V9	Amyloid beta A4 protein;N-APP;Soluble APP-alpha;Soluble APP-beta;C99;Beta-amyloid protein 42;Beta-amyloid protein 40;C83;P3(42);P3(40);C80;Gamma-secretase C-terminal fragment 59;Gamma-secretase C-terminal fragment 57;Gamma-secretase C-terminal fragment 50;C31	APP
-1.50099	-1.34817	-1.06697	0.776517	0.795699	0.791712	0.391985	0.805288	0.35493	+	+	+	11	11	17.887	0	51.372	6925700000	160	4.09733	4.57639	12.1015	3.16017	0.00213793	3.98487	7.65645	4.66935	0	P05161;A0A096LPJ4;A0A096LNZ9	P05161;A0A096LPJ4;A0A096LNZ9	Ubiquitin-like protein ISG15	ISG15
1.30447	-0.75431	-0.522	0.560337	1.11029	0.989224	-0.643466	-0.55994	-1.4846			+	14	14	88.414	0	89.767	12651000000	195	0.582024	1.72989	1.21373	0.562178	0.241158	-1.78542	-1.18266	1.18045	0.0034496	P05556;P05556-2;P05556-5;P05556-4;P05556-3;E7EQW5;C9JPK5;H7C4N8;Q5T3E6;E9PLR6;E7EUI6;E7ERX5	P05556;P05556-2;P05556-5;P05556-4;P05556-3	Integrin beta-1	ITGB1
-1.47011	-1.29146	-1.10196	0.430742	0.332764	0.439583	0.975438	1.06155	0.623465	+	+	+	9	9	48.766	0	20.017	726940000	60	3.95311	2.89149	9.93021	3.65674	0.00354286	3.7232	9.47785	4.9251	0	P06280;V9GYN5	P06280	Alpha-galactosidase A	GLA
-1.70965	-0.519933	-0.520754	1.61974	0.743482	0.577166	-0.531476	0.756103	-0.414678	+		+	18	16	34.095	0	111.4	14888000000	312	1.68414	1.00044	2.70517	0.679019	0.264559	0.450101	1.12186	1.47212	0.00257471	P06493;A0A024QZP7;P06493-2;A0A087WZZ9;E5RIU6	P06493;A0A024QZP7;P06493-2;A0A087WZZ9;E5RIU6	Cyclin-dependent kinase 1	CDK1;CDC2
1.64839	0.900268	0.43965	-0.997687	-0.74898	-0.691462	-1.36611	0.558695	0.257236	+		+	26	26	56.559	0	323.31	123200000000	1194	2.11381	-1.52953	-3.74661	0.78427	0.156467	-0.99738	-1.45251	1.30381	0.00313409	P06576;H0YH81;F8W079;F8W0P7;H0YI37	P06576;H0YH81;F8W079	ATP synthase subunit beta, mitochondrial;ATP synthase subunit beta	ATP5B
2.39594	0.319162	0.212651	-0.734219	-0.751205	-0.704679	-0.614903	0.190413	-0.31316	+		+	8	8	13.242	0	150.39	2488000000	112	1.12869	-7.15791	-2.32216	0.749723	0.129971	-5.12649	-1.58198	1.12927	0.00347854	P06702	P06702	Protein S100-A9	S100A9
-0.858301	-1.97208	-0.586274	0.933901	1.22182	0.697224	0.392599	0.15829	0.0128204	+	+	+	30	8	47.168	0	323.31	636900000000	6366	2.01221	1.64431	3.61977	1.41066	0.0451312	1.04392	2.34735	2.37771	0.000386059	P06733;K7EM90;P13929-3;K7ERS8	P06733	Alpha-enolase	ENO1
-1.272	-1.11554	0.235888	1.22867	1.42508	0.748445	-0.159338	-0.97018	-0.121036	+		+	9	9	29.464	0	109.27	141310000000	1035	1.62963	0.769041	2.43625	0.210508	0.788151	0.124774	0.378424	1.75684	0.00148951	P06748-2;P06748;P06748-3;E5RGW4;E5RI98	P06748-2;P06748;P06748-3	Nucleophosmin	NPM1
0.132849	-1.3643	-1.56233	1.09169	0.661724	1.01054	-0.485693	-0.316919	0.832435	+		+	22	0	27.175	0	92.38	33491000000	301	1.54871	3.81324	3.0891	0.625968	0.201253	1.93731	1.2978	1.34406	0.00164138	Q5HYB6;P06753-2;A0A087WWU8;P06753-5;P06753-3;P06753-4;Q5VU61;D6R904;D6RFM2	Q5HYB6;P06753-2;A0A087WWU8;P06753-5;P06753-3;P06753-4;Q5VU61		DKFZp686J1372;TPM3
-0.660264	-0.3206	-2.08764	0.625911	0.802653	0.75238	0.653094	-0.606265	0.840734	+		+	5	5	10.044	0	33.014	24349000000	118	1.48988	3.9887	2.97702	0.868161	0.0982103	3.00595	1.75687	1.27213	0.00242017	P07108;B8ZWD1;A0A0A0MTI5;P07108-3;P07108-2;P07108-4;P07108-5;P07108-6	P07108;B8ZWD1;A0A0A0MTI5;P07108-3;P07108-2;P07108-4;P07108-5	Acyl-CoA-binding protein	DBI
-1.43353	-1.05088	-1.25319	0.397317	0.583382	0.921973	0.20286	1.33993	0.292142	+	+	+	22	20	36.638	0	143.6	132550000000	584	3.23956	1.66559	6.22367	2.08515	0.00705155	1.64559	3.75789	2.69065	0.000308682	P07195;A8MW50;C9J7H8;F5H793	P07195;A8MW50	L-lactate dehydrogenase B chain;L-lactate dehydrogenase	LDHB
-0.669358	-1.72626	-1.06816	0.063264	0.728483	0.878951	0.356768	1.41278	0.0235353	+		+	37	37	57.116	0	272.2	118530000000	1067	1.90115	0.617983	2.53878	1.55233	0.0535393	0.632713	2.19902	1.80708	0.00157913	P07237;H7BZ94;H0Y3Z3;I3L398;I3L312;I3NI03;I3L4M2;I3L3U6;I3L0S0;I3L3P5;I3L514;I3L1Y5	P07237;H7BZ94;H0Y3Z3	Protein disulfide-isomerase	P4HB
-0.149948	-1.51796	-0.798934	0.739143	1.5517	0.888059	-0.47756	0.602714	-0.837216	+		+	29	6	38.604	0	323.31	345950000000	1930	1.80183	0.439562	2.10142	0.4264	0.654458	0.136622	0.576821	1.55027	0.00666667	P07355;P07355-2;H0YN42;H0YMD0;H0YMU9;H0YM50;H0YKS4;H0YNP5;H0YN28;H0YL33;H0YMM1;H0YKZ7;H0YLV6;H0YMT9;H0YKX9;H0YNA0;H0YKL9;H0YKV8;H0YMD9	P07355;P07355-2;H0YN42;H0YMD0;H0YMU9;H0YM50;H0YKS4;H0YNP5	Annexin A2;Annexin	ANXA2
-0.762299	-1.28422	-1.10415	0.597619	1.83695	0.82488	-0.115649	0.253603	-0.246726	+	+	+	25	4	47.766	0	115.32	173400000000	1000	2.18744	2.36556	4.26615	2.04226	0.0113527	1.12257	3.33011	2.53194	0.000294479	Q5JP53;P07437;Q5ST81	Q5JP53;P07437;Q5ST81	Tubulin beta chain	TUBB
-0.64255	-1.17473	-1.55403	-0.386833	0.635215	0.152839	1.41495	0.73101	0.824128	+	+	+	17	17	63.111	0	81.291	4754800000	206	1.47178	0.919494	2.35921	2.46662	0.00444156	1.54561	4.4317	2.45308	0.000393443	P07686;Q5URX0;H0YA83;H0Y9B6;REV__E5RI09;REV__E5RG95;REV__K7EM90;REV__K7EPM1;REV__K7EKN2;REV__E5RGZ4;REV__P06733-2;REV__P13929-3;REV__P13929-2;REV__P13929;REV__P06733	P07686;Q5URX0	Beta-hexosaminidase subunit beta;Beta-hexosaminidase subunit beta chain B;Beta-hexosaminidase subunit beta chain A	HEXB
-1.94464	-0.447703	-0.72945	0.988518	0.52712	0.221277	-0.128409	1.4709	0.0423872	+		+	5	5	37.564	0	8.1958	390710000	58	1.47125	1.36118	2.57263	1.03112	0.0884728	1.26255	1.87051	1.23244	0.00418898	P07711;Q5T8F0	P07711;Q5T8F0	Cathepsin L1;Cathepsin L1 heavy chain;Cathepsin L1 light chain	CTSL
-1.12858	-0.753839	-1.33275	1.50676	1.28763	0.0721535	-0.284097	0.605663	0.0270468	+	+	+	12	8	15.054	0	142.64	151120000000	1849	1.87986	1.3599	3.23645	1.72641	0.0325016	0.796877	2.58226	1.96191	0.00059751	P07737;K7EJ44;I3L3D5	P07737;K7EJ44	Profilin-1	PFN1
-0.985148	-1.18936	-1.60136	0.990491	0.488532	0.636854	1.1322	0.218644	0.309135	+	+	+	47	26	84.659	0	323.31	220470000000	1671	2.95366	1.01232	4.58276	2.2128	0.0112308	0.933986	3.37741	2.9414	0.000296296	P07900;P07900-2;G3V2J8;Q14568	P07900;P07900-2	Heat shock protein HSP 90-alpha	HSP90AA1
0.772719	1.79725	1.25153	-0.812326	-0.504416	-0.885574	-0.631744	-0.390563	-0.596881	+	+	+	25	8	129.38	0	249.65	5275900000	484	2.49162	-0.92311	-3.74832	2.39453	0.0102679	-0.83375	-3.46825	3.28792	0.000336842	P07996;P07996-2;A8MZG1;P35442;Q2HIZ1;F5H4Z8;P49746-2;P49746	P07996;P07996-2	Thrombospondin-1	THBS1
-0.283666	-2.03376	-0.799076	0.627814	1.11008	0.523693	1.04131	-0.360054	0.173658	+		+	32	13	75.872	0	232.63	23185000000	563	1.50787	2.07025	2.81715	0.937102	0.0988027	1.52877	1.77177	1.36134	0.00235254	P08133;P08133-2;E7EMC6;E5RK63;E5RJF5;E5RI05	P08133;P08133-2;E7EMC6	Annexin A6;Annexin	ANXA6
-1.1644	-1.03704	-1.42681	1.38444	0.791193	0.885614	0.445272	0.0486141	0.0731198	+	+	+	49	25	83.263	0	323.31	523670000000	2838	3.29695	0.961142	4.96755	2.90343	0.0106018	0.602772	3.46018	3.96637	0.000463768	P08238;Q58FF7;Q58FG1	P08238	Heat shock protein HSP 90-beta	HSP90AB1
-2.02949	-0.624262	-0.349805	1.05861	0.873732	1.08401	0.280874	0.159718	-0.453395	+		+	22	22	62.168	0	95.263	13224000000	292	1.72871	3.24405	3.42266	0.812701	0.129979	1.61168	1.58353	1.83248	0.000628821	P08243-2;P08243;P08243-3;F8WEJ5;C9J057;C9JT45;C9JM09;C9JLN6	P08243-2;P08243;P08243-3;F8WEJ5	Asparagine synthetase [glutamine-hydrolyzing]	ASNS
1.11329	1.35962	1.21678	-1.20408	-1.15342	-0.71228	-0.309173	-0.149377	-0.16135	+	+	+	7	4	53.977	0.0023145	2.2776	172850000	8	3.71027	-2.56287	-8.67786	4.08439	0.00233962	-1.63399	-8.16704	4.85403	0.000881356	P08254;H7C139	P08254	Stromelysin-1	MMP3
-0.147128	2.08377	0.843383	0.285737	-0.0306917	-0.309273	-1.27679	-0.541845	-0.907166			+	14	14	167.55	0	50.055	962800000	104	0.638105	-0.443634	-1.0726	1.26757	0.0664911	-0.861804	-2.05682	1.30149	0.00500773	P08572	P08572	Collagen alpha-2(IV) chain;Canstatin	COL4A2
-1.26097	-1.6118	-1.05983	0.921537	0.69515	0.582435	0.526302	0.679312	0.527871	+	+	+	7	6	139.09	0	8.5729	151380000	28	3.37675	5.09797	8.89801	3.43704	0.00317949	4.71083	9.02962	4.6175	0	P08603;Q5TFM2;A0A0D9SG88;P08603-2	P08603;Q5TFM2;A0A0D9SG88;P08603-2	Complement factor H	CFH
-0.383507	-1.41751	-1.1333	0.833225	0.762015	1.54282	-0.635481	0.666951	-0.235215	+		+	48	40	53.651	0	323.31	621110000000	4857	2.15734	1.78813	3.97092	0.85744	0.145276	0.804071	1.5004	1.91935	0.000615385	P08670;B0YJC4;B0YJC5;A0A1B0GTT5;A0A1B0GVG8;H7C5W5;P41219;P41219-2;Q16352;P12036-2;P12036	P08670;B0YJC4;B0YJC5	Vimentin	VIM
-1.09072	-0.619905	-1.31418	1.06432	1.11314	1.24662	0.0374596	0.363125	-0.799865	+		+	8	8	15.55	0	57.126	16762000000	258	3.27563	3.21329	7.71461	1.0212	0.0883286	1.30822	1.86522	2.72378	0.000360902	P08708;H0YN88;A0A075B716;H0YN73;H3BNC9	P08708;H0YN88;A0A075B716	40S ribosomal protein S17	RPS17
-1.31761	-1.37975	-1.03814	0.609447	0.887321	1.08797	0.3624	-0.104776	0.893135	+	+	+	22	4	35.936	0	194.2	83445000000	656	3.57335	0.948839	5.31926	2.21811	0.0152093	0.733559	3.07981	3.21118	0.000324324	P08758;D6RBE9;E9PHT9;D6RCN3	P08758;D6RBE9	Annexin A5;Annexin	ANXA5
-1.00692	-1.82421	-0.881727	0.837761	1.06119	0.77347	0.442117	0.499472	0.0988417	+	+	+	13	13	23.356	0	323.31	122160000000	1403	2.63764	1.0518	4.16956	2.1062	0.0168485	0.782974	3.02802	3.24383	0.000340426	P09211;A8MX94;A0A087X2E9;A0A087X243	P09211;A8MX94	Glutathione S-transferase P	GSTP1
0.794896	1.02291	0.796604	-1.58478	-0.932757	-1.27197	0.239594	0.778197	0.157306	+		+	9	9	29.676	0	16.123	5943100000	97	3.33547	-6.40524	-9.03518	1.07959	0.073291	-1.43961	-1.9806	3.68044	0.000857143	P09237	P09237	Matrilysin	MMP7
1.06238	1.22289	1.18948	-0.825148	-1.09309	-1.35815	-0.259711	0.323414	-0.262076	+	+	+	13	10	54.151	0	49.811	195770000	47	3.81351	-2.71144	-9.20616	2.43647	0.00576101	-1.47523	-4.31408	3.95626	0.000813559	P09238;F5GYX7	P09238	Stromelysin-2	MMP10
0.412503	1.22586	0.938232	-1.06582	-1.52705	-1.16787	0.65834	0.410213	0.115589	+		+	2	1	11.301	0.00016898	3.5923	47364000	13	2.80423	-4.21544	-6.47434	0.747358	0.176756	-0.926228	-1.38443	3.36344	0.000627451	P09341	P09341	Growth-regulated alpha protein;GRO-alpha(4-73);GRO-alpha(5-73);GRO-alpha(6-73)	CXCL1
-0.684837	-1.86273	-0.985791	0.745144	0.447058	0.112237	0.389253	1.40873	0.430936	+	+	+	8	8	14.716	0	48.919	32379000000	981	1.81167	0.841719	2.73603	1.77626	0.0228	1.00257	2.83648	2.08456	0.000603774	P09382;F8WEI7	P09382	Galectin-1	LGALS1
-1.51568	-1.2068	-0.521574	1.1759	-0.137558	0.410158	1.4887	0.41905	-0.112186	+		+	5	5	60.179	0	22.747	677740000	95	1.50417	0.769737	2.28607	1.41026	0.0527193	0.826666	2.21588	1.40654	0.00348408	P09603;E9PJA2;P09603-3;P09603-2;E9PKP4;E9PQ08;H7BY18	P09603;E9PJA2;P09603-3;P09603-2	Macrophage colony-stimulating factor 1;Processed macrophage colony-stimulating factor 1	CSF1
-0.812447	-1.82069	-0.711363	0.909953	0.715542	1.13748	0.410601	-0.506953	0.677882	+		+	22	19	34.196	0	213.33	83395000000	1627	2.25499	1.65119	4.08941	1.21964	0.0624103	1.06142	2.08581	2.08552	0.000458716	P09651-2;F8W6I7;P09651;P09651-3;F8VZ49;Q32P51;F8VTQ5;H0YH80;F8W646;F8VYN5	P09651-2;F8W6I7;P09651;P09651-3;F8VZ49;Q32P51;F8VTQ5	Heterogeneous nuclear ribonucleoprotein A1;Heterogeneous nuclear ribonucleoprotein A1, N-terminally processed;Heterogeneous nuclear ribonucleoprotein A1-like 2	HNRNPA1;HNRNPA1L2
-1.06821	-1.3201	-1.23401	0.569118	1.25058	0.729161	0.763591	-0.366067	0.675929	+	+	+	47	45	113.08	0	298.02	36355000000	750	3.14815	6.64896	8.24307	1.8729	0.00612022	5.05932	3.90127	2.6131	0.000369231	P09874;Q5VX84	P09874	Poly [ADP-ribose] polymerase 1	PARP1
-0.676956	-0.803151	-1.6739	0.793971	1.61407	0.666018	0.319996	0.257022	-0.497073	+		+	22	17	39.455	0	208.82	20164000000	249	2.06564	2.83503	4.11089	1.23831	0.0520992	1.4721	2.23631	2.15349	0.000372093	P09972;A8MVZ9;J3KSV6;J3QKP5;C9J8F3;J3QKK1;K7EKH5	P09972;A8MVZ9;J3KSV6;J3QKP5;C9J8F3	Fructose-bisphosphate aldolase C;Fructose-bisphosphate aldolase	ALDOC
0.239921	1.09395	1.1433	-1.83348	-1.37077	0.0789252	0.400231	0.104213	0.143706	+		+	4	4	17.757	0	7.6696	1681800000	29	1.35063	-2.87847	-2.62557	0.926257	0.117979	-0.939723	-1.6369	1.48525	0.00114595	P0DN87;P0DN86;P0DN86-2;Q6NT52;A6NKQ9-2;A6NKQ9;M0R0E6;K7ELM3	P0DN87;P0DN86;P0DN86-2;Q6NT52;A6NKQ9-2;A6NKQ9;M0R0E6;K7ELM3	Choriogonadotropin subunit beta variant 2;Choriogonadotropin subunit beta variant 1	CGB2;CGB1
0.58364	0.223662	0.328278	-0.981059	-1.6079	-1.23942	0.89286	0.883749	0.916185	+	+	+	23	22	105.32	0	75.014	3505500000	258	2.84541	-3.323	-6.34526	2.07429	0.011786	1.04244	3.30323	4.42669	0.00152381	P10253;I3L3L3;I3L0S5;I3L2V9	P10253	Lysosomal alpha-glucosidase;76 kDa lysosomal alpha-glucosidase;70 kDa lysosomal alpha-glucosidase	GAA
-0.340915	-0.23508	-1.0188	1.71935	0.915223	1.11995	-0.537294	-0.548852	-1.07358	+		+	16	0	40.976	0	16.272	5424500000	38	2.18009	2.5018	4.29156	0.246085	0.703077	-0.264212	-0.503701	2.84856	0.000384	P10316	P10316	HLA class I histocompatibility antigen, A-69 alpha chain	HLA-A
0.0497731	-0.891895	0.882974	-0.829425	-1.27677	-0.728758	1.30334	0.127578	1.36318			+	31	28	211.68	0	112.75	2403800000	267	0.822997	-0.544535	-1.33944	0.634874	0.271315	0.521329	1.1088	1.40646	0.00307443	P10586-2;P10586;H0Y6Z7;H0Y4H1;H0Y7Z9;H0Y380;Q3KPI9;F5GWR7;P23468-3;P23468-7;P23468-5;P23468-4;P23468-6;A2A437	P10586-2;P10586;H0Y6Z7;H0Y4H1;H0Y7Z9;H0Y380	Receptor-type tyrosine-protein phosphatase F	PTPRF
-0.559587	-1.0087	-1.02607	1.53123	1.1175	0.810829	-1.14735	0.072351	0.209789	+		+	6	6	11.737	0	15.197	34374000000	176	2.83706	0.959208	4.30283	0.55871	0.425442	0.273973	0.862969	2.16598	0.000610169	P10599;P10599-2	P10599;P10599-2	Thioredoxin	TXN
-0.98579	-1.6266	-1.12433	1.04612	0.677119	0.639871	1.03926	0.267255	0.0670912	+	+	+	6	6	54.255	0	21.587	1388800000	59	3.01596	1.63819	5.67942	2.06431	0.00906422	1.37245	3.55838	2.91293	0.000350365	X6R5C5;X6R8A1;P10619-2;P10619;U3KQ41;U3KQU6	X6R5C5;X6R8A1;P10619-2;P10619	Carboxypeptidase;Lysosomal protective protein;Lysosomal protective protein 32 kDa chain;Lysosomal protective protein 20 kDa chain	CTSA
0.977613	0.843102	0.724039	-0.989155	-1.38101	-0.971252	-0.808752	0.939631	0.665789	+		+	1	1	46.657	0.0088831	1.5928	10125000000	15	3.67745	-10.309	-11.4416	0.459094	0.31065	-3.06157	-1.02788	1.86743	0.000398104	P10721-3;P10721-2;P10721	P10721-3;P10721-2;P10721	Mast/stem cell growth factor receptor Kit	KIT
1.16126	1.08244	1.04844	-0.0923569	-0.953361	-0.204662	-0.0286803	-1.84147	-0.171596	+	+	+	2	2	32.363	0	4.1525	67270000	21	2.29067	-1.07972	-3.67044	1.42005	0.0398308	-1.26782	-2.45878	1.52772	0.00157639	P10909-3;P10909-4;P10909;P10909-5;P10909-2;H0YAS8;E7ERK6;H0YC35;H0YLK8	P10909-3;P10909-4;P10909;P10909-5;P10909-2;H0YAS8;E7ERK6;H0YC35;H0YLK8	Clusterin;Clusterin beta chain;Clusterin alpha chain;Clusterin	CLU
0.1714	-1.02245	-0.0918156	1.45452	1.24028	0.695479	-0.771283	-1.46241	-0.21372	+		+	36	35	72.332	0	304.25	197730000000	1826	1.55774	1.07126	2.57158	0.417576	0.484952	-0.371964	-0.77601	1.88975	0.000585366	P11021	P11021	78 kDa glucose-regulated protein	HSPA5
0.789921	1.28063	0.813258	-0.518522	-1.65793	-1.13632	0.633266	0.312521	-0.516818	+		+	24	24	177.6	0	169	2006500000	210	2.31371	-0.772166	-3.26029	1.01579	0.213204	-0.305901	-1.26749	2.17373	0.000605108	P11047;Q9Y6N6	P11047	Laminin subunit gamma-1	LAMC1
-0.969961	-1.00398	-1.08405	1.42466	0.99779	1.11943	-0.0676756	-0.711337	0.29512	+		+	39	2	70.897	0	323.31	352120000000	2857	4.12743	1.02897	6.37301	1.35389	0.109991	0.40132	1.68233	3.32535	0.000347826	P11142;E9PKE3;P11142-2;E9PNE6;E9PLF4;E9PQQ4;E9PQK7;E9PK54;E9PPY6;E9PN25;E9PI65	P11142;E9PKE3;P11142-2;E9PNE6	Heat shock cognate 71 kDa protein	HSPA8
0.950588	1.49229	1.01818	-0.946284	-0.736679	-1.18612	-0.105183	0.411657	-0.898452	+	+	+	10	9	54.083	0	41.61	6779900000	128	3.22463	-3.43576	-7.65447	1.49805	0.0224898	-2.19983	-2.82175	2.53133	0.000318937	P11166;A6NL68;A0A0D9SG74;A0A0D9SFK9	P11166	Solute carrier family 2, facilitated glucose transporter member 1	SLC2A1
-0.40855	0.135847	-0.0986713	1.51467	0.469519	0.827195	0.352721	-0.856973	-1.93576	+		+	38	31	96.695	0	219.36	36430000000	571	1.4312	0.705311	2.14221	0.434602	0.445003	-0.458417	-0.83083	1.14004	0.00623494	P11216;H0Y4Z6	P11216	Glycogen phosphorylase, brain form	PYGB
0.687273	0.852599	0.407081	-0.536799	-1.22307	-1.50268	1.3922	0.532563	-0.609167	+		+	5	5	44.882	0	139.56	2992400000	95	2.27689	-3.32783	-4.72888	0.130165	0.821027	-0.403313	-0.325658	1.45862	0.00114183	P11279;P11279-2	P11279;P11279-2	Lysosome-associated membrane glycoprotein 1	LAMP1
-1.35055	-0.958933	-1.2976	1.32414	0.790975	1.01812	0.316523	0.227968	-0.0706425	+	+	+	30	30	59.256	0	167.02	47967000000	636	3.46997	1.50109	6.47615	2.88239	0.00617073	0.908836	4.26057	4.21121	0.000744186	P11413;P11413-3;P11413-2;E7EUI8;E7EM57;E9PD92	P11413;P11413-3;P11413-2;E7EUI8;E7EM57	Glucose-6-phosphate 1-dehydrogenase	G6PD
-0.325973	-0.20823	-0.473347	-0.749374	-0.502176	-0.925145	0.59415	2.35556	0.234534	+		+	41	37	101.56	0	211.1	40232000000	675	1.26399	-0.440527	-1.67156	0.993059	0.0887453	1.57944	1.86729	1.41398	0.00164421	P11586;F5H2F4;V9GY75	P11586;F5H2F4	C-1-tetrahydrofolate synthase, cytoplasmic;Methylenetetrahydrofolate dehydrogenase;Methenyltetrahydrofolate cyclohydrolase;Formyltetrahydrofolate synthetase;C-1-tetrahydrofolate synthase, cytoplasmic, N-terminally processed	MTHFD1
0.49854	-0.354263	0.0280291	-0.910157	-0.994491	-1.05209	0.0850361	2.07437	0.625027	+		+	14	14	274.37	0	55.076	727380000	73	1.85338	-0.542793	-2.3587	0.606946	0.305969	0.453123	1.04244	1.5198	0.00240401	P11717;S4R328	P11717	Cation-independent mannose-6-phosphate receptor	IGF2R
-1.35497	-1.55878	-1.00659	0.784261	0.797968	0.558896	0.388513	0.834753	0.555955	+	+	+	12	12	39.724	0	56.262	11552000000	182	3.45581	4.23255	8.91598	3.10491	0.002	3.97985	7.4525	4.30594	0.00135211	P11766;H0YAG8;D6RAY0;D6R9G2;D6RFE4	P11766;H0YAG8	Alcohol dehydrogenase class-3	ADH5
-0.734012	-1.32686	0.465331	1.35687	1.35317	0.419447	-0.771102	0.231156	-0.993987	+		+	10	4	34.769	0	102.74	5219500000	247	1.20845	0.9862	2.03967	0.0104469	0.987088	0.01286	0.0254293	1.23411	0.00491022	P11908;P11908-2;H7C540;A6NMS2;D3YTJ7	P11908;P11908-2	Ribose-phosphate pyrophosphokinase 2	PRPS2
-0.793668	-1.16019	-1.1622	-0.298212	-0.0469988	-0.170019	0.982888	1.52449	1.12391	+	+	+	5	5	108.58	0.0046179	1.8646	50977000	5	2.43448	1.363	4.20901	3.42078	0.00253061	3.53603	8.42715	4.37011	0.00128	P12110;P12110-3;P12110-2;C9JH44;H7C0M5	P12110;P12110-3;P12110-2	Collagen alpha-2(VI) chain	COL6A2
1.29564	0.750284	0.620261	-1.04974	-1.27653	-1.03754	-0.733043	0.765105	0.665559	+		+	13	13	321.35	0	24.118	137080000	30	3.09126	-4.66478	-7.611	0.55239	0.251475	-1.52287	-1.15297	2.02058	0.000422111	P12111-2;P12111;E7ENL6;P12111-4;P12111-3;P12111-5;C9JNG9	P12111-2;P12111;E7ENL6;P12111-4;P12111-3;P12111-5	Collagen alpha-3(VI) chain	COL6A3
-1.55453	-1.09648	-1.07913	1.07144	0.816156	0.735799	0.332741	0.861825	-0.0878191	+	+	+	21	2	36.375	0	111.01	25022000000	424	3.47257	1.5692	6.60561	2.1578	0.00863551	1.19462	3.57709	3.25129	0.000415584	P12429;D6RFG5;D6RCA8;D6RAZ8	P12429	Annexin A3	ANXA3
-1.37225	-1.11883	-1.32985	0.815743	1.17644	0.729028	0.640542	0.229714	0.229471	+	+	+	34	34	69.842	0	306.54	85008000000	864	3.79859	2.22747	8.52766	3.31519	0.00309333	1.67539	6.41421	4.4542	0.00111628	P12956;B1AHC9;P12956-2	P12956;B1AHC9;P12956-2	X-ray repair cross-complementing protein 6	XRCC6
-0.665998	-1.5552	-0.28668	0.511933	1.33192	1.48562	0.323049	-0.735128	-0.409516	+		+	33	32	82.704	0	268.73	65718000000	787	1.80462	3.08356	3.56734	0.502367	0.315833	0.890773	1.0179	1.81705	0.000623377	P13010;C9JZ81	P13010	X-ray repair cross-complementing protein 5	XRCC5
-1.57042	-1.06982	-1.13156	0.386527	0.398981	0.418374	0.377017	1.29926	0.891632	+	+	+	3	3	27.963	0	8.8149	400790000	38	3.33348	2.82905	7.66131	2.61666	0.00474725	3.60461	5.7345	3.42644	0.000635762	P13284;M0QZG3	P13284	Gamma-interferon-inducible lysosomal thiol reductase	IFI30
0.534069	1.29305	1.32618	-1.11849	-1.38829	-0.408938	0.595757	-0.0729733	-0.760375	+		+	4	3	111.25	0	4.4423	47538000	21	2.18157	-1.04239	-3.46269	1.13281	0.106349	-0.582404	-1.70401	1.91983	0.000590038	P13497;P13497-4;P13497-5;P13497-2;P13497-6	P13497;P13497-4;P13497-5;P13497-2;P13497-6	Bone morphogenetic protein 1	BMP1
-1.52958	-1.14702	-1.18029	0.998855	0.565293	0.640287	0.274911	1.00502	0.372518	+	+	+	1	1	11.025	0.0014198	2.5705	41213000	7	3.43302	4.59378	8.96857	2.67692	0.00395122	4.17544	6.05126	3.58291	0.000780488	P13500	P13500	C-C motif chemokine 2	CCL2
-1.64996	-1.16561	-0.01379	1.3133	0.729387	1.14574	0.320732	-0.252221	-0.427581	+		+	54	52	95.337	0	323.31	208140000000	2039	1.7531	1.29615	2.99339	0.701599	0.236628	0.532066	1.19332	1.87308	0.00060039	P13639;M0R0I6	P13639	Elongation factor 2	EEF2
-0.592771	-1.18403	-1.12634	0.63148	0.356651	1.91162	0.666785	-0.589702	-0.0736935	+		+	34	34	72.932	0	323.31	66168000000	860	1.70297	2.87801	3.32363	1.11027	0.0692208	1.44152	2.02875	1.57532	0.00075188	P13667;C9JMN9	P13667	Protein disulfide-isomerase A4	PDIA4
-0.732916	-0.933214	-0.750601	-0.593776	-0.160799	-0.737153	1.40181	1.25107	1.25558		+	+	16	16	61.049	0	133.08	9913100000	255	0.768662	0.510422	1.258	4.8894	0	3.49028	14.9171	4.68573	0.0005	P13674;P13674-2;P13674-3	P13674;P13674-2;P13674-3	Prolyl 4-hydroxylase subunit alpha-1	P4HA1
0.468241	1.58939	0.358899	-1.51006	-1.36819	-0.563563	0.305375	0.749542	-0.0296323	+		+	4	4	33.067	0	10.052	214500000	18	1.78293	-2.11071	-3.3443	0.438688	0.43418	-0.501255	-0.849545	1.97691	0.000509091	P13726;P13726-2	P13726;P13726-2	Tissue factor	F3
-1.14999	-1.1968	-1.00475	0.610321	1.58967	0.730747	-0.0366529	0.818714	-0.361265	+	+	+	41	34	70.81	0	266.35	83809000000	956	2.58201	1.77484	4.85074	1.61397	0.0279744	1.06574	2.64929	2.33416	0.000379947	P13797;A0A0A0MSQ0;P13797-2;P13797-3;H7C4N2;U3KQI3;F2Z2Z9	P13797;A0A0A0MSQ0;P13797-2;P13797-3	Plastin-3	PLS3
-0.329214	-1.06579	-0.524731	1.59071	1.46732	0.643354	-0.208351	-0.560826	-1.01249	+		+	15	15	76.482	0	51.211	5604600000	203	2.14479	4.55241	4.55635	0.0492721	0.938325	0.111818	0.127272	2.53095	0.000335664	P13807-2;P13807;M0QYU1;P54840	P13807-2;P13807	Glycogen [starch] synthase, muscle	GYS1
-0.702073	-1.32446	-0.0408524	1.14284	0.967912	1.16751	-0.837958	0.642242	-1.01516	+		+	9	9	40.532	0	60.196	15796000000	166	2.04411	2.80986	4.05614	0.167501	0.774517	0.450211	0.404169	1.51325	0.00102564	P14324-2;P14324;A0A087X090;A0A087X1D8;A0A087WVN4;A0A087WTP2	P14324-2;P14324;A0A087X090	Farnesyl pyrophosphate synthase	FDPS
-1.12971	-0.648235	-1.48369	1.03442	1.60246	0.552693	0.0653651	0.281331	-0.274644	+		+	42	3	57.936	0	323.31	413870000000	4569	2.28484	0.748179	3.18312	1.72482	0.08125	0.386624	1.92046	2.63205	0.00046729	P14618;P14618-3;B4DNK4;H3BQ34;H3BUW1;H3BTJ2;H3BT25;H3BU13;H3BN34;H3BQZ3	P14618;P14618-3;B4DNK4	Pyruvate kinase PKM;Pyruvate kinase	PKM
-1.15078	-1.21923	-0.782514	0.692008	0.899011	0.850848	1.17316	0.50446	-0.966967	+		+	41	2	58.061	0.00032825	3.1463	263120000	28	3.62605	2.0909	7.81811	0.931051	0.0998571	1.44386	1.75036	1.49925	0.0013452	P14618-2;H3BTN5;H3BR70	P14618-2;H3BTN5;H3BR70	Pyruvate kinase PKM;Pyruvate kinase	PKM
-0.847341	-1.33636	-1.13434	1.35508	0.422261	1.31801	-0.111594	-0.274103	0.608387	+	+	+	18	11	64.132	0	131.94	25129000000	473	2.50309	4.7014	5.59913	1.7399	0.0110886	2.59557	3.35763	2.5617	0.000338028	P14866;M0QXS5;P14866-2;M0QYL7;M0R1W6;M0R076;B4DVF8	P14866;M0QXS5;P14866-2	Heterogeneous nuclear ribonucleoprotein L	HNRNPL
-0.871899	-1.36764	-1.46115	1.10462	0.894494	0.947579	0.386878	0.406197	-0.0390822	+	+	+	25	25	57.136	0	180.01	19061000000	441	3.47978	4.26663	9.03133	2.50356	0.00378947	2.85924	5.20137	4.07281	0.00106667	P14868;P14868-2;H7BZ35;C9J7S3;H7C278;C9JLC1;C9JQM9	P14868;P14868-2	Aspartate--tRNA ligase, cytoplasmic	DARS
-0.48919	-0.655246	-0.811557	1.2509	1.39479	1.28843	-0.387653	-1.00426	-0.586217	+		+	12	12	45.326	0	65.211	2232600000	79	4.35773	3.66491	12.5747	0.0119322	0.987451	-0.0137749	-0.0286316	4.45811	0.0015	P14902;A0A140T9Z2;E5RIX2;J3KN03;E5RH36	P14902;A0A140T9Z2	Indoleamine 2,3-dioxygenase 1	IDO1
2.28158	0.614373	0.211774	-0.350782	-0.0833922	-0.185519	-1.05348	-0.902836	-0.531726	+	+	+	25	21	81.744	0	125.89	1825100000	166	0.908431	-3.30352	-1.83806	1.33773	0.0273247	-4.95938	-2.7037	1.46976	0.00102752	P14923;C9J826;C9JK18;C9JKY1;C9JTX4;C9JPI2	P14923	Junction plakoglobin	JUP
-1.43941	-1.11996	-1.20827	0.869968	0.880288	0.891351	0.803537	-0.146896	0.469401	+	+	+	17	16	35.853	0	129.83	38521000000	541	4.62743	2.14292	10.9484	2.28605	0.00643678	1.6362	4.14117	3.5623	0.000571429	P15121;E9PCX2;E9PEF9	P15121;E9PCX2	Aldose reductase	AKR1B1
-0.966557	-1.16229	-0.212372	1.30989	1.45618	-0.00393198	-1.18914	0.134787	0.633442	+		+	11	1	17.149	0	13.178	5089300000	71	1.44483	1.03094	2.38865	0.446715	0.452765	0.387924	0.819468	1.051	0.00961974	P15531;P15531-2	P15531;P15531-2	Nucleoside diphosphate kinase A	NME1
-0.108118	-0.302493	-0.394783	-0.835988	-1.37891	-0.691834	1.30659	1.37822	1.02731	+	+	+	13	13	62.081	0	43.827	5274500000	156	1.44308	-1.039	-2.3905	3.41746	0.00196825	2.23367	7.38932	3.99023	0.000950495	P15586;H7C3P4;F6S8M0;P15586-2;H0YFA9;F5H4C6	P15586;H7C3P4;F6S8M0;P15586-2;H0YFA9;F5H4C6	N-acetylglucosamine-6-sulfatase	GNS
-1.01166	-1.41979	-1.32794	0.38511	0.811402	0.910717	1.10786	-0.0326102	0.57691	+	+	+	9	9	31.324	0	87.075	35057000000	475	3.18622	4.53338	7.93994	2.1638	0.00471724	4.18173	4.56617	2.848	0.000422907	P15880;H0YEN5;E9PQD7;E9PMM9;E9PPT0;I3L404;E9PM36;H3BNG3;H0YE27	P15880;H0YEN5;E9PQD7;E9PMM9;E9PPT0	40S ribosomal protein S2	RPS2
2.09624	0.0345767	-0.14303	-0.847053	-0.990737	-1.21256	0.199245	0.466542	0.396777	+		+	84	84	331.77	0	323.31	7449400000	597	1.08682	-4.79107	-2.20528	0.160089	0.772802	-0.87985	-0.406789	1.19178	0.003	P15924;P15924-3;P15924-2	P15924;P15924-3;P15924-2	Desmoplakin	DSP
-1.67914	-1.45563	-0.476939	0.611491	1.03945	0.889327	0.658044	0.0190403	0.394351	+	+	+	8	6	37.277	0	92.643	25617000000	309	2.20377	1.86262	4.10162	1.71096	0.0177164	1.41791	2.98366	2.56369	0.000287425	P16070-18;P16070-12;P16070-14;P16070-13;P16070-11;P16070-10;P16070-16;P16070-8;P16070-17;P16070-6;P16070-4;P16070-3;P16070-7;P16070-5;P16070;H0YD13;H0Y2P0;H0YE40;H0YDW7;H0YCV9;H0Y5E4;P16070-15;P16070-9;H0YDX6;J3KN83;E9PKC6;Q86UZ1;H0YF08;H0YD90;H0YEV3;H0YEU1;P16070-19	P16070-18;P16070-12;P16070-14;P16070-13;P16070-11;P16070-10;P16070-16;P16070-8;P16070-17;P16070-6;P16070-4;P16070-3;P16070-7;P16070-5;P16070;H0YD13;H0Y2P0;H0YE40	CD44 antigen	CD44
-1.31283	-1.15158	-0.470563	1.23675	0.929455	0.87485	0.25637	-1.02937	0.666925	+		+	14	12	30.375	0	196.58	35952000000	383	2.67612	1.43985	4.74324	0.757348	0.193978	0.68159	1.32666	1.77896	0.000657744	P16152;E9PQ63;A8MTM1;P16152-2	P16152;E9PQ63;A8MTM1;P16152-2	Carbonyl reductase [NADPH] 1	CBR1
1.08956	1.34896	1.40866	-0.396624	-0.739377	-0.892455	-1.12628	-0.337496	-0.354944	+	+	+	2	2	49.885	0.0034592	1.9899	10841000	9	3.42772	-3.51142	-8.4394	2.61111	0.00445361	-3.38607	-5.66006	3.39166	0.000615385	P16870-2;P16870	P16870-2;P16870	Carboxypeptidase E	CPE
0.299067	-1.98189	-1.46464	0.561975	0.533924	0.394161	0.279378	0.852895	0.525131	+		+	13	3	71.027	0	9.2306	37688000000	77	1.04889	3.75056	2.10716	1.05983	0.0592296	3.8859	2.1316	1.25976	0.0024	P17066;P48741	P17066	Heat shock 70 kDa protein 6	HSPA6
-0.381696	-0.727484	-0.00502827	0.620535	0.244583	2.02866	-1.65078	0.0607712	-0.189563	+		+	21	21	79.994	0	84.375	10816000000	287	1.07969	1.0715	1.89135	0.143612	0.824599	-0.177878	-0.317875	0.990922	0.00991679	P17655;P17655-2;C9JWY7	P17655;P17655-2	Calpain-2 catalytic subunit	CAPN2
-0.85267	-0.249319	-0.717134	1.21435	1.49055	1.11887	-1.00901	-0.155418	-0.840227	+		+	18	14	85.018	0	99.115	8246100000	200	3.03381	2.92238	6.75571	0.0677515	0.917472	-0.0960846	-0.16148	3.20482	0.000530387	P17858;P17858-2	P17858;P17858-2	ATP-dependent 6-phosphofructokinase, liver type	PFKL
-0.248611	-1.49029	-0.15998	1.13257	1.55048	0.907874	-0.191455	-0.845537	-0.655056	+		+	25	19	60.343	0	182.31	28769000000	551	1.75693	1.98796	3.26227	0.0502323	0.940945	0.0748978	0.12238	2.14207	0.000418953	P17987;E7EQR6;F5H282;E7ERF2;F5GZ03;F5GZI8;F5GYL4;F5H7Y1	P17987;E7EQR6;F5H282;E7ERF2	T-complex protein 1 subunit alpha	TCP1
-1.86057	-0.681207	-0.895299	0.672308	0.444665	0.32955	0.0588321	0.397908	1.53381	+	+	+	15	15	29.225	0	59.443	58686000000	340	1.90633	3.15047	3.80225	1.46074	0.0215915	3.50143	2.88746	1.77787	0.00062203	P18124;A8MUD9;C9JIJ5;C9JZ88	P18124;A8MUD9	60S ribosomal protein L7	RPL7
-0.153015	-0.273708	-0.095169	1.48586	0.654978	1.42333	-0.721042	-1.2501	-1.07113	+		+	59	59	116.72	0	323.31	113070000000	1191	2.12621	0.473709	2.43305	2.1626	0.0884476	-0.292196	-1.86055	3.39751	0.000299065	P18206-2;P18206;P18206-3;A0A096LPE1	P18206-2;P18206	Vinculin	VCL
-0.920578	-1.50698	-1.36455	0.974896	0.790459	0.96631	0.633683	0.11873	0.308033	+	+	+	15	10	28.804	0	201.68	102960000000	703	3.50937	1.60086	6.74566	2.65305	0.0052129	1.19076	4.39808	4.0979	0.000738462	P18669;P15259	P18669	Phosphoglycerate mutase 1	PGAM1
-1.07457	-1.28747	-0.585656	1.18469	1.23829	1.13011	-0.152247	-0.729006	0.275865	+		+	14	14	44.969	0	137.4	12172000000	227	3.30236	3.54824	7.99138	1.02489	0.0881218	1.27847	1.8646	3.04408	0.000472906	P18754;P18754-2;C9JW69;C9JRH2;C9JMJ4;C9J3R0;C9JQZ4	P18754;P18754-2;C9JW69;C9JRH2;C9JMJ4;C9J3R0;C9JQZ4	Regulator of chromosome condensation	RCC1
1.19727	1.34461	1.34502	-0.29207	-1.00345	-0.337466	-0.822993	-0.570034	-0.860891	+	+	+	5	5	98.761	0.00096077	2.7844	87573000	12	2.84168	-2.95046	-6.18481	4.41057	0	-3.28236	-12.3264	3.96397	0.000969697	P19021-4;P19021-3;P19021-6;P19021;P19021-5;H7BYD9;P19021-2	P19021-4;P19021-3;P19021-6;P19021;P19021-5;H7BYD9;P19021-2	Peptidyl-glycine alpha-amidating monooxygenase;Peptidylglycine alpha-hydroxylating monooxygenase;Peptidyl-alpha-hydroxyglycine alpha-amidating lyase	PAM
1.08012	0.933486	1.32614	-0.355118	-1.25917	-1.33792	-0.653917	-0.212164	0.47856	+	+	+	15	15	99.808	0	61.632	2958300000	155	2.4766	-1.16307	-4.06624	1.62779	0.0452632	-0.688985	-2.34769	2.34086	0.000402878	P19022;P19022-2;C9J8J8;C9J126;C9JMH2;A0A0G2JRA4;A0A087WX99;P55283-2;P55283	P19022;P19022-2	Cadherin-2	CDH2
-1.54602	-0.968674	-1.35809	0.678584	0.692294	0.674168	0.893008	0.152302	0.782425	+	+	+	22	22	148.66	0	81.385	16724000000	147	3.50041	7.08844	9.96621	2.57123	0.00390361	6.82815	6.04382	3.63095	0.000842105	P19174-2;P19174;V9GY71;V9GYH5;V9GY63;A0A0D9SEK2	P19174-2;P19174	1-phosphatidylinositol 4,5-bisphosphate phosphodiesterase gamma-1	PLCG1
-1.76864	-0.191884	-0.819201	1.05699	1.23502	1.04072	0.287597	-0.385592	-0.45501	+		+	25	25	76.613	0	240.64	72920000000	962	1.93386	1.59863	3.45347	0.650496	0.252099	0.582368	1.15372	2.08065	0.000456621	P19338;H7BY16;C9JYW2;C9JLB1;C9J1H7;C9JWL1	P19338;H7BY16	Nucleolin	NCL
-0.185256	0.368454	-0.930471	1.17383	1.26424	1.01677	-0.436882	-0.83098	-1.4397	+		+	23	19	101.08	0	126.56	4983300000	191	1.66412	1.80213	3.03887	0.616413	0.241268	-0.840698	-1.17978	2.27875	0.00039779	P19367-4;P19367-2;P19367;P19367-3;B1AR63;B1AR62;B1AR61	P19367-4;P19367-2;P19367;P19367-3	Hexokinase-1	HK1
-1.72516	-0.523827	-1.10831	1.00063	1.02749	1.18678	0.223575	-0.00635433	-0.0748257	+	+	+	11	7	23.548	0	53.388	13052000000	143	2.47082	3.65506	5.3224	1.50548	0.0232107	1.94632	2.78867	3.01492	0.000454976	P20340-2;P20340;P20340-4;F5H3K7;P20340-3;Q53S08;F5GX61;C9J0I2	P20340-2;P20340;P20340-4	Ras-related protein Rab-6A	RAB6A
-1.31338	-0.562679	-1.79111	0.69489	1.12337	0.767992	0.405828	0.445086	0.229998	+	+	+	13	13	26.489	0	111.87	20913000000	263	2.26421	2.12653	4.34942	1.91618	0.0109565	1.61462	3.42862	2.84906	0.000359551	P20618	P20618	Proteasome subunit beta type-1	PSMB1
2.02956	1.06411	0.227745	-0.511065	-1.23239	-0.795272	-0.387831	-0.364597	-0.0302605	+		+	4	4	33.922	0	46.794	26490000	21	1.59612	-1.32229	-2.75515	1.20568	0.0718722	-0.926055	-2.00894	1.82576	0.000596899	P20774;Q5TBF5	P20774;Q5TBF5	Mimecan	OGN
-1.08352	-1.50548	-1.21733	1.01962	0.785824	1.01522	0.282501	0.528733	0.174434	+	+	+	119	107	280.01	0	323.31	370480000000	3408	3.94796	1.49738	7.5131	3.21872	0.00363025	1.08276	5.14798	4.84109	0.00104348	P21333-2;P21333;Q60FE5;Q5HY54;A0A087WWY3;F8WE98;H0Y5C6;H0Y5F3;H7C2E7	P21333-2;P21333;Q60FE5;Q5HY54;A0A087WWY3	Filamin-A	FLNA
-0.376798	-0.543223	-0.759352	1.33721	1.01524	1.56114	-0.823273	-0.874514	-0.53643	+		+	21	21	77.328	0	131.02	15821000000	348	3.18949	3.80339	7.69367	0.53371	0.384054	-0.377311	-0.916659	4.31941	0.00137143	P21980;P21980-2;A2A299;P21980-3;A2A2A0;P49221	P21980;P21980-2	Protein-glutamine gamma-glutamyltransferase 2	TGM2
-0.851346	-1.42834	-1.00758	1.04662	0.802154	1.08231	0.40441	0.732475	-0.780708	+	+	+	36	36	107.77	0	275.47	31984000000	653	3.36625	4.55526	8.673	1.16354	0.0490474	2.66901	2.26447	2.18804	0.000398892	P22102;P22102-2;F8WD69;C9JBJ1;C9JTV6;A0A140TA71;C9JZG2;C9JKQ7;H7C366	P22102	Trifunctional purine biosynthetic protein adenosine-3;Phosphoribosylamine--glycine ligase;Phosphoribosylformylglycinamidine cyclo-ligase;Phosphoribosylglycinamide formyltransferase	GART
-1.86161	-0.58264	-0.9533	1.21169	0.0261514	0.496935	0.0436797	1.16848	0.450614	+	+	+	16	16	47.079	0	113.84	21699000000	269	1.5381	0.7236	2.28292	1.54696	0.0481921	0.713449	2.28288	1.66585	0.00197952	P22234;E9PBS1;P22234-2;D6RF62	P22234;E9PBS1;P22234-2;D6RF62	Multifunctional protein ADE2;Phosphoribosylaminoimidazole-succinocarboxamide synthase;Phosphoribosylaminoimidazole carboxylase	PAICS
-1.02197	-1.27156	-1.17697	1.15786	1.21098	0.75475	0.465885	0.360378	-0.479344	+	+	+	44	44	113.8	0	323.31	114990000000	1212	3.77414	1.58562	7.32694	1.84041	0.0226063	0.917938	2.85058	3.18742	0.000395062	P22314-2;P22314;Q5JRR6;Q5JRR9;Q5JRS0;Q5JRS1;Q5JRS3;Q5JRS2	P22314-2;P22314	Ubiquitin-like modifier-activating enzyme 1	UBA1
-1.69711	-1.00464	-0.581892	1.15728	0.631885	0.845942	-0.607264	0.344694	0.911107	+		+	17	2	32.642	0	126.49	100110000000	774	2.27187	0.7484	3.1684	1.12182	0.123739	0.497207	1.61204	1.83844	0.0013545	Q32Q12;P22392-2;J3KPD9;P22392;E7ERL0;E5RHP0;F6XY72;C9K028	Q32Q12;P22392-2;J3KPD9;P22392;E7ERL0	Nucleoside diphosphate kinase;Nucleoside diphosphate kinase B	NME1-NME2;NME2;NME1
-1.59167	-1.34547	-0.849181	0.943518	0.842327	0.953665	0.544539	0.210428	0.291843	+	+	+	24	23	37.429	0	270.67	145490000000	1596	3.22192	2.16555	6.76233	2.58836	0.0049927	1.60384	4.72647	4.06097	0.0008	P22626;P22626-2;A0A087WUI2	P22626;P22626-2;A0A087WUI2	Heterogeneous nuclear ribonucleoproteins A2/B1	HNRNPA2B1
0.670461	0.492557	0.851068	0.774484	0.280051	0.861309	-1.40126	-1.30195	-1.22673		+	+	12	12	23.742	0	46.155	42095000000	344	0.054129	-0.0840308	-0.132316	4.17395	0	-5.0842	-12.8536	4.38553	0.00154839	P23284	P23284	Peptidyl-prolyl cis-trans isomerase B	PPIB
-1.45499	-1.2313	-1.27513	0.788025	0.759225	0.829725	0.638063	0.463898	0.482478	+	+	+	30	16	53.165	0	323.31	298650000000	1592	5.10897	8.6244	22.024	4.51905	0	7.54602	16.4415	6.64103	0	P23381;P23381-2;G3V3H8;G3V3Y5;G3V423;G3V3P2;G3V227;H0YJP3;G3V2Y7;G3V4C7;G3V4N8;G3V5W1;G3V3S7;G3V3X0;G3V4S4;G3V313;G3V339;G3V2C0;G3V2F2;G3V3R3;G3V4N0;G3V5H5;P78534;G3V4A3;G3V4Q0	P23381;P23381-2;G3V3H8;G3V3Y5	Tryptophan--tRNA ligase, cytoplasmic;T1-TrpRS;T2-TrpRS	WARS
-0.301314	-1.02611	-1.14052	1.41145	1.32024	0.974168	-0.902638	-0.154534	-0.180742	+		+	12	10	24.763	0	163.27	28126000000	208	2.65588	4.29755	6.00918	0.498212	0.32461	0.856216	1.00685	2.87411	0.000424779	P24534;C9JZW3;F2Z2G2;F8WF65	P24534	Elongation factor 1-beta	EEF1B2
0.106391	-0.574845	1.04805	-1.62778	-0.850914	-0.747421	1.22635	0.949973	0.470196	+		+	11	10	38.044	0	66.708	5064800000	161	1.0916	-1.72802	-2.04672	0.592388	0.248648	0.938509	1.16149	1.75254	0.000587755	P25685;P25685-2;M0R080;M0R1D6;M0QZD0;M0QYT3;M0QXK0;M0R128;A0A1B0GX60	P25685;P25685-2;M0R080	DnaJ homolog subfamily B member 1	DNAJB1
-0.760289	-2.17044	-0.632327	0.589752	0.837487	0.512088	0.39073	0.825171	0.407825	+	+	+	17	17	29.555	0	80.683	18816000000	359	1.66229	1.78122	3.02958	1.55271	0.0221879	1.67906	2.80761	2.06814	0.000468384	P25786;P25786-2;F5GX11;B4DEV8;F5H112	P25786;P25786-2;F5GX11	Proteasome subunit alpha type-1	PSMA1
1.75628	0.884637	-0.0263148	-0.604744	-0.419525	-1.6172	0.620587	0.157988	-0.751712	+		+	10	10	29.483	0	63.061	13739000000	193	1.29306	-2.669	-2.50013	0.589303	0.235653	-1.31404	-1.19911	1.11665	0.00465625	P25789;H0YN18;H0YMZ1;H0YL69;P25789-2;H0YMI6;H0YMA1;H0YKT8;H0YKS0;H0YLC2;H0YMV3;H0YLS6	P25789;H0YN18;H0YMZ1;H0YL69;P25789-2;H0YMI6;H0YMA1;H0YKT8;H0YKS0;H0YLC2	Proteasome subunit alpha type-4;Proteasome subunit alpha type;Proteasome subunit beta type	PSMA4
-1.23129	-1.0991	-0.854809	1.55523	0.571344	0.734739	-0.186743	0.995234	-0.4846	+		+	42	29	67.819	0	279.96	116020000000	1396	2.46972	0.94013	3.74525	1.18224	0.103588	0.545604	1.72131	1.90482	0.000754717	P26038;V9GZ54	P26038	Moesin	MSN
-2.01296	-1.2582	-0.0772307	0.782739	0.129213	0.850709	0.736601	0.651239	0.197898	+		+	10	10	53.12	0	112.51	14522000000	253	1.31151	0.935661	2.15512	1.3111	0.0593862	0.903273	2.13693	1.57468	0.00185567	P26368-2;P26368;K7ENG2;K7ELP8	P26368-2;P26368;K7ENG2	Splicing factor U2AF 65 kDa subunit	U2AF2
-0.0168648	-0.492435	1.06394	1.49328	0.44068	0.353768	-1.54636	0.00199569	-1.298			+	10	10	24.261	0	63.066	26663000000	171	0.418234	0.616292	0.846965	0.785315	0.148063	-1.20799	-1.49193	1.09208	0.00567527	P26373;J3QSB4;P26373-2;H3BTH3	P26373;J3QSB4;P26373-2	60S ribosomal protein L13	RPL13
-1.20979	-1.69033	-0.854923	0.631734	0.650805	0.620978	0.470785	0.158757	1.22198	+	+	+	5	5	11.728	0	13.249	29420000000	180	2.83361	1.49444	5.1194	2.03089	0.00914815	1.48071	3.56717	2.77692	0.000322148	P26447	P26447	Protein S100-A4	S100A4
-0.632984	-0.330761	-0.237338	0.704513	1.74762	0.860867	0.274034	-0.860938	-1.52502	+		+	30	30	83.434	0	113.88	25664000000	423	1.91457	0.990635	3.02185	0.219624	0.748414	-0.199887	-0.43968	1.58297	0.00139405	P26639;P26639-2;D6R9F8;D6RCA5;D6RDJ6;D6RBR8;B7ZLP8;A2RTX5-2;A2RTX5;D6RJ97;D6RHV7;D6RCS6	P26639;P26639-2	Threonine--tRNA ligase, cytoplasmic	TARS
-1.72532	-0.6636	-1.3026	0.171405	0.513037	1.12373	0.681276	0.869507	0.332566	+	+	+	45	45	140.47	0	232.16	35508000000	672	1.93543	1.99389	3.61111	2.23455	0.00613333	2.02115	4.23957	2.48768	0.000285714	P26640;A0A140T936;A0A140T954;P26640-2;A2ABF4;A0A0G2JJT9;H0Y426;A0A140T904	P26640;A0A140T936	Valine--tRNA ligase	VARS
-1.42243	-1.54037	-0.589415	0.51747	0.441018	1.087	1.11489	-0.186826	0.578654	+	+	+	25	25	50.118	0	111.03	85042000000	751	2.1721	1.4198	3.78107	1.60359	0.0249443	1.28315	2.74948	2.06273	0.000644295	P26641;P26641-2	P26641;P26641-2	Elongation factor 1-gamma	EEF1G
1.47349	1.50798	-0.892303	0.239737	0.0803828	0.316029	-1.12713	-0.645321	-0.952865			+	15	15	35.554	0	116.25	19098000000	184	0.239279	-1.67173	-0.586077	0.929713	0.0810552	-5.53917	-1.92018	0.924617	0.00842353	P27695;G3V3M6;G3V5Q1;G3V3C7;A0A0C4DGK8;G3V5D9;G3V5M0;G3V359;H7C4A8;G3V3Y6;G3V2D9	P27695;G3V3M6;G3V5Q1;G3V3C7;A0A0C4DGK8	DNA-(apurinic or apyrimidinic site) lyase;DNA-(apurinic or apyrimidinic site) lyase, mitochondrial	APEX1
-0.615398	-1.79298	-0.828257	0.179199	0.516172	1.40513	0.213483	1.16002	-0.237367	+		+	27	27	48.141	0	323.31	135550000000	1476	1.58655	1.23532	2.70058	1.24771	0.0603938	1.01211	2.10489	1.4608	0.00234459	P27797;K7EJB9;K7EL50	P27797	Calreticulin	CALR
-1.07868	-0.526151	-0.686379	1.3131	1.71978	0.724553	-0.160657	-0.610474	-0.695095	+		+	27	26	67.567	0	192.79	61251000000	649	2.4289	4.1525	5.29451	0.517276	0.343029	0.566364	0.975553	2.95611	0.000450704	P27824;P27824-2;P27824-3;D6RGY2;H0Y9Q7;D6RFL1;D6RB85;D6RDP7;D6RAU8;H0Y9H1;D6RAQ8;D6RHJ3;D6RD16	P27824;P27824-2;P27824-3	Calnexin	CANX
-1.03328	-2.23814	0.288367	0.504991	0.471693	0.426438	0.203134	0.378974	0.997825	+		+	11	11	30.354	0	48.876	11143000000	212	0.936566	2.48713	1.85367	0.924932	0.0900741	2.58739	1.83883	1.06025	0.00540092	P28062;Q5JNW7;X5D2R7;A0A140T998;P28062-2	P28062;Q5JNW7;X5D2R7;A0A140T998;P28062-2	Proteasome subunit beta type-8;Proteasome subunit beta type	PSMB8;PSM8
-0.106283	-1.42133	-1.44957	1.18833	1.177	0.995377	-0.213883	-0.182084	0.0124394	+		+	11	11	26.411	0	109.14	30008000000	407	2.0378	1.43966	3.55504	0.898575	0.156405	0.589151	1.45184	2.4378	0.000384	P28066;P28066-2	P28066;P28066-2	Proteasome subunit alpha type-5	PSMA5
-1.24358	-0.385053	-1.65125	1.109	0.807864	1.05225	0.399783	-0.505519	0.416506	+		+	15	12	41.389	0	52.236	10365000000	308	2.25004	3.34361	4.6628	1.16835	0.0536848	1.92123	2.2002	2.23113	0.000396694	P28482;P28482-2	P28482;P28482-2	Mitogen-activated protein kinase 1	MAPK1
-1.1778	-1.56217	-1.17168	0.891994	0.827459	0.74252	0.454485	0.679466	0.315722	+	+	+	28	28	52.771	0	275.74	37017000000	592	4.00583	5.92028	12.3448	3.36372	0.00295238	4.97998	8.80529	4.95275	0	P28838-2;P28838;H0Y9Q1;H0Y983	P28838-2;P28838	Cytosol aminopeptidase	LAP3
-0.966897	-1.37081	-1.32716	0.940711	1.15037	0.602383	0.555694	0.686546	-0.270843	+	+	+	34	34	67.877	0	306.13	136480000000	1503	3.30957	1.03451	5.17593	2.04464	0.020705	0.75433	2.91167	3.01615	0.000302839	P29401;P29401-2;A0A0B4J1R6;E9PFF2;F8W888;F8WAX4	P29401;P29401-2;A0A0B4J1R6	Transketolase	TKT
-1.30098	-1.319	-0.215298	-0.131439	1.50006	1.04227	-0.15737	0.988579	-0.406826	+		+	18	18	25.035	0	172.59	65536000000	613	1.34573	0.72186	2.05757	0.899025	0.186377	0.448521	1.34815	1.14471	0.00978613	P30041	P30041	Peroxiredoxin-6	PRDX6
-0.909044	-1.30183	-0.967178	1.1383	1.66326	-0.0657723	0.305106	-0.364111	0.50127	+	+	+	8	8	22.119	0	39.819	5750100000	181	1.69862	2.02494	3.16121	1.85417	0.014166	1.23962	3.12236	1.7593	0.000608696	P30043;M0R192;M0QZL1	P30043;M0R192;M0QZL1	Flavin reductase (NADPH)	BLVRB
-0.898051	-1.574	-1.17192	0.566783	1.04124	1.22543	0.650137	0.0831119	0.0772719	+	+	+	10	10	17.031	0	64.372	17354000000	285	2.83211	4.20144	6.56429	2.25491	0.00475	2.88931	4.57473	3.2142	0.000551724	P30044-2;P30044;P30044-3;P30044-4	P30044-2;P30044;P30044-3;P30044-4	Peroxiredoxin-5, mitochondrial	PRDX5
-1.49951	-1.09976	-1.18561	0.404565	0.649685	0.884613	1.09648	0.75216	-0.0026158	+	+	+	6	6	17.818	0	68.881	11705000000	217	3.30848	1.93993	6.74997	2.24931	0.00602381	1.90846	4.2187	2.94282	0.000380952	P30050;P30050-2	P30050;P30050-2	60S ribosomal protein L12	RPL12
-0.840776	-1.65391	-1.32505	0.826399	0.549246	1.08194	0.55845	0.324713	0.478978	+	+	+	15	15	22.222	0	108.58	13161000000	269	2.75527	1.6839	5.15259	2.66464	0.00488571	1.39005	4.66603	3.59984	0.000548571	P30085;Q5T0D2;P30085-2;E9PJD2	P30085;Q5T0D2;P30085-2	UMP-CMP kinase	CMPK1
-1.11724	-1.63566	-1.1719	0.819403	0.736351	0.816436	0.597349	0.407859	0.547406	+	+	+	12	12	21.057	0	105.13	34103000000	370	3.64029	6.61666	10.5789	3.33173	0.00302439	5.75548	8.8769	4.90068	0	P30086	P30086	Phosphatidylethanolamine-binding protein 1;Hippocampal cholinergic neurostimulating peptide	PEBP1
-0.308384	-1.51455	-1.52394	-0.250731	0.506483	0.14256	0.846144	1.15825	0.944168	+	+	+	29	24	56.782	0	311.26	102510000000	984	1.27563	0.721443	1.97504	2.14646	0.00859535	1.2127	3.57458	2.35222	0.000408759	P30101	P30101	Protein disulfide-isomerase A3	PDIA3
-0.283673	-1.74831	-0.987032	0.624152	1.57954	0.825342	-0.466049	0.258131	0.197901	+		+	24	20	65.308	0	120.94	38099000000	396	1.7662	1.825	3.23231	0.974256	0.108226	0.907967	1.69185	1.87064	0.00060251	P30153;B3KQV6;C9J9C1;E9PH38;M0QXG4;M0R0K6;E9PPI5;E9PNM7;E9PHZ6	P30153;B3KQV6	Serine/threonine-protein phosphatase 2A 65 kDa regulatory subunit A alpha isoform	PPP2R1A
-1.019	-1.2631	-1.18156	0.531726	1.48309	0.972263	0.464503	0.410228	-0.398155	+	+	+	17	14	48.14	0	116.02	11385000000	255	2.78688	3.76567	6.3021	1.98554	0.00651309	2.30014	3.80557	2.77456	0.00038247	P30419-2;P30419;K7EN82;B7Z8J4	P30419-2;P30419	Glycylpeptide N-tetradecanoyltransferase 1	NMT1
0.732633	0.575789	0.704794	-1.6189	-0.661829	-1.55932	0.511559	0.562884	0.752395	+		+	9	9	97.377	0	32.334	766110000	83	2.47021	-3.78457	-5.3473	0.285688	0.745116	-0.120507	-0.446008	3.32957	0.000581818	P30530-2;P30530;M0R0W6;H7C3L9;A0A087WZQ5;E9PHX8;Q12866	P30530-2;P30530;M0R0W6	Tyrosine-protein kinase receptor UFO;Receptor protein-tyrosine kinase	AXL
2.11986	0.86562	-0.00453563	-0.621899	-0.422245	-1.31281	-0.328169	-0.545973	0.250148	+		+	7	4	11.471	0	37.765	1128900000	53	1.2414	-5.12761	-2.51406	0.844311	0.102365	-3.46292	-1.72782	1.25362	0.00241206	P31151	P31151	Protein S100-A7	S100A7
-1.37589	-1.62812	-0.612586	0.898857	0.919551	1.11225	0.354735	0.234849	0.0963524	+	+	+	14	14	43.66	0	65.792	12706000000	236	2.65403	1.41731	4.67592	1.98665	0.0154483	0.931386	3.06277	3.33141	0.000410256	P31153;P31153-2;Q00266	P31153;P31153-2	S-adenosylmethionine synthase isoform type-2	MAT2A
-2.08395	-0.89934	-0.587002	0.583966	1.03959	0.516871	0.770482	0.285999	0.373378	+	+	+	11	11	35.329	0	173.39	7171900000	226	1.76625	1.09701	2.89243	1.59386	0.0350903	0.960508	2.55158	2.14471	0.000637168	P31937;H7BZL2	P31937	3-hydroxyisobutyrate dehydrogenase, mitochondrial	HIBADH
-0.42471	-1.20493	-0.976692	0.709394	1.27887	0.963629	0.225591	0.74702	-1.31817	+		+	13	13	36.926	0	193.35	10653000000	251	2.54385	2.66889	5.23938	0.496958	0.309526	1.08556	1.03048	1.37184	0.00185886	P31942;P31942-2;P31942-3;P31942-4;P31942-5;P31942-6	P31942;P31942-2;P31942-3;P31942-4	Heterogeneous nuclear ribonucleoprotein H3	HNRNPH3
2.31913	0.325184	0.692013	-0.731858	-0.79338	-0.430099	-0.295801	-0.469736	-0.615457	+	+	+	5	5	27.679	0	10.57	42731000	10	1.32543	-4.35461	-2.65872	1.19284	0.0440476	-3.88198	-2.38189	1.57983	0.000591171	P31944	P31944	Caspase-14;Caspase-14 subunit p17, mature form;Caspase-14 subunit p10, mature form;Caspase-14 subunit p20, intermediate form;Caspase-14 subunit p8, intermediate form	CASP14
-0.0680536	-1.3844	-0.718868	0.617669	1.64952	1.21544	-0.690871	0.0850874	-0.705521	+		+	16	13	27.774	0	104.77	28009000000	386	1.75486	2.41024	3.35467	0.245811	0.68744	0.366619	0.531594	1.93452	0.000505643	P31947;P31947-2	P31947;P31947-2	14-3-3 protein sigma	SFN
-1.44866	-1.4323	-0.241893	0.56602	0.895642	0.783072	-0.25117	1.38771	-0.258418	+		+	32	32	62.639	0	151.91	37289000000	617	1.91592	0.877667	2.90946	0.919031	0.14358	0.65421	1.51268	1.36194	0.00418239	P31948;P31948-2;P31948-3;F5H783;F5GXD8;H0YGI8	P31948;P31948-2;P31948-3	Stress-induced-phosphoprotein 1	STIP1
-1.34436	-1.05805	-0.970452	0.859298	0.658378	0.564301	1.02504	-0.748881	1.01472	+	+	+	28	26	138.91	0	98.025	6566100000	286	3.66239	3.26285	9.17109	1.21676	0.0449322	2.78964	2.36966	1.67749	0.000611111	P32004-3;P32004-2;P32004;H0Y5C3;E7EVM4;E7EPI4;H3BLW5;E9PHJ4	P32004-3;P32004-2;P32004	Neural cell adhesion molecule L1	L1CAM
-0.844171	-1.041	-1.2082	1.13316	0.308415	1.65646	0.414275	0.215694	-0.634637	+	+	+	26	19	67.93	0	261.35	31071000000	380	2.15002	6.4319	4.70842	1.41648	0.0238	3.20868	2.77855	2.08793	0.000385027	P32455;F6X827;H3BRX6;H3BP53;F6SPX6	P32455	Interferon-induced guanylate-binding protein 1	GBP1
-1.92645	-1.56838	0.261875	0.525146	0.441873	0.598656	0.509374	0.602857	0.555049	+	+	+	3	3	21.118	0	18.029	1965300000	67	1.10743	3.85946	2.21959	1.13261	0.0490532	3.94118	2.26965	1.38076	0.00139895	P32970;P32970-2	P32970;P32970-2	CD70 antigen	CD70
-0.846174	-1.553	-0.540388	1.07164	1.18652	1.2136	-0.727754	0.0634444	0.132119	+		+	47	37	109.68	0	255.84	16455000000	574	2.67144	2.98392	5.7047	0.919888	0.112043	1.12043	1.67496	2.69946	0.000349091	P33176	P33176	Kinesin-1 heavy chain	KIF5B
-1.37206	-0.829738	-1.57269	1.23679	0.795826	0.540716	0.473444	0.288546	0.439161	+	+	+	8	1	26.563	0	66.936	6440300000	225	2.66624	4.07912	5.99699	2.7143	0.00502326	3.19735	5.90383	3.45817	0.000690647	P33316;H0YKI0	P33316;H0YKI0	Deoxyuridine 5-triphosphate nucleotidohydrolase, mitochondrial	DUT
-0.695979	-1.6969	-1.28099	0.333783	0.872734	0.395405	1.25551	0.240571	0.575863	+	+	+	6	6	13.569	0	44.812	4844100000	102	2.19341	3.87731	4.60441	1.99841	0.00647399	4.22274	4.1475	2.45604	0.000316832	P35244;B5MC59	P35244;B5MC59	Replication protein A 14 kDa subunit	RPA3
-0.695365	-1.57742	-0.945194	0.632602	1.51861	0.942096	0.622668	-0.369808	-0.128192	+		+	122	97	226.53	0	323.31	578590000000	4105	2.32916	1.05141	3.69554	1.31213	0.0881402	0.556861	1.86382	2.3149	0.000461894	P35579;P35579-2;Q5BKV1;B1AH99	P35579;P35579-2	Myosin-9	MYH9
-0.898647	-0.81008	-0.673659	1.407	0.605271	0.581193	-1.16961	-0.407075	1.36561	+		+	72	56	229	0	323.31	11635000000	702	2.3955	3.96426	5.16763	0.407427	0.392113	1.72988	0.909651	0.952479	0.00814859	P35580;P35580-3;P35580-5;P35580-2;P35580-4;E7ERA5	P35580;P35580-3;P35580-5;P35580-2;P35580-4	Myosin-10	MYH10
-1.0001	-0.677235	-1.0153	0.722985	1.28107	0.823221	-1.14295	-0.149352	1.15766	+		+	8	6	53.354	0	64.944	27654000000	195	3.07647	3.81228	7.2907	0.560234	0.241503	1.76665	1.17852	1.31637	0.00210204	P35637-2;P35637;H3BPE7	P35637-2;P35637;H3BPE7	RNA-binding protein FUS	FUS
-1.45933	-0.961421	-0.283799	0.818029	1.2947	1.43224	-0.0525061	-0.115042	-0.672874	+		+	12	12	50.151	0	39.757	4185100000	150	2.235	3.37184	4.62964	0.722234	0.182391	1.00576	1.36445	2.5415	0.000323232	P36551;H0YA22;P36551-2;D6RER6	P36551	Oxygen-dependent coproporphyrinogen-III oxidase, mitochondrial	CPOX
-0.548223	-0.32701	-0.902201	-0.96542	-0.179426	-0.75265	1.33489	1.77335	0.56669		+	+	14	14	47.697	0	68.808	50592000000	247	0.047535	-0.036506	-0.100558	2.01668	0.0082488	1.65783	3.63467	2.42372	0.000404494	P36578;H3BM89;H3BTP7;H3BU31	P36578;H3BM89	60S ribosomal protein L4	RPL4
-1.22355	-0.914772	-0.738844	1.05097	1.08653	1.07462	0.715619	-1.08044	0.0298753	+		+	27	27	61.448	0	179.88	23335000000	506	3.85595	3.3922	10.0541	0.714304	0.168993	1.41621	1.40775	1.96975	0.000397163	P36871;P36871-2;P36871-3	P36871;P36871-2;P36871-3	Phosphoglucomutase-1	PGM1
-0.365775	-0.389255	-1.91053	0.699811	0.771567	1.5613	-0.234732	-0.555076	0.422687	+		+	15	15	68.66	0	73.673	2189200000	166	1.51172	2.33469	2.8685	0.582515	0.25363	0.941719	1.14715	1.50457	0.00119499	P36915;A2AB27;A0A140T8Y2;P36915-2;A0A140T994	P36915;A2AB27;A0A140T8Y2;P36915-2	Guanine nucleotide-binding protein-like 1	GNL1
-1.12461	-1.55095	-1.03634	0.163307	0.425539	1.41605	0.714576	0.637254	0.355177	+	+	+	14	14	22.391	0	250.28	99778000000	649	2.00242	1.2595	3.37558	3.14086	0.00389189	1.19387	5.24937	2.58971	0.000272727	P37802;P37802-2;X6RJP6;C9J5W6;Q9UI15	P37802;P37802-2;X6RJP6	Transgelin-2	TAGLN2
-1.32502	-1.1829	-0.797417	1.16755	1.24958	0.906102	0.54987	-0.280658	-0.287102	+	+	+	16	16	37.54	0	58.75	24508000000	429	3.51773	1.55308	6.67808	1.57606	0.0450651	0.770253	2.37307	3.21778	0.000396694	P37837;F2Z393;E9PM01;E9PKI8	P37837;F2Z393	Transaldolase	TALDO1
-1.36836	-1.10535	-0.775912	1.35496	1.20488	0.923347	-0.23413	0.23341	-0.232847	+	+	+	16	5	42.331	0	63.923	16407000000	181	3.33813	1.53779	6.25217	1.91268	0.0281543	0.688875	2.66357	3.84702	0.00057485	P38159;P38159-2;H0Y6E7;H3BT71;H3BUY5;H3BR27;P38159-3;H3BNC1;O75526;Q8N7X1	P38159;P38159-2;H0Y6E7;H3BT71;H3BUY5	RNA-binding motif protein, X chromosome;RNA-binding motif protein, X chromosome, N-terminally processed	RBMX
-1.17407	-1.62467	-0.611639	0.704762	-0.0591735	0.702181	0.209314	1.57991	0.273386	+	+	+	22	19	46.871	0	110.36	21644000000	302	1.82408	1.41804	3.17349	1.57041	0.0227216	1.63108	2.82416	1.74293	0.000594595	P38919;I3L3H2	P38919	Eukaryotic initiation factor 4A-III;Eukaryotic initiation factor 4A-III, N-terminally processed	EIF4A3
-0.701565	-0.715723	-0.371391	0.699127	1.48822	1.62454	-0.372542	-0.74224	-0.908419	+		+	13	5	46.108	0	60.639	28589000000	342	2.41877	2.50088	4.85838	0.149999	0.838061	-0.104724	-0.290713	3.12714	0.000484848	P39023;G5E9G0;B5MCW2	P39023;G5E9G0;B5MCW2	60S ribosomal protein L3	RPL3
-1.38234	-0.287389	-1.51791	-0.342345	0.92628	0.650575	0.0760024	0.420672	1.45646	+	+	+	13	12	42.592	0	96.137	12765000000	192	1.26259	2.87229	2.4601	1.4034	0.0247921	3.33905	2.76219	1.35236	0.00164706	P39748;P39748-2;I3L3E9;F5H1Y3	P39748;P39748-2;I3L3E9	Flap endonuclease 1	FEN1
-1.20806	-0.226048	-1.5089	0.579661	0.30417	-0.407891	0.435739	1.84174	0.189578	+	+	+	12	12	38.498	0	90.028	10990000000	229	1.10171	1.0447	1.91377	1.31138	0.0443114	1.65311	2.39428	1.27417	0.00331942	P40121;P40121-2;E7ENU9;B8ZZL6;H7C0X8	P40121;P40121-2;E7ENU9	Macrophage-capping protein	CAPG
-1.33228	-1.31194	-0.481013	0.909568	0.935703	1.5738	0.0890077	-0.267465	-0.115378	+		+	25	20	58.024	0	227.82	40842000000	679	2.45031	1.26248	4.13554	1.46543	0.0719216	0.546213	2.00115	2.96966	0.00032	P40227;P40227-2;J3KRI6	P40227;P40227-2	T-complex protein 1 subunit zeta	CCT6A
-1.66989	-1.17958	-0.987328	0.753873	0.857198	1.0003	0.556673	0.27099	0.397756	+	+	+	8	8	29.574	0	89.179	8046100000	83	3.24667	5.59945	8.46936	2.81346	0.00331429	4.39591	6.5466	4.19643	0.00131507	P40261	P40261	Nicotinamide N-methyltransferase	NNMT
-1.37322	-1.30429	-0.78671	0.845587	0.832023	0.818892	0.133111	1.23898	-0.404381	+	+	+	8	8	28.936	0	51.506	5689800000	119	3.3683	2.81001	7.76269	1.33447	0.037378	2.08931	2.50957	2.08874	0.00042	P40306;J3QQN1;J3QL48	P40306	Proteasome subunit beta type-10	PSMB10
-0.15127	-1.4001	-0.754628	0.803837	1.41578	1.42703	-0.238032	-0.332375	-0.770235	+		+	28	28	83.125	0	272.8	15453000000	467	2.05634	3.72992	4.23607	0.335214	0.533747	0.604891	0.716196	2.47641	0.000311688	P40763-3;P40763-2;P40763;G8JLH9;K7EP08	P40763-3;P40763-2;P40763;G8JLH9	Signal transducer and activator of transcription 3;Signal transducer and activator of transcription	STAT3
-1.16487	-1.30769	-0.970177	1.13164	0.394601	0.459235	-0.111672	1.52654	0.0423868	+	+	+	14	14	36.426	0	114.97	27771000000	385	2.68035	1.3154	4.60763	1.42998	0.0411205	1.18739	2.44171	1.78851	0.000592308	P40925;P40925-3;B9A041;P40925-2;B8ZZ51;C9JF79;C9JRL4;C9JLV6;C9IZI0;F8WFC2	P40925;P40925-3;B9A041;P40925-2;B8ZZ51;C9JF79	Malate dehydrogenase, cytoplasmic;Malate dehydrogenase	MDH1
-0.507368	-2.22585	-0.645476	0.695291	0.556639	0.921533	0.00907502	0.515705	0.680448	+		+	14	14	35.503	0	138.84	91203000000	492	1.52243	1.16083	2.56743	1.22268	0.0674358	0.958397	2.04676	1.72048	0.00102941	P40926;G3XAL0;P40926-2	P40926;G3XAL0;P40926-2	Malate dehydrogenase, mitochondrial;Malate dehydrogenase	MDH2
-0.335474	-1.33656	-1.7199	1.16157	0.514591	1.02689	0.621413	-0.173668	0.241134	+		+	16	3	51.109	0	114.61	13792000000	309	1.9464	0.876291	2.94789	1.3468	0.0806957	0.586708	1.9319	2.12053	0.000616	P41091;H7BZU1	P41091	Eukaryotic translation initiation factor 2 subunit 3	EIF2S3
-0.192019	-0.660773	-1.23325	0.879384	0.952737	1.76691	-0.261695	-1.04472	-0.206576	+		+	5	5	18.628	0	16.586	519300000	30	1.99064	2.19771	3.78707	0.17938	0.78047	0.221529	0.388979	2.20843	0.000374026	P41247-2;P41247;C9IZF6	P41247-2;P41247;C9IZF6	Patatin-like phospholipase domain-containing protein 4	PNPLA4
-1.31002	-2.12047	0.385444	0.6406	0.36355	0.485888	0.611393	0.615374	0.328249	+		+	26	26	83.165	0	245.31	26898000000	469	0.952738	3.79111	1.93189	0.964723	0.0764369	3.84543	1.95519	1.12904	0.0038225	P41250;H7C443;F8WCK4	P41250	Glycine--tRNA ligase	GARS
-0.321811	-0.573653	-1.00592	1.93253	0.735543	0.608789	-1.34023	-0.254587	0.219338	+		+	7	7	30.895	0	26.399	9150700000	137	1.68082	2.16994	3.16029	0.127834	0.831241	0.220379	0.300933	1.4719	0.00135929	P42126-2;P42126;Q96DC0;H3BS70	P42126-2;P42126;Q96DC0;H3BS70	Enoyl-CoA delta isomerase 1, mitochondrial	ECI1;DCI
-1.08085	-1.39956	-0.99743	1.11444	1.06683	1.01027	0.244316	0.477498	-0.435522	+	+	+	36	3	87.334	0	323.31	113010000000	1173	4.21508	6.03103	13.6358	1.85706	0.00808081	3.40385	3.72429	3.49871	0.000761905	P42224;P42224-2;E7EPD2;D2KFR9;E7ENM1;E9PH66;H7BZ88	P42224;P42224-2	Signal transducer and activator of transcription 1-alpha/beta	STAT1
-0.715101	-0.632107	-0.139289	1.28692	1.38007	1.18485	-0.412195	-1.09441	-0.85873	+		+	4	1	9.461	0.00016722	3.4548	6968900000	27	3.15494	3.77796	7.55781	0.472077	0.378315	-0.621958	-0.926999	3.74109	0.000834783	P42677;Q5T4L4;C9J1C5	P42677;Q5T4L4	40S ribosomal protein S27	RPS27
-0.738714	-1.41146	-1.20771	0.538853	0.844001	-0.638769	0.591865	1.32594	0.695988	+	+	+	2	2	58.913	0.0093064	1.5742	12156000	6	1.29722	2.82383	2.5208	2.55234	0.00440816	4.11095	5.65248	1.95823	0.0004	P43251-4;P43251;P43251-3;P43251-2	P43251-4;P43251;P43251-3;P43251-2	Biotinidase	BTD
-1.51542	-1.23384	-0.759145	0.650984	1.09198	0.36345	-0.0592173	1.35729	0.103919	+	+	+	6	5	23.239	0	17.968	18199000000	134	2.44196	3.06529	5.10015	1.51596	0.0199856	2.68072	2.92296	1.97063	0.000469484	P43487-2;P43487;F6WQW2;C9JXG8;C9JJ34;C9JDM3;C9JGV6;C9JIC6	P43487-2;P43487;F6WQW2;C9JXG8;C9JJ34	Ran-specific GTPase-activating protein	RANBP1
-0.797559	-1.86564	-0.959903	0.472584	1.00819	1.13924	0.533516	0.355865	0.113711	+	+	+	24	24	55.52	0	297.32	23309000000	511	2.22663	2.1774	4.28685	1.91782	0.0110044	1.61347	3.43109	2.70821	0.00033218	P43490;A0A0C4DFS8;C9JG65;C9JF35	P43490;A0A0C4DFS8	Nicotinamide phosphoribosyltransferase	NAMPT
-1.31187	-1.27732	-1.37518	0.69367	0.850804	0.58143	0.849845	0.528261	0.460359	+	+	+	12	12	33.83	0	61.31	2190300000	121	4.77607	2.51525	12.3846	4.01308	0.00344444	2.39654	9.47232	5.38644	0	P46108;P46108-2;I3L297	P46108;P46108-2;I3L297	Adapter molecule crk	CRK
-0.355299	-0.514786	-2.18914	0.782917	0.896106	0.981041	0.628275	-0.0222723	-0.20684	+		+	77	72	189.25	0	323.31	76892000000	1576	1.49725	2.92162	2.91252	0.83719	0.11823	1.76667	1.63723	1.53191	0.000885609	P46940;A0A0J9YXZ5;H0YLE8;A0A087WWP1;H0YKA5;A0A087X225	P46940;A0A0J9YXZ5;H0YLE8	Ras GTPase-activating-like protein IQGAP1	IQGAP1
-0.92374	-0.766549	-0.638768	-0.61514	-0.166839	-0.793448	1.44778	1.20074	1.25596		+	+	9	7	32.949	0	93.984	3863600000	88	0.544825	0.383206	0.932621	4.31403	0	3.16963	11.7465	4.35464	0.00123077	P47755;C9JUG7;F8W9N7;A0A0D9SET8;P47755-2	P47755;C9JUG7;F8W9N7;A0A0D9SET8;P47755-2	F-actin-capping protein subunit alpha-2	CAPZA2
-1.41952	-1.6363	-0.80239	0.586203	0.765024	0.551994	0.742248	0.874484	0.338255	+	+	+	30	4	87.798	0	181.55	11961000000	548	2.75706	4.27642	6.33197	2.54324	0.0045	4.31485	5.66164	3.47247	0.000721805	P47897;P47897-2;C9J165;A0A0U1RQT0;A0A0U1RQM8;A0A0U1RQE9;A0A0U1RQU2;A0A0U1RRI9;A0A0U1RQL2;F2Z2V6;A0A0U1RQC3	P47897;P47897-2;C9J165	Glutamine--tRNA ligase	QARS
-0.574439	-0.944633	-0.620976	1.2295	1.51398	1.19327	-0.503106	-0.453742	-0.83986	+		+	3	3	17.752	0	7.3659	5185500000	43	3.7102	4.76164	10.2858	0.272907	0.679625	0.269034	0.543222	4.61657	0	P47914;F8WF43;C9IYI4	P47914	60S ribosomal protein L29	RPL29
0.500328	1.20793	-1.28982	0.660862	0.885432	0.85523	-0.844366	-0.915868	-1.05973			+	12	11	64.149	0	139.71	4141400000	160	0.37063	1.43998	0.834107	0.654774	0.182693	-2.35151	-1.3632	1.12698	0.00419558	P48163;P48163-2	P48163;P48163-2	NADP-dependent malic enzyme	ME1
0.457938	1.52835	0.744951	-1.06683	-0.69168	-1.74525	0.286375	0.107346	0.378798	+		+	6	3	57.073	0.00016795	3.524	57605000	7	2.02403	-3.7895	-4.16398	0.925451	0.106876	-1.19047	-1.69805	2.44764	0.000303797	P48454-2;P48454;P48454-3;G3V111;H0YB02	P48454-2;P48454;P48454-3;G3V111	Serine/threonine-protein phosphatase 2B catalytic subunit gamma isoform;Serine/threonine-protein phosphatase	PPP3CC
-0.765068	-1.34194	-1.51557	-0.106313	0.873785	1.03305	0.618685	1.0307	0.172671	+	+	+	29	29	59.67	0	185.75	33335000000	599	1.89133	1.34369	3.24631	2.24554	0.00602151	1.34902	3.85778	2.23564	0.000409756	P48643;B7ZAR1;E9PCA1;E7ENZ3;P48643-2;D6RIZ7;H0Y914	P48643;B7ZAR1;E9PCA1;E7ENZ3;P48643-2	T-complex protein 1 subunit epsilon	CCT5
0.891569	0.454389	0.430098	-1.13591	-1.54803	-1.2509	0.721014	0.784939	0.65284	+		+	7	7	51.927	0	20.489	642440000	48	3.22023	-2.42896	-6.99433	0.341107	0.676777	0.162786	0.547348	4.60124	0.00141176	P48723	P48723	Heat shock 70 kDa protein 13	HSPA13
-1.35381	-1.43708	-1.10213	0.820733	0.743851	0.72814	0.132806	0.86756	0.599928	+	+	+	12	11	31.54	0	21.978	3305000000	86	4.40713	3.664	12.8116	2.81981	0.00293671	3.25385	6.24087	4.10607	0.00109091	P48739;P48739-2;P48739-3;A0A0A0MSW4;B3KYB6;B3KYB7	P48739;P48739-2;P48739-3;A0A0A0MSW4;B3KYB6;B3KYB7	Phosphatidylinositol transfer protein beta isoform	PITPNB
-0.625807	-0.90972	-0.811674	1.11188	1.39715	1.38767	-0.312287	-0.349167	-0.888037	+		+	29	15	85.237	0	240.51	22449000000	450	4.11473	6.43723	13.2092	0.581553	0.262564	0.822411	1.12583	4.26993	0.00147692	P49321;P49321-3;P49321-4;E9PPR5;E9PNB5;H0YF33;H0YDS9;E9PQG5;E9PAU3;E9PKR5	P49321;P49321-3;P49321-4	Nuclear autoantigenic sperm protein	NASP
-1.34377	-1.60511	-0.688341	1.04289	0.996326	0.721589	0.602349	-0.130092	0.404157	+	+	+	98	98	273.42	0	323.31	146240000000	1871	2.73674	4.03461	6.21083	1.89945	0.00765128	2.84631	3.7387	3.01067	0.000475248	P49327;A0A0U1RQF0;A0A0U1RRG3;A0A1B0GTR5	P49327;A0A0U1RQF0	Fatty acid synthase;[Acyl-carrier-protein] S-acetyltransferase;[Acyl-carrier-protein] S-malonyltransferase;3-oxoacyl-[acyl-carrier-protein] synthase;3-oxoacyl-[acyl-carrier-protein] reductase;3-hydroxyacyl-[acyl-carrier-protein] dehydratase;Enoyl-[acyl-carrier-protein] reductase;Oleoyl-[acyl-carrier-protein] hydrolase	FASN
-0.112128	-0.124078	0.938359	0.237074	0.137653	1.70812	-0.534988	-0.324636	-1.92538			+	28	28	60.533	0	139.04	46565000000	579	0.302977	0.728182	0.675703	0.882777	0.10407	-1.83913	-1.71802	0.968493	0.0084142	P49368;P49368-2;B4DUR8;E9PRC8;Q5SZX6;E9PM09;Q5SZX9;Q5SZW8;E9PQ35	P49368;P49368-2;B4DUR8	T-complex protein 1 subunit gamma	CCT3
-1.23741	-1.29594	-1.42621	0.768089	0.835486	0.709848	0.350624	0.622269	0.673241	+	+	+	41	41	106.81	0	292.69	32522000000	655	5.21315	6.49418	21.1714	4.08153	0	5.80336	12.7264	5.89455	0	P49588;P49588-2;H3BPK7	P49588;P49588-2	Alanine--tRNA ligase, cytoplasmic	AARS
-1.10602	-0.341089	-0.404179	0.915422	0.729976	1.51246	0.738158	-0.703552	-1.34117	+		+	26	2	76.715	0	116.71	20992000000	381	2.09646	2.73856	4.16078	0.098283	0.866285	0.297808	0.251122	1.29341	0.00240803	P49915	P49915	GMP synthase [glutamine-hydrolyzing]	GMPS
1.4149	1.41427	1.01446	-0.580627	-0.825564	-1.02632	-0.585242	-0.0864166	-0.739453	+	+	+	8	8	39.591	0	18.692	2471400000	91	3.45352	-5.05341	-9.22168	2.74117	0.00297436	-4.231	-6.26997	3.78069	0.000914286	P50213;H0YL72;H0YKD0;H0YLI6;H0YMU3;P50213-2;H0YM64;H0YNF5	P50213;H0YL72;H0YKD0;H0YLI6;H0YMU3;P50213-2	Isocitrate dehydrogenase [NAD] subunit alpha, mitochondrial	IDH3A
-1.04872	-1.98051	-0.398875	0.657658	0.71863	-0.0163811	0.461606	1.23098	0.375611	+	+	+	24	24	46.44	0	214	30613000000	517	1.4384	2.80838	2.78675	1.57782	0.0140549	3.22382	3.10355	1.78009	0.000614072	P50454;E9PPV6;E9PR70;E9PK86;E9PMI5;E9PKH2;E9PNX1;E9PQ34;E9PJH8;E9PIG2;E9PRS3;E9PLA6;H0YEP8	P50454;E9PPV6;E9PR70;E9PK86;E9PMI5;E9PKH2	Serpin H1	SERPINH1
0.122218	-0.879588	-0.661299	-0.892899	0.0155593	-0.914921	2.00557	1.04468	0.16068		+	+	38	0	97.553	0	279.65	18818000000	460	0.103811	-0.199626	-0.251973	1.1827	0.0483286	2.47379	2.28344	1.35774	0.00185249	P50570-3;P50570-4;K7EMQ3	P50570-3;P50570-4	Dynamin-2	DNM2
-1.21607	-1.47983	-0.935164	0.594262	1.20303	0.903387	0.1413	0.898985	-0.109895	+	+	+	31	31	59.62	0	137.19	59414000000	615	3.06438	3.87671	7.27105	1.94943	0.00592593	2.79283	3.8394	2.8679	0.000408511	P50990;P50990-2;P50990-3;H7C4C8;H7C2U0	P50990;P50990-2;P50990-3	T-complex protein 1 subunit theta	CCT8
-1.68558	-1.40027	0.129007	1.12061	-0.43101	0.750385	0.621917	0.00614006	0.88881	+		+	22	22	57.924	0	212.16	53950000000	533	0.935771	2.52133	1.85416	1.12925	0.0533978	2.56542	2.1957	1.03043	0.00602118	P50991;P50991-2	P50991;P50991-2	T-complex protein 1 subunit delta	CCT4
-1.08194	-0.558078	-1.03355	0.30013	0.909483	-0.975416	1.58004	1.02771	-0.168383		+	+	12	12	23.489	0	128.92	19844000000	258	0.769593	0.723515	1.35767	1.45873	0.0365432	1.27221	2.51981	1.03474	0.00872141	P51149;C9J592;C9J8S3;C9IZZ0;C9J4V0;C9J4S4;C9J7D1	P51149;C9J592;C9J8S3;C9IZZ0;C9J4V0;C9J4S4	Ras-related protein Rab-7a	RAB7A
-1.42998	-1.0599	-1.43675	0.660162	0.82295	0.604255	0.702629	0.294752	0.841883	+	+	+	15	15	37.025	0	101	8390600000	247	3.85066	3.32243	9.97034	3.13361	0.00190769	3.18536	7.21528	4.36536	0.0012973	P51665;H3BNT7;H3BTM8;H3BQV2	P51665;H3BNT7;H3BTM8	26S proteasome non-ATPase regulatory subunit 7	PSMD7
-1.28386	-0.96058	-0.497589	0.989824	1.4078	1.19998	0.294104	-0.702111	-0.447569	+		+	16	15	26.788	0	323.31	17941000000	226	2.91641	1.72836	5.55559	0.770214	0.212243	0.514299	1.26208	2.79615	0.000328767	P51858;P51858-2;P51858-3;H3BPQ6	P51858;P51858-2;P51858-3	Hepatoma-derived growth factor	HDGF
1.23771	1.01238	0.628474	-0.695166	-1.77545	0.113224	-1.10702	0.330344	0.255498	+		+	6	3	38.429	0	12.573	23847000	28	1.41304	-2.74331	-2.73178	1.06551	0.0715764	-1.78125	-2.01117	1.15571	0.00408215	P51884	P51884	Lumican	LUM
-0.787312	-0.150016	-1.15508	1.63653	0.0472847	1.63058	-0.758692	-0.256253	-0.207043	+		+	17	4	39.594	0	115.87	30684000000	457	1.38996	3.30434	2.73343	0.352072	0.520452	0.531955	0.730871	1.57893	0.000721063	P51991;H7C1J8	P51991	Heterogeneous nuclear ribonucleoprotein A3	HNRNPA3
-1.64854	-1.02202	-0.801358	1.19243	0.903809	0.721219	0.42523	-0.446449	0.675681	+	+	+	21	21	51.872	0	243.6	63815000000	620	2.72044	1.23672	4.57777	1.49998	0.0464138	0.811398	2.31627	2.47922	0.000375979	P52209-2;P52209;K7EMN2;K7EM49;K7ELN9;K7EPF6	P52209-2;P52209	6-phosphogluconate dehydrogenase, decarboxylating	PGD
-1.28865	-1.17451	-1.51058	0.73436	0.586428	0.73436	0.686575	0.72842	0.503597	+	+	+	16	16	57.861	0	111.41	17235000000	275	4.27265	4.86615	13.2561	4.08256	0	4.75593	12.1455	5.6887	0	P52292;J3QLL0;J3KS65	P52292	Importin subunit alpha-1	KPNA2
-1.17872	-0.818232	-1.20162	1.05376	1.33874	0.589635	0.517798	0.532476	-0.83383	+		+	13	10	45.671	0	119.39	9170700000	553	2.91972	3.03832	6.45954	1.13972	0.0598743	1.67876	2.11775	2.08902	0.000423174	P52597;A0A1B0GW42;H0YBK1	P52597	Heterogeneous nuclear ribonucleoprotein F;Heterogeneous nuclear ribonucleoprotein F, N-terminally processed	HNRNPF
-0.389774	-0.793904	-0.333082	1.40064	1.0081	1.10659	-1.16736	0.3577	-1.18893	+		+	10	8	32.922	0	204.6	15050000000	345	3.06854	1.33537	5.36643	0.109112	0.870401	-0.127862	-0.244176	1.95619	0.00062069	P52907	P52907	F-actin-capping protein subunit alpha-1	CAPZA1
0.209142	-1.42423	-1.74143	1.28732	0.661577	0.738223	0.2747	0.297294	-0.302592	+		+	12	12	33.428	0	71.293	6709900000	169	1.38123	3.82612	2.74715	0.780331	0.130988	2.18702	1.57081	1.43694	0.00129055	P53004;C9J1E1	P53004	Biliverdin reductase A	BLVRA
-0.790573	-0.846143	-0.0228981	1.35841	0.666115	1.565	-1.23184	-0.0668764	-0.631186	+		+	35	35	107.14	0	213.77	19907000000	462	1.99988	1.97135	3.73215	0.0737739	0.910068	-0.10151	-0.17415	2.14207	0.000421053	P53618;E9PP73;E9PP63;E9PKQ1	P53618	Coatomer subunit beta	COPB1
-1.75081	-0.797436	-0.590375	0.509906	1.41133	1.22636	-0.155504	-0.209115	0.35564	+		+	43	43	138.34	0	261.21	20054000000	627	2.01426	2.15033	3.82179	1.22486	0.061134	1.07056	2.0967	2.25805	0.000377953	P53621;P53621-2	P53621;P53621-2	Coatomer subunit alpha;Xenin;Proxenin	COPA
-1.52906	-1.31428	-1.03363	0.507959	0.664815	0.505841	1.13545	0.363793	0.699116	+	+	+	14	14	51.853	0	82.823	6503000000	270	3.57532	1.69911	7.074	2.79971	0.00415385	1.85806	5.40793	3.78038	0.000671329	P53634;H0YCY8;P53634-2;P53634-3	P53634;H0YCY8	Dipeptidyl peptidase 1;Dipeptidyl peptidase 1 exclusion domain chain;Dipeptidyl peptidase 1 heavy chain;Dipeptidyl peptidase 1 light chain	CTSC
-1.4866	-1.02906	-1.29688	0.921992	0.830451	0.855416	0.334973	0.0558313	0.813874	+	+	+	5	5	53.944	0	38.389	2080200000	73	4.02736	3.55429	10.935	2.53415	0.00392727	2.7775	5.25421	3.88971	0.00090566	P53985;Q5T8R5;Q5T8R3;P53985-2	P53985;Q5T8R5;Q5T8R3;P53985-2	Monocarboxylate transporter 1	SLC16A1
-0.663177	-0.614295	-0.719697	1.44624	1.24393	1.27292	-0.90023	-0.416016	-0.649679	+		+	6	6	14.395	0	32.749	10299000000	87	5.03461	4.83222	17.8606	0.0243519	0.973763	0.0253309	0.0565397	5.20926	0	P53999;D6RC37;D6R970	P53999	Activated RNA polymerase II transcriptional coactivator p15	SUB1
-1.7803	-1.1732	-0.872841	0.617213	0.892768	0.822964	0.589387	0.653286	0.250725	+	+	+	36	3	75.378	0	257.54	25329000000	528	2.73825	4.42741	6.30178	2.41551	0.00375652	3.82392	5.19929	3.45989	0.000705882	P54136;E5RJM9;E5RH09	P54136	Arginine--tRNA ligase, cytoplasmic	RARS
-0.849428	-0.375414	-2.1112	0.349179	0.355249	1.31024	0.597668	0.58146	0.14224	+	+	+	29	29	59.143	0	73.786	19685000000	313	1.36884	1.4088	2.42622	1.34667	0.0451098	1.22626	2.33227	1.59312	0.00119713	P54577;A0A0C4DGZ5	P54577;A0A0C4DGZ5	Tyrosine--tRNA ligase, cytoplasmic;Tyrosine--tRNA ligase, cytoplasmic, N-terminally processed;Tyrosine--tRNA ligase	YARS
-0.100044	-0.948512	-1.56941	1.08256	1.09982	1.21136	-0.236951	0.267729	-0.80655	+		+	10	10	31.512	0	52.675	11509000000	224	2.02614	2.81549	4.01628	0.510574	0.311112	0.862764	1.0267	2.03671	0.000405797	P54709;C9JA36;P54709-2;C9JXZ1;H7C547;F8WBY4;H7C4L9	P54709;C9JA36;P54709-2;C9JXZ1	Sodium/potassium-transporting ATPase subunit beta-3	ATP1B3
-0.636153	-1.36124	-1.18376	1.10091	1.53991	0.648149	0.330075	-0.47662	0.0387378	+		+	49	49	89.321	0	323.31	103290000000	1081	2.51179	1.22253	4.19679	1.47795	0.0663452	0.580708	2.05826	2.68718	0.000274286	P55072;C9JUP7;C9IZA5	P55072	Transitional endoplasmic reticulum ATPase	VCP
1.02664	0.549699	0.686323	-1.76064	-0.795692	-1.26289	0.578673	0.615359	0.362523	+		+	25	25	195.98	0	205.76	810540000	95	2.53537	-4.05807	-5.59144	0.656531	0.27175	-0.471142	-1.10906	3.32435	0.000592593	P55268;F5H520	P55268	Laminin subunit beta-2	LAMB2
0.595024	0.339159	0.526057	-2.02877	-1.07357	-0.158087	0.70977	1.20188	-0.111465	+		+	8	8	88.308	0.00016683	3.3918	81218000	33	1.34881	-1.07617	-2.27504	0.104485	0.887228	0.0774981	0.211078	1.43192	0.00239601	P55285;D6RF86;P55285-2	P55285;D6RF86;P55285-2	Cadherin-6	CDH6
-1.70868	-0.458752	-1.20827	0.986604	1.36734	0.0706359	0.73088	0.0676195	0.152613	+	+	+	33	33	92.48	0	184.87	20884000000	476	1.66359	1.63579	2.98672	1.58189	0.0279484	1.22024	2.68616	1.84554	0.000584178	P55884;P55884-2;C9JZG1;C9JQN7	P55884;P55884-2	Eukaryotic translation initiation factor 3 subunit B	EIF3B
0.0857197	-0.944079	-0.897493	0.940291	0.787467	1.70516	-0.00837985	-0.338502	-1.33019	+		+	9	7	56.101	0	49.157	2642100000	133	1.76826	1.57575	3.14783	0.0167575	0.979751	0.0239258	0.0416947	1.73859	0.000595745	Q5SQP8;P56545;P56545-3;P56545-2;A0A087WYL1	Q5SQP8;P56545;P56545-3;P56545-2	C-terminal-binding protein 2	CTBP2
-1.11698	-1.08761	-0.872883	1.00636	1.25442	0.96471	-0.0406772	-0.854653	0.747316	+		+	20	20	26.669	0	208.3	140910000000	802	4.22247	1.38702	7.7755	0.975993	0.131063	0.644654	1.57422	2.30116	0.000414815	P60174-1;P60174;P60174-4;U3KPZ0;U3KQF3;U3KPS5	P60174-1;P60174;P60174-4	Triosephosphate isomerase	TPI1
-0.122818	-0.19627	-2.48504	0.218784	0.56153	0.170919	0.837917	0.791571	0.223403			+	22	19	52.22	0	117.95	15716000000	365	0.730281	1.76519	1.46226	0.905196	0.098484	2.18902	1.78196	0.925115	0.00998569	P60228;E5RGA2;H0YBR5;E5RHS5;E5RIT4;H0YAW4;E5RII3;E5RJ25;H0YBP5	P60228;E5RGA2	Eukaryotic translation initiation factor 3 subunit E	EIF3E
0.00833747	-2.24708	-0.877898	0.665437	0.477401	0.931767	0.0688488	0.771792	0.201392	+		+	27	5	46.153	0	265.68	81422000000	1163	1.21509	1.89861	2.27599	0.938752	0.0988091	1.52096	1.77331	1.29294	0.00278431	P60842;J3KT12;P60842-2;J3KTB5;J3QL43;J3KSZ0;J3QR64;J3QLN6;J3QKZ9;J3KS25;J3KS93;J3QL52;J3KT04;J3QQP0	P60842;J3KT12;P60842-2;J3KTB5;J3QL43;J3KSZ0	Eukaryotic initiation factor 4A-I	EIF4A1
-1.78906	-1.32414	-0.341621	0.472921	0.772926	1.02552	0.106817	0.0558886	1.02074	+	+	+	4	4	13.373	0	20.562	14016000000	125	1.85984	1.50897	3.27927	1.3642	0.0453959	1.22228	2.35712	1.91847	0.000605042	P60866;P60866-2;E5RIP1;E5RJX2;G3XAN0	P60866;P60866-2;E5RIP1;E5RJX2;G3XAN0	40S ribosomal protein S20	RPS20
-1.62463	-1.12333	-1.19846	0.861151	0.561936	0.693719	0.669126	0.543461	0.617028	+	+	+	7	6	16.62	0	51.926	14561000000	181	3.45992	5.06966	9.25561	3.56004	0.00375758	4.82953	9.61912	4.81181	0	P60981-2;P60981;F6RFD5	P60981-2;P60981;F6RFD5	Destrin	DSTN
-1.19964	-0.805578	-0.469894	1.1943	1.41886	1.18954	-0.0648794	-0.498768	-0.763944	+		+	7	7	22.406	0	29.43	3519300000	78	3.13573	4.7176	7.79651	0.581571	0.259643	0.862328	1.13304	3.48755	0.000727273	P61086;D6RDM7;P61086-2;P61086-3	P61086;D6RDM7;P61086-2	Ubiquitin-conjugating enzyme E2 K	UBE2K
-1.72492	-0.798014	-1.32392	0.905304	0.776103	0.666366	0.504111	0.397554	0.597421	+	+	+	9	5	17.138	0	50.67	22854000000	210	2.76115	6.92606	6.72734	2.53691	0.00496552	5.97716	5.85527	3.6634	0.000864865	P61088;F8VQQ8;F8VSD4;F8VV71;F8VZ29	P61088;F8VQQ8;F8VSD4;F8VV71	Ubiquitin-conjugating enzyme E2 N	UBE2N
1.36047	0.648656	0.237422	-0.914746	-1.02408	-1.08567	-0.774049	1.41016	0.141839	+		+	19	19	47.371	0	141.11	19762000000	364	2.21409	-2.73627	-4.43644	0.275581	0.607305	-0.762372	-0.629714	1.24924	0.00281892	P61158;B4DXW1;F8WDR7;Q9P1U1-2;Q9P1U1;Q9P1U1-3;A0A0A0MTI9;H7C4J1;C9IZN3;Q9C0K3	P61158;B4DXW1	Actin-related protein 3	ACTR3
-0.884084	-1.97492	-0.598096	1.21594	1.00103	0.137443	0.239098	0.307598	0.555983	+	+	+	12	1	44.76	0	93.947	18319000000	301	1.65494	3.19915	3.26115	1.61625	0.0148482	2.51009	3.09597	1.97044	0.000470588	P61160;F5H6T1;A0A1B0GWD0;A0A1B0GWH0	P61160;F5H6T1	Actin-related protein 2	ACTR2
0.373411	-0.0834799	-0.446058	0.544243	1.70085	0.675367	-1.41721	0.0658906	-1.41301	+		+	8	2	18.778	0	52.988	11976000000	134	1.10662	2.15957	2.12207	0.726798	0.155792	-1.8308	-1.46085	1.46351	0.00115217	P61224-3;P61224;F5H6R7;F5H004;F5GX62;E7ESV4;F5H7Y6;A6NIZ1;F5H0B7;F5H500;F5GYB5;P61224-2;P61224-4;F5H4H0;F5GYH7;F5H077;F5GWU8;F5H491;F5H823;B7ZB78;F5GZG1;F8WBC0	P61224-3;P61224;F5H6R7;F5H004;F5GX62;E7ESV4;F5H7Y6;A6NIZ1;F5H0B7;F5H500;F5GYB5;P61224-2;P61224-4;F5H4H0;F5GYH7;F5H077;F5GWU8;F5H491;F5H823;B7ZB78;F5GZG1	Ras-related protein Rap-1b;Ras-related protein Rap-1b-like protein	RAP1B
-0.940831	-1.39612	-1.08473	0.0804628	-0.0113967	0.625976	0.729824	1.7279	0.268908	+	+	+	10	10	29.506	0	52.832	9494800000	210	2.33416	1.32178	3.99063	1.98011	0.00792079	1.97408	3.69348	2.21785	0.000366412	P61289;P61289-3;P61289-2;K9J957;B3KQ25;K7ESG5;A0A087WTV2;K7ENH2;K7EMD0;K7EPX6;K7EKR3;B7Z8D3	P61289;P61289-3;P61289-2;K9J957;B3KQ25;K7ESG5;A0A087WTV2;K7ENH2	Proteasome activator complex subunit 3	PSME3
0.877716	1.35277	0.866306	0.015608	-0.0574608	0.0214413	-0.547133	-2.022	-0.507247	+	+	+	12	12	24.146	0	61.854	19648000000	284	2.51484	-0.864663	-3.67871	1.76707	0.013456	-1.71234	-3.19665	2.05804	0.000455581	P61313;E7EQV9;E7ENU7;E7EX53;P61313-2;E7ERA2	P61313;E7EQV9;E7ENU7	60S ribosomal protein L15;Ribosomal protein L15	RPL15
-1.40101	-1.19679	-0.700684	0.758229	0.508154	-0.227989	0.186541	1.75934	0.31421	+	+	+	5	5	15.798	0	14.859	15645000000	131	1.79105	2.05227	3.34499	1.5628	0.0170827	2.6304	3.00808	1.61773	0.000656489	P61353;K7ELC7;K7EQQ9;K7ERY7	P61353;K7ELC7	60S ribosomal protein L27	RPL27
-0.656395	-0.500852	-0.953132	1.42126	1.21263	1.31829	-0.796139	-0.544667	-0.500993	+		+	7	7	22.658	0	44.713	9092400000	129	3.80509	3.32877	9.79071	0.215582	0.774727	0.147469	0.403025	4.95715	0	P61758;B4DWR3	P61758;B4DWR3	Prefoldin subunit 3	VBP1
-1.21192	-1.37414	-1.08762	0.496754	0.27739	0.235353	0.422778	1.56245	0.678953	+	+	+	7	7	13.714	0	136.69	46180000000	607	3.75396	1.61783	7.34752	2.39769	0.00495652	2.18945	4.67883	3.00701	0.0004	P61769;F5H6I0;H0YLF3	P61769;F5H6I0;H0YLF3	Beta-2-microglobulin;Beta-2-microglobulin form pI 5.3	B2M
-0.587496	-0.675556	-1.18142	1.04694	1.63032	0.864462	0.408565	-0.772022	-0.733792	+		+	2	2	11.078	0.0064773	1.714	125610000	13	2.59823	3.25098	5.58418	0.450347	0.38493	0.73165	0.915301	2.24728	0.000402235	P61927;D6R9X9;D6RG19	P61927;D6R9X9;D6RG19	60S ribosomal protein L37;Ribosomal protein L37	RPL37
-1.25653	-1.00113	-0.686614	-0.550429	0.484783	-0.259464	0.496366	1.74072	1.0323	+	+	+	2	1	8.1111	0.00017164	3.9161	121630000	4	1.17439	1.01465	2.00433	2.194	0.00620859	2.40714	4.29439	2.17042	0.000367347	P61956-2;P61956	P61956-2;P61956	Small ubiquitin-related modifier 2	SUMO2
-1.21273	-1.22961	-1.10641	1.13166	1.10666	1.06119	0.321078	0.131515	-0.203356	+	+	+	27	1	48.562	0	262.48	100210000000	1342	6.09346	2.12457	15.0996	2.87979	0.00506667	1.17827	4.76767	5.15937	0.000491228	P61978-3;Q5T6W2	P61978-3;Q5T6W2	Heterogeneous nuclear ribonucleoprotein K	HNRNPK
-0.517151	-1.98824	-0.600199	0.582353	0.706231	0.845611	0.0574404	-0.393116	1.30707	+		+	9	9	22.127	0	42.45	39611000000	360	1.64867	3.65369	3.28957	0.909674	0.092341	2.84287	1.82383	1.29878	0.00235654	P62081;B5MCP9	P62081;B5MCP9	40S ribosomal protein S7	RPS7
-0.699545	-0.943788	-1.16167	0.794868	1.20362	0.88912	0.718547	-1.28436	0.483199	+		+	13	4	37.512	0	77.523	24647000000	269	3.32145	3.97919	8.26511	0.633018	0.198259	1.90298	1.30815	1.46655	0.00115426	P62136;E9PMD7;P62136-2;P62136-3;F5H1L6;F5H037	P62136;E9PMD7;P62136-2;P62136-3	Serine/threonine-protein phosphatase PP1-alpha catalytic subunit;Serine/threonine-protein phosphatase	PPP1CA
-1.36969	-1.41095	-1.17825	0.745771	0.764077	0.751687	0.400836	0.787386	0.509138	+	+	+	8	8	16.445	0	19.895	22682000000	234	5.06547	3.60462	16.0224	3.80901	0	3.27769	9.76177	5.57881	0	P62249;M0R3H0;M0R210;M0R1M5;Q6IPX4;M0QX76	P62249;M0R3H0;M0R210;M0R1M5;Q6IPX4	40S ribosomal protein S16	RPS16
-0.901357	-1.26203	-0.810625	-0.891888	1.09487	0.889509	1.1891	0.845513	-0.1531	+	+	+	22	15	29.174	0	312.63	118120000000	1041	0.984052	0.774863	1.65176	1.7203	0.0276375	0.92521	2.69557	1.08683	0.00873421	P62258;P62258-2;B4DJF2;I3L3T1;K7EM20;I3L0W5	P62258;P62258-2	14-3-3 protein epsilon	YWHAE
-0.81449	-1.21199	-1.79744	0.707092	0.757074	0.841412	0.429685	0.742507	0.346155	+	+	+	4	4	15.807	0	11.99	7615400000	77	2.68006	4.48291	6.12217	2.34226	0.003375	3.90715	5.00924	3.40666	0.000666667	P62266;D6RD47;D6RDJ2;D6RIX0;D6R9I7	P62266;D6RD47;D6RDJ2;D6RIX0;D6R9I7	40S ribosomal protein S23	RPS23
-1.36111	-1.14714	-1.19114	0.943059	0.903516	0.72999	0.824783	0.623037	-0.325005	+	+	+	9	9	17.718	0	46.798	38351000000	230	4.64702	4.42747	14.9802	1.9523	0.00615385	3.40189	3.943	2.99179	0.000477612	P62269;A0A0G2JQH2;Q5GGW2;J3JS69	P62269	40S ribosomal protein S18	RPS18
-0.719761	-0.404288	-0.855385	1.08721	1.43754	1.3974	-0.697793	-0.871189	-0.373726	+		+	8	8	17.222	0	23.442	26408000000	97	3.46203	6.65351	9.68648	0.0206291	0.974195	0.0414047	0.0538514	4.24288	0.00145455	P62277;J3KMX5;E9PS50	P62277;J3KMX5	40S ribosomal protein S13	RPS13
-0.82515	0.00900318	0.432312	1.05142	1.13433	1.24235	-1.17529	-1.11979	-0.749189	+		+	8	8	13.527	0	32.849	7570900000	91	1.56495	2.84979	3.0391	1.06077	0.0692871	-1.98893	-2.02721	2.7838	0.00039834	P62316;P62316-2;K7ERG4;K7EJB5	P62316;P62316-2;K7ERG4	Small nuclear ribonucleoprotein Sm D2	SNRPD2
0.775114	-0.620936	-0.158873	-0.691814	-0.8017	-1.02276	0.801499	2.0217	-0.30223	+		+	3	3	13.291	0	5.316	7567400000	69	0.92714	-0.782052	-1.58249	0.462338	0.366914	0.786437	0.941882	0.979897	0.0095919	P62318-2;P62318;H3BT13	P62318-2;P62318	Small nuclear ribonucleoprotein Sm D3	SNRPD3
-1.39389	-1.42429	-0.975547	0.92947	0.505227	0.973408	0.67078	0.747706	-0.0328681	+	+	+	19	19	49.03	0	135.43	11111000000	337	3.24032	1.50368	5.98456	2.41231	0.00636364	1.25577	4.06257	3.31211	0.000436364	P62495;B7Z7P8;P62495-2;I3L492;D6RCB3;D6RJE8	P62495;B7Z7P8;P62495-2	Eukaryotic peptide chain release factor subunit 1	ETF1
-0.417609	-0.519192	-0.901874	1.26802	1.48736	1.17463	-0.533503	-0.629358	-0.928478	+		+	17	17	29.597	0	144.45	40925000000	478	3.41737	4.55973	8.8891	0.16774	0.798482	-0.199713	-0.36364	4.43043	0.000866667	P62701;C9JEH7;P22090;Q8TD47	P62701;C9JEH7;P22090	40S ribosomal protein S4, X isoform;40S ribosomal protein S4, Y isoform 1	RPS4X;RPS4Y1
-1.37105	-0.707016	-1.2843	1.11272	0.967425	0.764602	-0.622688	0.865406	0.274902	+	+	+	5	5	13.742	0	8.0067	14833000000	104	3.06169	2.85793	6.80702	1.26386	0.045	1.78646	2.3405	2.22998	0.000390244	P62851	P62851	40S ribosomal protein S25	RPS25
-0.812412	-0.162283	-0.919057	0.906202	1.13323	1.60047	-0.954587	0.141595	-0.933158	+		+	2	2	7.8409	0	13.194	18586000000	59	2.3845	3.13151	4.9655	0.0386398	0.95339	0.0835279	0.100163	2.29728	0.000275072	P62857	P62857	40S ribosomal protein S28	RPS28
-0.885234	-1.33056	-1.52246	1.0106	0.836185	0.560822	0.943274	0.446921	-0.0595415	+	+	+	8	3	36.297	0	76.291	7080300000	94	3.05858	2.70849	6.7093	2.09116	0.00629213	2.23388	4.01128	2.96875	0.000412017	P62873-2;P62873;B1AKQ8;F6UT28;F6X3N5;E7EP32;F5H8J8;F5H100;F5H0S8;E9PCP0;P16520-2;P16520;B3KVK2;P62879-2	P62873-2;P62873;B1AKQ8;F6UT28;F6X3N5;E7EP32	Guanine nucleotide-binding protein G(I)/G(S)/G(T) subunit beta-1	GNB1;GNB2
-0.71479	0.243417	-1.2101	0.670942	1.51561	1.39441	-0.493567	-0.558111	-0.847809	+		+	12	12	24.831	0	46.395	30138000000	380	1.60289	2.8825	3.11906	0.0570435	0.927991	-0.119418	-0.145005	2.11293	0.00037018	P62906	P62906	60S ribosomal protein L10a	RPL10A
-1.32724	-0.342976	-0.419555	1.37859	1.41933	0.662699	-0.713111	-0.986811	0.329075	+		+	8	2	20.252	0	44.535	18719000000	138	2.00558	2.14231	3.80122	0.178344	0.772958	0.277486	0.401495	1.85535	0.000618026	P62913;Q5VVC8;Q5VVC9	P62913;Q5VVC8	60S ribosomal protein L11	RPL11
-1.04589	-1.89329	-0.166119	0.233528	0.863764	-0.358541	1.31833	0.720859	0.327364	+	+	+	21	13	27.745	0	323.31	114910000000	687	0.983227	1.82078	1.88089	1.46924	0.0226438	2.5918	2.82244	1.39748	0.00157366	P63104;E7EX29;B0AZS6;P63104-2;B7Z2E6;H0YB80;E7ESK7;E9PD24;E7EVZ2;E5RIR4;E5RGE1;V9GYR7	P63104;E7EX29;B0AZS6;P63104-2;B7Z2E6;H0YB80	14-3-3 protein zeta/delta	YWHAZ
-1.06945	-1.88892	-0.689438	0.671463	0.521584	0.877472	-0.00367199	0.978012	0.602947	+	+	+	2	2	10.366	0	47.493	2888500000	67	2.1772	1.69581	3.96238	1.72917	0.0155676	1.54954	3.0694	2.36123	0.000391304	P63167;F8VXI7;F8VXL2;F8VRV5;Q96FJ2	P63167;F8VXI7;F8VXL2;F8VRV5;Q96FJ2	Dynein light chain 1, cytoplasmic;Dynein light chain 2, cytoplasmic	DYNLL1;DYNLL2
-0.0398877	-1.58937	-1.10123	0.907191	1.24442	0.98174	-0.149578	-0.786103	0.532816	+		+	8	8	18.658	0	77.438	8631200000	185	1.85307	3.75851	3.75392	0.581157	0.235654	1.49192	1.19887	1.68907	0.000578313	P63208;E5RJR5;E7ERH2;F8W8N3;P63208-2;E5RGM3;E5RI56;E5RHM3;E5RGM4	P63208;E5RJR5;E7ERH2;F8W8N3;P63208-2;E5RGM3	S-phase kinase-associated protein 1	SKP1
-0.854956	-1.11421	-1.50868	0.61651	0.897717	0.463666	-0.333371	1.44525	0.388073	+	+	+	5	5	8.85	0	27.407	7662000000	169	2.86856	1.66975	5.38745	1.40497	0.0364308	1.52348	2.51688	1.8633	0.000598753	Q8WVC2;P63220;Q9BYK1;Q9BYK2	Q8WVC2;P63220;Q9BYK1	40S ribosomal protein S21	RPS21
-1.04984	-1.07633	-1.12688	1.05168	1.12958	0.38886	-0.821551	1.00683	0.497646	+		+	29	1	41.792	0	323.31	899130000000	4391	2.92338	0.735783	3.88293	1.13157	0.122114	0.497328	1.62159	1.73318	0.00184615	P63261;I3L3I0;I3L1U9;I3L4N8;I3L3R2;K7EM38;J3KT65	P63261;I3L3I0;I3L1U9;I3L4N8	Actin, cytoplasmic 2;Actin, cytoplasmic 2, N-terminally processed	ACTG1
-1.46882	-1.15352	-0.568422	1.22173	1.27596	0.70777	0.248616	-0.616805	0.353494	+		+	17	1	42.019	0	28.204	120930000000	397	2.57937	1.10659	4.15932	1.22762	0.0985792	0.549481	1.77106	2.49221	0.000426396	P68032;P63267;P68133;P62736;A6NL76;F8WB63;B8ZZJ2;C9JFL5;F6UVQ4;F6QUT6	P68032;P63267;P68133;P62736;A6NL76	Actin, alpha cardiac muscle 1;Actin, gamma-enteric smooth muscle;Actin, alpha skeletal muscle;Actin, aortic smooth muscle	ACTC1;ACTG2;ACTA1;ACTA2
-0.700383	-1.81699	-0.998368	1.12247	1.06673	0.782547	0.363054	-0.0720864	0.253026	+	+	+	26	14	50.14	0	151.32	321210000000	3376	2.45761	1.25665	4.14194	1.70958	0.035257	0.786386	2.55067	2.94041	0.000315789	P68104;Q5VTE0;A0A087WVQ9;P68104-2;A0A087WV01;Q5JR01;A6PW80	P68104;Q5VTE0;A0A087WVQ9;P68104-2;A0A087WV01	Elongation factor 1-alpha 1;Putative elongation factor 1-alpha-like 3;Elongation factor 1-alpha	EEF1A1;EEF1A1P5
1.23376	0.804119	0.635994	-0.480547	-0.732189	-1.39216	0.665576	0.634928	-1.36948	+		+	21	3	48.328	0	7.7625	1468000000	33	2.24927	-2.22869	-4.35699	0.585867	0.241331	-1.15803	-1.17914	1.13282	0.00469891	P68366-2;P68366;C9JEV8;C9JQ00;C9JJQ8;C9JDL2	P68366-2;P68366	Tubulin alpha-4A chain	TUBA4A
-1.37381	-1.36219	-0.42059	0.580698	1.21088	1.0729	0.787006	-0.685506	0.190617	+		+	27	1	49.83	0	323.31	430600000000	2554	2.25506	1.59653	4.05516	1.01491	0.0999109	0.914451	1.74887	1.86268	0.000581818	P68371;Q3ZCM7;A0A075B736;Q5SQY0;A6NNZ2;Q9H4B7	P68371	Tubulin beta-4B chain	TUBB4B
-1.47995	-1.07103	-1.36751	0.778671	0.819693	0.814758	0.752816	0.35888	0.393673	+	+	+	9	9	25.569	0	58.949	6627200000	171	4.17449	4.16637	12.1782	3.30222	0.0022963	3.56905	8.00136	4.90507	0	P68402;P68402-3;P68402-2;P68402-4;J3KNE3	P68402;P68402-3;P68402-2;P68402-4	Platelet-activating factor acetylhydrolase IB subunit beta	PAFAH1B2
-2.11157	-0.144371	-0.60662	1.32907	1.01315	0.284513	0.0569268	0.449562	-0.270654	+		+	31	31	57.488	0	323.31	54248000000	1133	1.28151	1.7489	2.36339	0.754217	0.168678	0.987158	1.40721	1.29974	0.00300488	P78371;P78371-2;F5GWF6;F8VQ14	P78371;P78371-2;F5GWF6;F8VQ14	T-complex protein 1 subunit beta	CCT2
-0.748129	-0.940061	0.407881	-0.476328	-0.708298	-0.588385	2.08938	-0.0106499	0.97459			+	10	10	40.968	0	44.425	2497400000	84	0.14288	-0.0922674	-0.271785	0.913417	0.130694	0.811549	1.57636	1.15446	0.00673842	P78406;E9PQ57;E9PPG9;B0QZ36;B0QZ37	P78406;E9PQ57	mRNA export factor	RAE1
-0.43079	-1.81459	-1.25002	1.07096	0.114435	0.445369	1.07042	0.661235	0.132976	+	+	+	11	11	27.566	0	35.188	15461000000	179	1.59901	1.37388	2.78155	1.67572	0.01968	1.43656	2.93309	1.88543	0.000593814	P78417;Q5TA02;P78417-3;P78417-2;Q5TA01	P78417;Q5TA02;P78417-3;P78417-2;Q5TA01	Glutathione S-transferase omega-1	GSTO1
0.744503	0.311198	1.05956	-1.38817	-1.31558	-0.994569	0.277427	1.22289	0.0827429	+		+	9	9	22.788	0	105.2	5270500000	474	2.83693	-1.82309	-5.46405	0.161114	0.813823	-0.166892	-0.341237	2.5686	0.000291793	X6R8F3;P80188;P80188-2	X6R8F3;P80188;P80188-2	Neutrophil gelatinase-associated lipocalin	LCN2
0.320654	0.300478	0.00872444	0.991252	0.739433	1.19097	-1.18619	-1.75478	-0.610546	+	+	+	4	4	12.259	0	12.324	6758900000	73	2.00847	0.570606	2.55603	1.8053	0.020484	-1.04107	-2.90842	2.97104	0.000355556	P84090;G3V279	P84090;G3V279	Enhancer of rudimentary homolog	ERH
1.0072	1.31207	1.33969	-0.875608	-0.741592	-0.956445	-0.132622	0.1427	-1.09539	+	+	+	59	59	468.83	0	274.74	13673000000	634	4.13439	-2.61233	-10.2286	1.81157	0.0111356	-1.98851	-3.36707	2.79428	0.000367816	P98160;A0A0U1RQT3;H7BYA5	P98160	Basement membrane-specific heparan sulfate proteoglycan core protein;Endorepellin;LG3 peptide	HSPG2
-0.708911	-0.50052	-0.959876	1.19901	1.23672	0.895675	0.79541	-0.917117	-1.0404	+		+	6	6	17.17	0	38.258	20260000000	141	3.3665	3.65321	8.2845	0.214856	0.70122	0.668914	0.510738	1.63445	0.000599222	P98179	P98179	RNA-binding protein 3	RBM3
-1.03066	-0.55963	-0.86203	1.12173	0.834955	0.525474	0.399485	-1.51815	1.08883	+		+	5	5	34.91	0	47.093	1508200000	60	2.76289	4.15762	6.32436	0.437018	0.346467	2.0411	0.971066	0.922328	0.00870864	Q00577	Q00577	Transcriptional activator protein Pur-alpha	PURA
-0.898149	-1.2132	-1.47349	0.773158	0.839808	1.21618	0.641818	-0.361257	0.475129	+	+	+	33	33	90.583	0	191.05	99757000000	757	3.23247	2.71255	7.25009	1.83145	0.011042	1.83566	3.3576	2.90888	0.000391837	Q00839;Q00839-2;A0A1X7SBS1;A0A1W2PPS1;A0A1W2PP35;Q5RI18;A0A1W2PPH7;A0A1W2PPL4;A0A1W2PQL0;A0A1W2PP34;A0A1W2PQ74;A0A1W2PRZ7;A0A1W2PQD4;A0A1W2PPE9;A0A1W2PRI6;A0A087WZF3;A0A087WVI9;A0A1W2PNG3;A0A1W2PP22	Q00839;Q00839-2;A0A1X7SBS1;A0A1W2PPS1;A0A1W2PP35;Q5RI18;A0A1W2PPH7;A0A1W2PPL4;A0A1W2PQL0;A0A1W2PP34	Heterogeneous nuclear ribonucleoprotein U	HNRNPU
-1.65546	-0.653321	-0.430344	1.45428	1.12219	0.888879	-0.0319866	7.37991e-05	-0.694311	+		+	110	10	274.61	0	323.31	69052000000	1790	2.13563	2.17965	4.0889	0.695625	0.21346	0.707137	1.2556	2.34717	0.0004	Q01082;A0A087WUZ3;Q01082-2;F8W6C1;Q86UT5-3	Q01082;A0A087WUZ3;Q01082-2	Spectrin beta chain, non-erythrocytic 1	SPTBN1
-1.48848	-1.91815	0.161115	0.630106	0.56365	0.500737	0.0630056	0.779981	0.708044	+	+	+	13	2	32.103	0	309.25	97600000000	636	1.21869	5.67195	2.48043	1.11641	0.049191	5.50724	2.27589	1.40085	0.00129286	Q01105-2;A0A0C4DFV9;Q01105-3;Q01105-4;A0A087X027;P0DME0	Q01105-2;A0A0C4DFV9;Q01105-3;Q01105-4	Protein SET	SET
2.05004	0.772899	0.732924	-0.867076	-0.820962	-0.322745	-0.417355	-0.96557	-0.162158	+	+	+	6	6	15.164	0	15.542	1646800000	105	1.78482	-4.63541	-3.66458	1.5831	0.0138964	-4.24762	-3.18864	2.06334	0.000373057	Q01469;I6L8B7;A8MUU1	Q01469;I6L8B7	Fatty acid-binding protein, epidermal	FABP5
1.32919	1.18411	1.32919	-0.490709	-0.441491	-0.138856	-0.744102	-0.995747	-1.03159	+	+	+	20	1	51.901	0	195.89	51674000000	569	3.77528	-2.64329	-8.99293	4.55742	0	-3.55802	-13.3997	5.31131	0	Q01518;Q5T0R1;Q5T0R4;Q5T0R3;Q5T0R2;Q5T0R7;Q5T0R6;Q5T0R5;Q5T0S3;Q5T0R8	Q01518;Q5T0R1	Adenylyl cyclase-associated protein 1;Adenylyl cyclase-associated protein	CAP1
-1.69543	-1.11365	-0.82253	0.895657	0.983266	1.02297	0.584832	-0.0702456	0.215139	+	+	+	26	26	57.293	0	169.76	27677000000	528	2.95844	2.79435	6.45709	1.98434	0.0083285	1.86533	3.66191	3.33358	0.000542373	Q01581;D6RIW1;P54868-3;P54868-2;P54868	Q01581	Hydroxymethylglutaryl-CoA synthase, cytoplasmic	HMGCS1
0.449726	0.66504	0.690301	0.653473	-1.93988	-1.51305	0.140358	0.340181	0.513851	+		+	9	8	292.26	0	7.371	96042000	19	0.886871	-2.88643	-1.78549	0.957099	0.155862	-0.508187	-1.45793	0.912247	0.00981609	Q02388-2;Q02388	Q02388-2;Q02388	Collagen alpha-1(VII) chain	COL7A1
1.93891	1.06941	0.740557	-0.43246	-0.780932	-0.470644	-0.611421	-0.502932	-0.950483	+	+	+	7	7	113.75	0	17.219	22305000	12	2.07591	-3.88971	-4.30488	2.14763	0.00462162	-4.16235	-4.52144	2.77774	0.000393443	Q02413;Q02413-2	Q02413	Desmoglein-1	DSG1
-0.529604	-0.527696	-0.565751	-0.892214	-0.691161	-0.725207	1.30853	1.602	1.0211	+	+	+	17	12	43.439	0	101.79	3261000000	214	1.64568	-0.900681	-2.5757	3.41271	0.00364706	7.29798	9.5677	4.85391	0	Q02750;Q02750-2;H3BRW9	Q02750;Q02750-2	Dual specificity mitogen-activated protein kinase kinase 1	MAP2K1
-1.05372	-1.32511	-1.22195	0.375936	0.135137	-0.130598	1.13788	1.01958	1.06285	+	+	+	30	30	51.804	0	167.2	18122000000	423	2.87408	3.22481	6.39722	4.90869	0	5.52507	17.8381	4.99446	0	Q02790;F5H1U3;H0YFG2;F5H120	Q02790	Peptidyl-prolyl cis-trans isomerase FKBP4;Peptidyl-prolyl cis-trans isomerase FKBP4, N-terminally processed	FKBP4
-0.274552	0.732214	0.080445	-0.488113	-1.43952	-1.15285	1.20181	1.50682	-0.166247	+		+	25	25	83.549	0	140.2	8152600000	379	1.38039	-0.58968	-1.96973	0.490983	0.440846	0.326613	0.837753	1.47149	0.00291205	Q02809;Q02809-2;Q5JXB7;Q5JXB8	Q02809;Q02809-2	Procollagen-lysine,2-oxoglutarate 5-dioxygenase 1	PLOD1
-0.753158	-2.06599	-0.795475	0.821676	0.447524	0.4185	0.255611	0.737928	0.933385	+	+	+	25	25	53.879	0	116.74	6531100000	455	1.76648	0.711316	2.5309	1.75032	0.0349814	0.743409	2.55146	2.21826	0.000596273	Q02818;H7BZI1;C9JKZ2;C9JBD3;C9J3C1	Q02818;H7BZI1	Nucleobindin-1	NUCB1
-1.29967	-0.724225	-1.60842	0.620624	0.397779	0.328127	1.23783	1.00718	0.0407639	+	+	+	23	23	80.473	0	74.304	5607900000	288	2.42774	2.27778	4.78894	1.93004	0.00647917	2.70748	3.78031	2.41215	0.000283186	Q04446;E9PGM4	Q04446;E9PGM4	1,4-alpha-glucan-branching enzyme	GBE1
-0.0864058	-1.48161	-0.835981	1.17701	0.979839	1.06968	0.681812	-0.831008	-0.673345	+		+	40	1	166.62	0	323.31	26734000000	687	2.00187	2.23314	3.82104	0.34894	0.516156	0.627224	0.741427	1.58069	0.000822222	Q04637-4;E9PGM1;E7EX73;C9J987	Q04637-4;E9PGM1;E7EX73	Eukaryotic translation initiation factor 4 gamma 1	EIF4G1
-1.03099	-1.58492	-0.690728	0.300642	1.06267	1.54482	0.247725	0.44223	-0.291443	+		+	9	9	20.777	0	52.725	24350000000	242	2.01268	0.905732	3.06949	1.65264	0.0571016	0.539984	2.16908	2.19551	0.000607595	Q04760;Q04760-2	Q04760;Q04760-2	Lactoylglutathione lyase	GLO1
-1.50402	-1.07068	-0.627232	-0.0356378	0.804272	1.66545	0.59969	-0.364549	0.532714	+	+	+	13	0	36.788	0	24.328	3634800000	104	1.5644	2.69069	3.01897	1.52425	0.0222626	1.89522	2.81133	1.56263	0.000789572	Q04828;A6NHU4;H0Y804	Q04828;A6NHU4;H0Y804	Aldo-keto reductase family 1 member C1	AKR1C1
-1.11222	-0.854712	-1.77044	0.224457	0.288465	0.834521	1.0339	0.877515	0.478508	+	+	+	20	20	68.436	0	78.819	4781500000	246	2.14655	2.47165	4.20628	2.51544	0.004	2.97839	5.27149	2.94437	0.000417391	Q06124;Q06124-2;Q06124-3;A0A1W2PPU4;A0A0U1RRI0;H0YF12	Q06124;Q06124-2;Q06124-3	Tyrosine-protein phosphatase non-receptor type 11	PTPN11
-1.84538	-1.15464	-0.686427	0.821511	0.990377	0.770454	0.665338	0.188187	0.250578	+	+	+	28	23	76.758	0	204.75	19528000000	479	2.43467	2.28509	4.80863	1.90985	0.0098296	1.74624	3.47249	2.9351	0.000385542	Q06210-2;Q06210;E5RJP4	Q06210-2;Q06210	Glutamine--fructose-6-phosphate aminotransferase [isomerizing] 1	GFPT1
-1.35402	-1.27813	-1.12623	0.92733	1.05915	1.04715	0.319847	0.234417	0.170489	+	+	+	15	10	28.723	0	138.32	60156000000	631	5.05235	3.21079	15.1333	4.32147	0	2.11931	9.94667	6.64496	0	Q06323;Q06323-3;Q06323-2;H0YLU2	Q06323;Q06323-3;Q06323-2	Proteasome activator complex subunit 1	PSME1
0.483373	0.651298	0.602121	-0.802133	-0.325318	-2.28126	0.469433	0.804817	0.397665	+		+	16	15	85.486	0	77.819	3058200000	204	1.35647	-3.66206	-2.68933	0.0552656	0.941989	-0.0461725	-0.118918	1.68814	0.000586558	Q06481-3;Q06481-6;Q06481;Q06481-4;Q06481-2;Q06481-5;E9PK76;E9PSC7;E9PQS3	Q06481-3;Q06481-6;Q06481;Q06481-4;Q06481-2;Q06481-5	Amyloid-like protein 2	APLP2
-1.63557	-0.556458	-0.81322	0.442274	0.963341	0.737711	-0.765699	1.4364	0.191219	+		+	16	11	22.11	0	59.693	135580000000	554	2.05803	0.604579	2.67072	0.835402	0.203258	0.454108	1.28952	1.18952	0.01	Q06830;A0A0A0MSI0;A0A0A0MRQ5	Q06830;A0A0A0MSI0;A0A0A0MRQ5	Peroxiredoxin-1	PRDX1
-0.0670494	-0.391778	-2.1146	0.511373	0.263905	1.56289	0.217086	-0.515037	0.53321	+		+	8	6	45.86	0	60.734	17458000000	129	1.02511	3.5854	2.0581	0.591583	0.21821	2.0503	1.24366	0.918919	0.00914119	Q07666-2;Q07666;Q07666-3;Q5VWX1	Q07666-2;Q07666;Q07666-3	KH domain-containing, RNA-binding, signal transduction-associated protein 1	KHDRBS1
1.32056	0.395587	0.184723	-1.39992	-1.73299	-0.425422	0.612798	0.510123	0.534543	+		+	12	12	504.6	0	5.1144	66392000	18	1.59063	-1.32382	-2.7471	0.0818908	0.915514	-0.0590242	-0.166379	2.04953	0.000638581	Q07954;Q6PJ72	Q07954	Prolow-density lipoprotein receptor-related protein 1;Low-density lipoprotein receptor-related protein 1 85 kDa subunit;Low-density lipoprotein receptor-related protein 1 515 kDa subunit;Low-density lipoprotein receptor-related protein 1 intracellular domain	LRP1
-0.774061	-0.706862	-0.744937	-0.0215291	0.0779213	-1.3796	1.26583	1.47889	0.80435		+	+	18	18	50.435	0	108.59	12937000000	288	0.253893	0.454506	0.560571	3.18586	0.0019375	2.90781	7.23066	2.12468	0.000369231	Q07960;H0YE29;E9PNR6	Q07960;H0YE29	Rho GTPase-activating protein 1	ARHGAP1
-1.50846	-1.52644	-0.686499	0.949539	0.767316	0.652772	0.811186	0.588585	-0.0480054	+	+	+	43	43	140.96	0	275.36	43249000000	921	2.65832	2.4396	5.43716	1.95617	0.00836893	2.03192	3.66496	2.84228	0.000373541	Q08211;Q08211-2	Q08211	ATP-dependent RNA helicase A	DHX9
-1.56641	-1.32953	-1.03498	0.567682	0.496649	0.613494	0.555745	0.92889	0.768462	+	+	+	18	18	65.33	0	197.04	21973000000	740	3.54077	1.06678	5.61972	3.40641	0.00459574	1.17619	5.67617	4.68928	0.000820513	Q08380;K7EP36;K7ESM3;K7EKQ5;K7EQT9;K7ES75;K7EN99;K7ERZ6;K7EJY8;K7EJD3	Q08380	Galectin-3-binding protein	LGALS3BP
1.76292	1.09289	0.835063	-0.147954	-0.425557	-1.1351	-0.821037	-0.863993	-0.297228	+	+	+	5	4	93.834	0	5.678	69812000	11	1.95233	-4.69371	-4.073	2.33255	0.00354098	-4.93158	-5.11803	2.49777	0.000333333	Q08554-2;Q08554	Q08554-2;Q08554	Desmocollin-1	DSC1
-0.739744	0.310902	-0.666882	1.48495	1.2826	0.74484	-0.680336	-0.350374	-1.38595	+		+	18	18	81.074	0	54.247	13069000000	267	1.7184	1.84856	3.15115	0.410033	0.454515	-0.529898	-0.816619	2.14606	0.000425316	Q08945;E9PMD4;A0A0U1RRK2;E9PPZ7	Q08945	FACT complex subunit SSRP1	SSRP1
0.209128	-1.26991	0.460676	0.831823	0.789551	1.3058	0.157305	-1.25052	-1.23386	+		+	253	250	629.09	0	323.31	701620000000	5092	0.975742	1.88254	1.87493	0.332536	0.516217	-0.921696	-0.741872	1.18621	0.0034386	Q09666;E9PJZ0;E9PKR9;E9PJC6;E9PLK4;Q09666-2;E9PQE3	Q09666	Neuroblast differentiation-associated protein AHNAK	AHNAK
1.01348	0.681274	1.76683	-0.745281	-0.786646	-0.648521	0.31882	-0.346886	-1.25308	+	+	+	8	8	51.55	0	11.311	257680000	33	2.35961	-1.81352	-4.39987	1.32757	0.0441791	-1.52445	-2.3915	1.89103	0.000612766	Q10469	Q10469	Alpha-1,6-mannosyl-glycoprotein 2-beta-N-acetylglucosaminyltransferase	MGAT2
-1.0791	-1.02112	-1.01715	0.752123	1.09308	0.93366	0.485314	0.896056	-1.04286	+		+	15	13	40.282	0	92.563	7351900000	189	4.39435	4.50372	13.6345	0.911103	0.0928736	2.6397	1.81735	1.71291	0.0006	Q12792;Q12792-3;F8VS81;Q12792-4;F8W1Q9;F8VRG3	Q12792;Q12792-3;F8VS81;Q12792-4	Twinfilin-1	TWF1
1.1244	1.0918	1.19342	-1.17517	-1.11397	-1.19867	0.12728	0.122568	-0.171655	+	+	+	6	6	31.228	0	15.846	974690000	112	6.29689	-0.834731	-7.30789	3.37201	0.0196087	-0.403171	-2.932	6.21445	0.001	Q12841-2;Q12841;C9J5G4	Q12841-2;Q12841	Follistatin-related protein 1	FSTL1
0.614367	0.221957	-0.16723	-1.10225	-0.282406	-1.56117	-0.367105	1.01887	1.62497	+		+	4	4	70.603	0	20.775	58928000	27	1.2931	-0.78282	-2.03981	0.352854	0.559136	0.348138	0.682479	1.18154	0.00546341	Q12860-3;Q12860;Q12860-2;F8VQW3;F8VX96;F8VUI8;F8VUI9	Q12860-3;Q12860;Q12860-2	Contactin-1	CNTN1
-1.73986	-0.702471	-0.0850322	0.132037	0.494917	-0.894998	1.07319	1.48322	0.239006		+	+	18	18	43.062	0	163.96	30084000000	472	0.518739	0.997787	1.05636	1.36769	0.0312278	2.3507	2.60395	1.1768	0.00398734	Q12905;B4DY09;X6R6Z1;A0A0A0MRL0	Q12905;B4DY09	Interleukin enhancer-binding factor 2	ILF2
-0.619447	-0.778752	-0.574617	1.55382	1.18786	1.20298	-0.746599	-0.39003	-0.835216	+		+	8	8	44.739	0	84.112	9926100000	190	3.89858	5.22837	11.4436	0.000706125	0.99761	0.000858307	0.00172962	4.68301	0	Q13148;B1AKP7;G3V162;A0A087X260;A0A087WYY0;A0A087WX29;K7EN94;A0A087WXQ5;A0A087WV68;Q13148-4;A0A087WW61;A0A087WX67;A0A087WXV3;K7EJM5;A0A1W2PNU8;A0A087WYE7;A0A087WZC9;A0A087WZM1;A0A087WTZ4;K7EL26;K7EJ99;A0A0A0MSV7	Q13148;B1AKP7;G3V162;A0A087X260;A0A087WYY0;A0A087WX29;K7EN94;A0A087WXQ5;A0A087WV68;Q13148-4;A0A087WW61;A0A087WX67;A0A087WXV3;K7EJM5;A0A1W2PNU8	TAR DNA-binding protein 43	TARDBP
-1.53741	-1.13471	-1.21767	0.668322	0.598547	1.13746	0.363748	0.506342	0.615366	+	+	+	10	2	35.348	0	55.967	3024900000	125	3.25628	3.08285	7.57114	3.63477	0.00258333	2.63278	8.49939	4.30393	0.00117073	Q13155;A8MU58	Q13155;A8MU58	Aminoacyl tRNA synthase complex-interacting multifunctional protein 2	AIMP2
-1.1078	-1.4448	-1.2616	0.817789	0.699718	0.605348	1.10955	0.000631905	0.581168	+	+	+	13	9	30.54	0	42.945	13162000000	215	4.172	1.23917	7.19964	2.2685	0.008	1.14911	3.71174	3.18352	0.000375	Q13162;H7C3T4;A6NJJ0;A6NG45	Q13162;H7C3T4	Peroxiredoxin-4	PRDX4
-1.80489	0.0117677	-1.62056	0.471893	0.579647	0.357087	0.493861	0.607183	0.904015	+	+	+	40	40	100.2	0	232.26	25190000000	574	1.29699	3.06931	2.53849	1.42453	0.0223378	3.44892	2.81141	1.73391	0.000601253	Q13200;Q13200-3;Q13200-2;C9JPC0;H7C2Q3;H7C1H2;F8WBS8	Q13200;Q13200-3;Q13200-2	26S proteasome non-ATPase regulatory subunit 2	PSMD2
-1.16447	-1.50945	-1.21427	0.636104	0.860727	0.490312	0.348503	1.07509	0.477449	+	+	+	12	12	25.542	0	22.822	5852200000	148	3.67597	4.33373	9.91648	2.82997	0.00341176	4.27023	6.57364	3.77963	0.000897196	Q13242;H0YIB4;S4R3G0	Q13242;H0YIB4;S4R3G0	Serine/arginine-rich splicing factor 9	SRSF9
-1.69565	-0.564769	-1.39801	1.03441	0.898547	0.806973	0.423498	0.349754	0.145245	+	+	+	25	25	88.549	0	322.61	37899000000	651	2.45935	3.25606	5.1977	1.92449	0.00849261	2.32915	3.68488	3.07541	0.00048	Q13263;Q13263-2;M0R0K9;M0R2I3;M0R3C0	Q13263;Q13263-2;M0R0K9	Transcription intermediary factor 1-beta	TRIM28
-0.927195	-1.31583	-0.209313	1.48952	0.977091	1.22974	-0.234953	-0.264577	-0.744482	+		+	16	14	52.164	0	131.27	21048000000	458	2.34418	2.02077	4.47804	0.481136	0.424064	0.397116	0.865868	2.81062	0.000344086	Q13283;E5RIZ6;E5RIF8;E5RH42;E5RJU8;Q13283-2;E5RI46;E5RH00	Q13283	Ras GTPase-activating protein-binding protein 1	G3BP1
-1.17172	-1.30756	-1.4253	0.505964	0.434777	0.57732	0.789076	1.12197	0.47547	+	+	+	16	16	36.501	0	47.343	8831800000	253	4.55873	4.19307	14.2174	3.32565	0.0026383	4.86461	8.6075	4.50812	0.000482759	Q13347;Q5TFK1	Q13347	Eukaryotic translation initiation factor 3 subunit I	EIF3I
-0.799753	-0.450513	-0.00693138	1.4197	1.3463	0.878912	-1.36237	-0.216768	-0.80858	+		+	18	18	44.23	0	143.83	9265300000	228	2.338	2.41141	4.63014	0.395571	0.46308	-0.556115	-0.801278	2.53365	0.000313725	Q13561;Q13561-3;Q13561-2;H0YI98;F8W1I6;F8VW18;F8VRV7;F8VX93;H0YHL1;F8W0U6	Q13561;Q13561-3;Q13561-2;H0YI98;F8W1I6;F8VW18	Dynactin subunit 2	DCTN2
-0.978516	-1.36143	-0.817905	1.35223	1.15399	0.910018	0.422397	-0.0938634	-0.586917	+		+	127	0	282.28	0	323.31	80768000000	2152	3.35621	2.17424	7.14808	1.35636	0.0528571	0.958937	2.22795	3.06081	0.000405063	Q13813-3	Q13813-3	Spectrin alpha chain, non-erythrocytic 1	SPTAN1
-0.435602	-1.56397	-1.67754	0.601513	1.01395	0.449858	0.697093	0.293716	0.620985	+	+	+	17	6	48.991	0	107.6	31928000000	506	1.94687	2.96151	3.86396	1.87919	0.00840976	2.72762	3.67356	2.46615	0.00030094	Q13838;Q13838-2;A0A0G2JJZ9;Q5STU3;A0A140T9X3;F6WLT2;A0A140T996;F6S4E6;A0A0A0MT12;F6TRA5;A0A140T9X9;F6UJC5;A0A140TA18;A0A140T9L4;A0A140T973;A0A140T9K1;H0Y400;F6QYI9;A0A0G2JJL7;F6R6M7;A0A140T9K2;A0A140T9N3;H0YCC6	Q13838;Q13838-2;A0A0G2JJZ9;Q5STU3;A0A140T9X3;F6WLT2	Spliceosome RNA helicase DDX39B	DDX39B
-0.990247	-1.38398	-1.53927	0.643457	0.59564	0.854494	0.379584	0.555328	0.884991	+	+	+	52	52	218.52	0	182.89	9241100000	420	3.4139	3.91668	8.59963	3.01059	0.00185075	3.73823	7.03465	4.15453	0.00115663	Q14008-2;Q14008;Q14008-3;E9PQH5;H0YDX5;H0YCF6;H0YEK7	Q14008-2;Q14008;Q14008-3	Cytoskeleton-associated protein 5	CKAP5
-1.79495	-1.40246	-0.354829	0.462569	0.294323	0.963445	1.07024	0.483441	0.278216	+	+	+	14	8	32.834	0	78.482	24298000000	493	1.68275	1.39651	2.92757	1.66414	0.0205571	1.42606	2.90952	2.02659	0.00064	Q14103-3;Q14103;H0Y8G5;H0YA96;D6RAF8;Q14103-4;Q14103-2;D6RD83;D6RBQ9	Q14103-3;Q14103;H0Y8G5;H0YA96;D6RAF8;Q14103-4;Q14103-2;D6RD83	Heterogeneous nuclear ribonucleoprotein D0	HNRNPD
1.19705	1.18858	1.45919	-1.04426	-0.65377	-0.597948	-0.853972	-0.0482799	-0.646592	+	+	+	12	12	140.86	0	21.443	171210000	47	3.60326	-2.49338	-8.24616	2.6559	0.00403738	-2.19002	-5.29652	3.57222	0.000648649	Q14112-2;Q14112;A0A087WZP6;H0YJV3;P14543-2;P14543	Q14112-2;Q14112;A0A087WZP6;H0YJV3	Nidogen-2	NID2
-0.761955	-1.08359	-0.566955	1.22788	1.36172	1.2876	-0.835805	-0.252688	-0.376207	+		+	17	17	122.29	0	57.422	762350000	92	3.75651	4.72426	10.4882	0.6088	0.256632	0.7119	1.14012	4.1382	0.00118519	Q14126;J3KSI6	Q14126	Desmoglein-2	DSG2
-1.26992	-1.62938	-0.743124	0.90261	0.814424	1.00066	0.832588	0.0874667	0.00467105	+	+	+	61	61	166.57	0	241.77	38200000000	798	2.89122	4.9975	6.94323	1.84064	0.0079602	3.58866	3.70791	2.95111	0.000468293	Q14152;Q14152-2	Q14152;Q14152-2	Eukaryotic translation initiation factor 3 subunit A	EIF3A
-1.02095	-1.22902	-1.40638	1.3284	0.640222	0.863048	0.506276	0.507679	-0.18928	+	+	+	184	184	532.4	0	323.31	86363000000	2551	3.13743	6.21499	8.12698	2.3577	0.0035122	4.29245	5.11136	3.28217	0.000619355	Q14204;H0YJ21	Q14204	Cytoplasmic dynein 1 heavy chain 1	DYNC1H1
-0.59299	-0.544668	-0.816778	-0.704481	-0.482098	-0.815311	1.25387	1.53468	1.16778		+	+	3	3	25.396	0	11.128	78011000	13	0.0417828	-0.0314051	-0.0882205	3.84324	0	3.91175	10.4092	4.99236	0	Q14213	Q14213	Interleukin-27 subunit beta	EBI3
-1.7126	-0.886174	-1.1521	0.854825	0.619202	0.316418	0.107858	0.847272	1.00529	+	+	+	22	10	46.402	0	54.184	2869200000	108	2.51114	3.11545	5.3011	2.17571	0.00447059	3.21101	4.44971	2.76154	0.000376471	Q14240;Q14240-2;E7EQG2;J3KSN7;E7EMV8;E9PBH4;F8WE11;C9JUF0	Q14240;Q14240-2;E7EQG2	Eukaryotic initiation factor 4A-II;Eukaryotic initiation factor 4A-II, N-terminally processed	EIF4A2
-1.35892	-1.5467	-0.435437	1.0154	0.908677	1.14914	-0.313167	0.0381661	0.542845	+		+	11	3	38.281	0	150.28	4343800000	195	2.4377	1.93655	4.63985	1.32829	0.0510778	1.08957	2.25161	2.57684	0.000289157	Q14376;Q14376-2;Q5QPP1;Q5QPP9	Q14376;Q14376-2;Q5QPP1	UDP-glucose 4-epimerase	GALE
-1.31782	-0.328511	-0.616551	-0.141258	0.0427928	-0.431476	0.610239	2.27727	-0.0946885			+	1	1	61.759	0	4.8836	99741000	31	0.824618	0.391508	1.22347	1.03855	0.0887814	1.14219	1.85254	1.04053	0.00895627	Q14515-2;Q14515	Q14515-2;Q14515	SPARC-like protein 1	SPARCL1
-1.69774	-1.20611	-0.744469	0.126278	0.315333	0.806529	1.03298	0.270544	1.09665	+	+	+	43	1	106.87	0	323.31	59188000000	991	2.05505	2.09469	3.88839	2.2077	0.0051465	2.58753	4.38048	2.55732	0.000306709	Q14697;F5H6X6	Q14697;F5H6X6	Neutral alpha-glucosidase AB	GANAB
-0.953741	-0.953549	-0.602289	0.856439	1.02934	0.954754	-0.835819	1.32195	-0.817088	+		+	14	13	29.717	0	86.281	19858000000	169	3.82115	3.81862	10.2449	0.427614	0.367265	1.55498	0.940232	1.20419	0.00302755	Q14847;Q14847-2;C9J9W2;Q14847-3;F6S2S5;J3KSN1;K7ESD6	Q14847;Q14847-2;C9J9W2;Q14847-3	LIM and SH3 domain protein 1	LASP1
-0.0747288	-0.152343	0.640925	1.03169	0.979365	1.0456	-0.647537	-1.55237	-1.27061	+	+	+	12	12	35.869	0	125.69	7678000000	253	1.5952	0.712199	2.33683	1.6122	0.029414	-1.04678	-2.63489	2.97788	0.000366412	Q14914;Q14914-2;F2Z3J9;Q5JVP2;F6XGT7	Q14914;Q14914-2	Prostaglandin reductase 1	PTGR1
-0.488974	-0.614751	-2.17726	0.299092	1.29555	0.65209	0.591673	0.247491	0.195085	+		+	32	32	97.169	0	289.55	57888000000	859	1.39396	1.65231	2.53129	1.21329	0.0583298	1.28988	2.1514	1.58363	0.00115009	Q14974;Q14974-2;J3KTM9;J3QR48;J3QKQ5;J3KS06;J3QRG4	Q14974;Q14974-2;J3KTM9	Importin subunit beta-1	KPNB1
-0.469801	-0.61031	-0.370952	-1.45349	-0.332103	0.164513	0.137188	2.0563	0.878646			+	77	1	238.26	0	323.31	17565000000	717	0.0398366	-0.0407632	-0.0910254	1.25684	0.0587586	1.08452	2.14754	1.16317	0.00544343	Q14980;Q14980-4;Q14980-3;Q14980-5;F5H4J1;F5H6Y5;F5H2F3;F5H3L6;F5H0Z7;F5H763;F5GZW1;F5H1L0;F5H7R5;F5H4Y4;F5GWA2;F5GWK2;F5H073;F5H068;F8W6T3	Q14980;Q14980-4;Q14980-3	Nuclear mitotic apparatus protein 1	NUMA1
-1.11305	-0.551131	-0.76268	1.14276	1.05379	1.47669	-0.495205	0.237333	-0.988503	+		+	18	10	45.531	0	71.353	12146000000	279	3.20916	2.8558	7.27309	0.429153	0.43355	0.552654	0.849523	2.68169	0.000342857	Q15008;Q15008-4;Q15008-3;Q15008-2;C9J7B7;H7C531	Q15008;Q15008-4;Q15008-3;Q15008-2	26S proteasome non-ATPase regulatory subunit 6	PSMD6
-1.31397	-1.4752	-1.12448	0.581591	0.658317	0.245205	0.728096	0.962472	0.737964	+	+	+	19	1	41.487	0	114.84	18507000000	332	3.42362	5.06249	9.09213	4.11742	0	5.94715	13.0054	4.85024	0	Q15019;Q15019-3;Q15019-2;C9JB25;C9J938;C9IZU3;C9JZI2;A0A1B0GXJ2;C9JFT1;F8WB65;C9JT15;C9JSE7	Q15019;Q15019-3;Q15019-2	Septin-2	SEPT2
-1.02169	-0.745562	-1.27048	0.235593	0.560328	0.540054	0.879816	-0.816458	1.6384	+		+	35	34	105.38	0	209.54	15323000000	512	2.85843	1.83121	5.52149	0.999595	0.0807229	1.98435	1.92436	1.12878	0.00471429	Q15029-2;Q15029-3;Q15029;K7EP67;K7EJ74;K7EIV5;K7EIT3	Q15029-2;Q15029-3;Q15029	116 kDa U5 small nuclear ribonucleoprotein component	EFTUD2
-1.9234	-0.354224	-1.30515	0.481094	0.679057	0.896745	0.871075	0.356973	0.297834	+	+	+	28	28	68.047	0	151.17	22964000000	488	1.7865	3.40189	3.56617	1.59042	0.0141102	3.08157	3.11549	2.15107	0.000382979	Q15046;Q15046-2;H3BVA8;J3KRL2;H3BPV7	Q15046;Q15046-2	Lysine--tRNA ligase	KARS
0.976178	0.418487	0.8587	-0.0803289	-2.23269	-0.447621	0.433198	0.650414	-0.576339	+		+	19	19	47.837	0	200.55	74666000000	546	1.14563	-1.71013	-2.13233	0.633057	0.256883	-0.595542	-1.13667	1.01127	0.00842667	Q15084-3;Q15084;Q15084-4;Q15084-5;Q15084-2	Q15084-3;Q15084;Q15084-4;Q15084-5;Q15084-2	Protein disulfide-isomerase A6	PDIA6
-0.583316	-1.04462	-0.925217	1.02739	0.567594	1.1668	-1.05419	1.29012	-0.444559	+		+	9	9	25.734	0	56.425	4312700000	150	2.83175	2.90898	6.13715	0.473367	0.324492	1.28321	1.00629	1.16557	0.00382857	Q15102;M0R389;M0R1K3;M0QZT2;M0QXS6;M0R323	Q15102;M0R389;M0R1K3	Platelet-activating factor acetylhydrolase IB subunit gamma	PAFAH1B3
-0.120001	-0.469797	-0.548901	1.5004	0.985251	1.23106	-0.893263	-0.337856	-1.34689	+		+	5	3	15.04	0	43.093	1995100000	85	2.90762	3.53958	6.62064	0.681198	0.198346	-1.04925	-1.31128	3.08797	0.000521739	Q15121;Q15121-2	Q15121;Q15121-2	Astrocytic phosphoprotein PEA-15	PEA15
0.0539466	-1.02387	-1.77167	0.921403	0.836941	1.46591	-0.222403	-0.0112092	-0.249041	+		+	263	5	531.78	0	323.31	205500000000	4294	1.61076	1.72593	2.92202	0.634166	0.25064	0.653517	1.15771	1.83808	0.000582996	Q15149;Q15149-7;Q15149-8;Q15149-9;Q15149-5;Q15149-6;H0YDN1;E9PIA2;E9PQ28	Q15149;Q15149-7;Q15149-8;Q15149-9;Q15149-5;Q15149-6	Plectin	PLEC
-0.907127	-1.78436	-0.710262	0.905697	1.04978	0.978857	0.56442	-0.425951	0.328953	+	+	+	17	17	32.66	0	110.43	31002000000	568	2.50078	3.05063	5.25389	1.35397	0.0372644	1.86289	2.50693	2.47198	0.000297214	Q15181;Q5SQT6	Q15181;Q5SQT6	Inorganic pyrophosphatase	PPA1
-0.320058	-0.115711	-0.589482	1.06546	1.06524	1.64346	-0.913265	-0.764705	-1.07095	+	+	+	18	17	54.231	0	169.07	31359000000	454	2.6032	3.9223	5.7684	1.61178	0.0224136	-1.40866	-2.81637	3.96087	0.00103226	Q15233;Q15233-2;H7C367;C9JYS8;C9IZL7;C9J4X2	Q15233;Q15233-2;H7C367;C9JYS8	Non-POU domain-containing octamer-binding protein	NONO
0.576642	0.248284	0.305612	0.736518	1.00114	0.956297	-1.5961	-1.22097	-1.00743	+	+	+	6	6	30.845	0	17.942	6040100000	110	1.79386	0.92533	2.79478	2.93372	0.00313514	-2.93271	-6.45291	4.3713	0.00133333	Q15274;C9JCJ5;H3BP73	Q15274;C9JCJ5	Nicotinate-nucleotide pyrophosphorylase [carboxylating]	QPRT
-1.48278	-1.38032	-0.808608	0.994363	0.241574	0.543265	0.249013	1.31542	0.328069	+	+	+	17	17	38.89	0	128.44	23070000000	470	2.40974	1.62992	4.38329	2.00282	0.00813208	1.6638	3.61147	2.41112	0.000403361	Q15293;Q15293-2;E9PP27	Q15293;Q15293-2	Reticulocalbin-1	RCN1
0.521692	1.98603	0.54555	-0.874852	0.704509	-0.496163	-0.603963	-0.781782	-1.00103	+	+	+	33	33	135.58	0	221.33	17095000000	432	0.848089	-3.68213	-1.73977	1.65984	0.0109091	-5.38499	-3.4131	1.34678	0.00158188	Q15393;Q15393-3;Q15393-2;J3QL37;I3L4G7;J3QRB2;H3BMB0;J3QKV4	Q15393	Splicing factor 3B subunit 3	SF3B3
0.192954	0.903979	0.348427	0.56629	1.46342	0.171531	-1.0588	-1.47148	-1.11633		+	+	13	13	31.54	0	46.604	8628800000	184	0.224252	0.353484	0.493828	2.60009	0.0039633	-2.38124	-5.25923	2.41238	0.000284024	Q15404;Q15404-2	Q15404;Q15404-2	Ras suppressor protein 1	RSU1
-0.906452	-0.453565	-1.27785	1.33189	1.20429	1.11754	-0.913199	0.0656648	-0.168327	+		+	17	3	36.413	0	242.49	44412000000	567	2.98124	4.31265	7.11007	0.643571	0.212383	1.11182	1.26332	2.86599	0.000421053	Q15417;Q15417-3	Q15417;Q15417-3	Calponin-3	CNN3
-0.12764	-0.995891	-0.419901	1.14319	1.50361	1.13748	-0.497408	-0.566109	-1.17733	+		+	7	7	44.385	0	34.848	5330100000	132	2.48621	3.78972	5.39435	0.279764	0.623899	-0.496088	-0.609901	3.06932	0.000507937	Q15427;Q5SZ64	Q15427;Q5SZ64	Splicing factor 3B subunit 4	SF3B4
-0.94698	0.302755	-0.394659	1.25929	1.16482	1.25585	-0.952688	-0.80503	-0.883365	+		+	19	17	86.478	0	122.16	2580700000	156	1.90985	2.37417	3.66526	0.664935	0.218557	-0.806104	-1.24104	2.99824	0.000440367	Q15437;Q5QPE2;Q5QPE1	Q15437	Protein transport protein Sec23B	SEC23B
-0.907044	-1.16543	-1.78965	0.897176	0.551269	0.558071	0.463365	0.773723	0.618523	+	+	+	30	30	88.885	0	202.49	14681000000	475	2.62276	3.07648	5.59927	2.63187	0.00432	2.99737	5.598	3.51645	0.000680851	Q15459;Q15459-2;H7C1L2;F8WB66;F8WC79	Q15459;Q15459-2	Splicing factor 3A subunit 1	SF3A1
-0.507755	-0.524566	-0.537332	1.347	1.45124	1.15831	-0.899635	-0.723539	-0.763718	+	+	+	16	13	29.999	0	187.59	13865000000	361	4.54834	4.09059	14.042	2.14021	0.0250263	-0.604934	-2.75177	6.34129	0	Q15691	Q15691	Microtubule-associated protein RP/EB family member 1	MAPRE1
-1.34894	-1.42518	-1.13291	0.91191	0.364063	0.838861	0.816054	0.321365	0.65477	+	+	+	13	12	36.091	0	95.357	15930000000	261	3.31846	2.52562	7.37332	3.43832	0.00206667	2.3903	7.6169	4.0762	0.00096	Q15717;Q15717-2;M0QZR9;M0R055	Q15717;Q15717-2	ELAV-like protein 1	ELAVL1
1.19872	1.50953	1.26503	-0.668474	-0.504101	-0.70052	-0.579739	-0.774288	-0.746161	+	+	+	8	8	56.598	0	39.43	3818700000	89	4.18742	-3.44253	-11.5307	4.25402	0	-3.57625	-11.9837	5.73673	0	Q15758;M0QXM4;M0QX44;Q15758-3;Q15758-2;M0R144	Q15758;M0QXM4;M0QX44;Q15758-3;Q15758-2	Neutral amino acid transporter B(0);Amino acid transporter	SLC1A5
-1.11429	-1.75849	-0.520698	1.38334	-0.0459935	0.916508	0.0464906	0.687244	0.405887	+	+	+	12	2	24.488	0	114.71	16147000000	332	1.56802	1.27268	2.68913	1.70113	0.0248627	1.02158	2.7445	1.78343	0.000722433	Q15907;Q15907-2;M0R2D0	Q15907;Q15907-2	Ras-related protein Rab-11B	RAB11B
0.375399	0.660115	0.660784	0.550986	0.751323	0.940295	-1.11938	-1.46718	-1.35235		+	+	5	5	404.41	0.00032744	3.1224	1225300000	22	0.547211	0.656893	1.04117	3.75292	0	-6.77591	-11.2243	4.85408	0	Q15911;Q15911-2	Q15911;Q15911-2	Zinc finger homeobox protein 3	ZFHX3
-1.58782	-0.716557	-0.384587	1.18307	1.12167	1.28078	0.0751145	-0.630007	-0.341656	+		+	14	14	58.681	0	137.64	2377800000	153	2.35199	3.14032	4.8825	0.654452	0.218245	0.89709	1.24562	2.66245	0.000341637	Q16222-3;Q16222;Q16222-2	Q16222-3;Q16222;Q16222-2	UDP-N-acetylhexosamine pyrophosphorylase;UDP-N-acetylgalactosamine pyrophosphorylase;UDP-N-acetylglucosamine pyrophosphorylase	UAP1
-0.106732	-0.050445	1.72039	-0.429417	-1.50068	-1.26655	0.609696	0.299777	0.723958	+		+	9	9	28.86	0	50.155	2694300000	192	1.09329	-0.516088	-1.60301	0.0126112	0.986017	0.00761286	0.0254243	1.32662	0.00722024	Q16270-2;Q16270	Q16270-2;Q16270	Insulin-like growth factor-binding protein 7	IGFBP7
0.526849	1.09387	0.821884	-0.775615	-1.7471	-1.25933	0.357566	0.509037	0.472832	+		+	6	6	86.254	0	4.7328	186830000	15	2.51147	-2.92732	-5.24463	1.01534	0.140789	-0.518798	-1.52671	3.28008	0.000539326	Q16394	Q16394	Exostosin-1	EXT1
-1.30303	-0.87294	-0.721359	0.880696	1.22146	0.493718	-0.766541	1.35573	-0.287736	+		+	11	11	41.293	0	69.111	2876800000	150	2.58963	1.82733	4.906	0.733867	0.174848	1.06408	1.39187	1.31074	0.00272995	Q16539;B4E0K5;Q16539-2;Q16539-3;Q16539-5;Q16539-4;E7EX54;B5TY33;H7C4E2	Q16539;B4E0K5;Q16539-2;Q16539-3;Q16539-5;Q16539-4	Mitogen-activated protein kinase 14	MAPK14
0.900497	0.305473	0.850805	-1.42862	-1.23927	-0.918815	0.471812	1.29344	-0.235321	+		+	4	4	60.673	0	11.807	57745000	26	2.83215	-0.777141	-3.88786	0.134559	0.870906	-0.0725498	-0.242846	2.16244	0.000580645	Q16610;Q16610-4;Q16610-2	Q16610;Q16610-4;Q16610-2	Extracellular matrix protein 1	ECM1
-0.846475	-1.27886	-1.3997	1.00171	1.33974	0.418247	-0.325389	0.631519	0.45922	+	+	+	22	22	54.529	0	169.28	27164000000	490	2.56464	1.97684	4.95011	1.86992	0.01351	1.34952	3.21396	2.55681	0.000288288	Q16658;C9JFC0;A0A0A0MSB2;C9JPH9	Q16658	Fascin	FSCN1
-0.0841263	-0.859841	-0.581865	0.869	1.61958	1.30456	-0.999567	-0.760772	-0.506976	+		+	6	6	23.845	0	32.125	967650000	55	2.31279	2.09412	4.44304	0.38906	0.545392	-0.291927	-0.70125	3.14747	0.000470588	Q16763;K7EPJ1;K7EM75	Q16763;K7EPJ1	Ubiquitin-conjugating enzyme E2 S	UBE2S
-1.07924	-0.308709	-0.500006	1.11201	0.703855	1.20242	-1.2087	1.00047	-0.922101	+		+	8	8	28.86	0	32.41	791780000	59	2.38065	2.72528	4.84118	0.126552	0.824229	0.420837	0.319169	1.1344	0.00429467	Q16775-2;Q16775;H3BPK3;H3BPQ4;H3BQW8;Q16775-3;H3BV79	Q16775-2;Q16775;H3BPK3;H3BPQ4;H3BQW8	Hydroxyacylglutathione hydrolase, mitochondrial	HAGH
-0.859571	-1.90678	0.215679	1.13989	1.04148	0.915605	-0.554218	-0.152993	0.16091	+		+	7	1	13.988	0	74.925	159920000000	373	1.42217	0.525797	1.93244	0.443782	0.575707	0.186607	0.664957	1.49744	0.00547945	Q16777;Q6FI13	Q16777;Q6FI13	Histone H2A type 2-C;Histone H2A type 2-A	HIST2H2AC;HIST2H2AA3
-2.33958	-0.382294	-0.555906	0.379306	0.568353	0.96561	0.550303	0.270018	0.544188	+	+	+	22	20	366.65	0	24.097	567160000	62	1.25173	3.77846	2.49071	1.15089	0.0486648	3.37903	2.28204	1.47548	0.0010219	Q16787;A0A0A0MSA0;Q16787-3;A0A0A6YYF2;Q16787-1;A0A0A0MTS5;Q16787-4;K7EIP4;K7ERM0	Q16787;A0A0A0MSA0;Q16787-3;A0A0A6YYF2;Q16787-1;A0A0A0MTS5;Q16787-4	Laminin subunit alpha-3	LAMA3
-1.12192	-1.46724	-0.830825	1.16319	0.712435	0.961663	0.955938	-0.440987	0.0677491	+	+	+	19	2	65.567	0	179.3	12199000000	346	3.11979	2.31446	6.6095	1.39002	0.0395758	1.48053	2.48074	2.36277	0.000405634	Q16881-3;A0A087WSW9;A0A087WSY9;Q16881-4;Q16881	Q16881-3;A0A087WSW9;A0A087WSY9;Q16881-4;Q16881	Thioredoxin reductase 1, cytoplasmic	TXNRD1
-1.25115	-1.46026	-1.20978	0.654748	0.703062	0.226909	0.814317	0.615088	0.907066	+	+	+	9	9	110.11	0	12.282	477190000	39	3.3792	4.96206	8.86623	4.25181	0	5.63956	13.6448	4.69425	0	Q24JP5;Q24JP5-2;Q24JP5-4;Q24JP5-3;H0YFQ2;F5H765;H0YFB3	Q24JP5;Q24JP5-2;Q24JP5-4	Transmembrane protein 132A	TMEM132A
-0.881297	-1.02123	-1.4103	0.357129	1.21295	1.38925	0.702102	0.0590862	-0.407688	+		+	11	2	44.348	0	17.154	25394000000	163	2.37742	1.09121	3.8189	1.56767	0.0525683	0.637856	2.22151	2.28883	0.00045977	Q58FF8	Q58FF8	Putative heat shock protein HSP 90-beta 2	HSP90AB2P
-1.2667	-1.25918	-1.44051	0.823371	0.803445	0.713801	0.616912	0.425631	0.583227	+	+	+	5	5	9.3804	0	20.896	4647700000	87	5.18192	4.99623	19.0732	4.62127	0	4.42995	14.8355	6.64624	0	Q5T123;Q9H299	Q5T123;Q9H299	SH3 domain-binding glutamic acid-rich-like protein 3	SH3BGRL3
-0.460762	-1.47272	-0.450394	1.21666	1.29519	1.18681	-0.738499	-0.0252646	-0.551028	+		+	16	16	51.844	0	106.41	6714700000	169	2.39833	4.80109	5.29616	0.3726	0.460435	0.84385	0.804616	2.74968	0.000390244	Q5TFE4;Q5TFE4-2;Q5QPD0;H0YDA5	Q5TFE4;Q5TFE4-2	5-nucleotidase domain-containing protein 1	NT5DC1
-1.12224	-1.10364	-1.54661	0.676766	0.545088	0.8334	0.157298	1.2487	0.311245	+	+	+	2	1	10.685	0	10.724	7031800000	42	3.50618	2.34959	7.78215	2.10684	0.00632768	2.21331	4.03832	2.89806	0.000387097	Q6EEV6	Q6EEV6	Small ubiquitin-related modifier 4	SUMO4
-0.723257	-1.36269	-1.74997	0.796046	0.700049	0.514575	0.705534	0.410924	0.708792	+	+	+	17	15	39.548	0	104.19	6450300000	199	2.48265	3.90838	5.40742	2.40729	0.00369231	3.78443	5.16884	3.29659	0.000578313	Q6IBS0;D6RG15;H0Y858;H7C5I2;Q9NR96-4	Q6IBS0;D6RG15	Twinfilin-2	TWF2
-0.167474	-1.18872	-0.887784	-1.14937	-0.266216	0.14884	1.55979	1.07707	0.87387		+	+	29	29	110.46	0	129.49	11687000000	372	0.266694	0.546284	0.594618	2.20276	0.0045906	3.21696	4.51818	2.03471	0.000413793	Q6P179;Q6P179-3;D6RGW0;Q6P179-2;H0Y9X9;Q6P179-4;H0YAL8	Q6P179;Q6P179-3;D6RGW0	Endoplasmic reticulum aminopeptidase 2	ERAP2
1.43874	1.24168	1.10731	-0.95722	-0.882201	-0.106691	-1.07638	-0.4316	-0.333635	+	+	+	2	2	136.97	0.0073196	1.6612	15707000	3	2.57035	-2.61085	-5.28549	2.7596	0.00490909	-2.56327	-5.76872	2.96033	0.000413793	Q6P1X5;H0YB55	Q6P1X5;H0YB55	Transcription initiation factor TFIID subunit 2	TAF2
1.57684	1.24423	1.105	-0.575577	-0.851995	-0.856226	-0.728469	-0.402382	-0.511423	+	+	+	7	7	46.804	0	10.611	188720000	37	3.60364	-4.89149	-9.84367	3.40201	0.00288372	-4.38617	-8.75724	4.65629	0	Q6PCB0;J3QLP3;J3QRR0;Q6PCB0-2	Q6PCB0;J3QLP3	von Willebrand factor A domain-containing protein 1	VWA1
-2.20375	-0.791441	-0.3269	0.60539	0.116534	0.457559	1.12218	0.367252	0.653176	+	+	+	1	1	53.911	0.0044763	1.8845	30650000	24	1.21026	1.43964	2.18464	1.40164	0.0334375	1.74766	2.56569	1.60874	0.000928177	Q6UX71-2;Q6UX71	Q6UX71-2;Q6UX71	Plexin domain-containing protein 2	PLXDC2
0.823877	0.628127	0.725971	-1.40631	-1.11283	-1.44868	0.648694	0.651068	0.490084	+		+	14	14	159.69	0	37.281	421650000	49	4.16414	-3.59381	-11.5889	0.766878	0.352617	-0.226962	-0.960749	5.66958	0	Q6YHK3-4;Q6YHK3;Q6YHK3-2;Q6YHK3-3	Q6YHK3-4;Q6YHK3;Q6YHK3-2;Q6YHK3-3	CD109 antigen	CD109
1.70547	1.41385	0.470374	-0.664868	-0.572322	-0.672645	-0.0364512	-1.20731	-0.436089	+	+	+	5	1	15.388	0	9.9886	1303400000	31	2.09453	-2.52802	-4.10445	1.58999	0.0169125	-2.4223	-3.03125	2.13975	0.000368286	Q71DI3	Q71DI3	Histone H3.2	HIST2H3A
1.19927	1.34316	1.22543	-0.325852	-1.11654	-0.589865	-1.06614	-0.0228817	-0.646584	+	+	+	3	3	153.6	0.0081752	1.6204	20054000	9	2.91331	-3.26297	-6.53522	2.40806	0.00340157	-3.09608	-5.01852	2.86554	0.000403361	Q76LX8;Q76LX8-3;Q76LX8-2;A0A0C4DFV8;F6V803;A0A0B4J229	Q76LX8;Q76LX8-3;Q76LX8-2	A disintegrin and metalloproteinase with thrombospondin motifs 13	ADAMTS13
1.05198	1.03227	-1.12863	-0.897074	-0.838867	-1.1716	0.885353	0.133144	0.933418	+		+	2	2	108.17	0	16.955	133050000	7	0.81569	-2.29478	-1.63633	0.162438	0.774153	0.591808	0.402678	1.03759	0.00584242	Q76M96;Q76M96-2;C9J8I6;H7C5K4;Q76M96-3	Q76M96;Q76M96-2;C9J8I6;H7C5K4;Q76M96-3	Coiled-coil domain-containing protein 80	CCDC80
-1.36648	-1.02548	-1.08183	0.717715	0.919866	1.05204	-0.407231	0.0631974	1.12821	+	+	+	44	44	102	0	276.18	43455000000	773	3.8594	2.08883	8.49511	1.4173	0.0368318	1.44306	2.51367	2.30746	0.000389189	Q7KZF4;H7C597	Q7KZF4	Staphylococcal nuclease domain-containing protein 1	SND1
-0.520887	-0.689972	-0.721819	0.809437	1.56813	1.30188	-0.143686	-0.246171	-1.35692	+		+	12	12	42.502	0	94.826	9843500000	213	2.89964	3.1076	6.42821	0.0542964	0.932692	0.10294	0.136604	2.4448	0.000298137	Q7L2H7;Q7L2H7-2;H0YCQ8;J3KNJ2;E9PRY0;E9PN86;E7ESM3;E9PRI2	Q7L2H7;Q7L2H7-2;H0YCQ8;J3KNJ2	Eukaryotic translation initiation factor 3 subunit M	EIF3M
-1.43497	-0.402826	-1.00696	1.13515	1.16855	1.16617	-0.247446	-0.744733	0.367066	+		+	31	7	145.18	0	95.541	6860600000	298	2.66514	2.27116	5.36591	0.77609	0.175421	0.79833	1.39068	2.51718	0.00029003	Q7L576;Q7L576-2;Q7L576-3;H0YL50	Q7L576;Q7L576-2	Cytoplasmic FMR1-interacting protein 1	CYFIP1
-0.941437	-0.819274	-0.5171	0.837469	2.16595	-0.234328	0.446802	-0.259478	-0.678608	+		+	15	12	116.07	0	29.729	1907200000	50	1.12126	4.7803	2.271	0.780602	0.13695	1.69215	1.53894	1.02808	0.00542945	Q7L7X3;Q7L7X3-3;Q7L7X3-2;J3QS76;H0YF68	Q7L7X3;Q7L7X3-3	Serine/threonine-protein kinase TAO1	TAOK1
-1.33205	-1.13423	-1.47368	0.808502	0.754288	0.869867	0.402284	0.641367	0.463647	+	+	+	6	1	25.091	0	32.535	4120300000	110	4.47034	5.04708	14.5462	3.92875	0	4.3142	11.0809	5.76705	0	Q7L9L4;Q7L9L4-2;D6RCK3	Q7L9L4;Q7L9L4-2;D6RCK3	MOB kinase activator 1B	MOB1B
0.735995	1.1824	0.815632	-1.60455	-1.0958	-0.963467	0.762855	0.301924	-0.134985	+		+	1	1	54.705	0.0015726	2.5078	77045000	8	3.05999	-2.01015	-6.1813	0.9597	0.14516	-0.566875	-1.5054	3.09167	0.00040678	Q7LGC8	Q7LGC8	Carbohydrate sulfotransferase 3	CHST3
1.68897	1.03684	1.0452	-0.414689	-0.939186	-0.218642	-0.363232	-0.741483	-1.09377	+	+	+	2	2	37.966	0.00032515	3.011	24020000	2	2.36885	-3.94292	-5.08911	2.5615	0.00469565	-4.40482	-5.73304	2.96076	0.000466019	Q86TJ2-3;Q86TJ2-2;Q86TJ2	Q86TJ2-3;Q86TJ2-2;Q86TJ2	Transcriptional adapter 2-beta	TADA2B
-1.82018	-0.930954	-1.03439	0.530866	1.04519	0.365855	0.766987	0.345443	0.731179	+	+	+	6	6	32.749	0	16.701	789520000	47	2.27223	2.12856	4.36801	2.41712	0.00492086	2.09203	4.67692	2.94686	0.000388664	Q86U42;G3V4T2;Q92843-2;Q86U42-2;B4DEH8;H0YJH9	Q86U42;G3V4T2;Q92843-2;Q86U42-2;B4DEH8	Polyadenylate-binding protein 2	PABPN1
-0.565193	-1.18138	-1.29324	0.723502	1.09518	1.426	0.119931	0.46568	-0.790476	+		+	37	37	136.37	0	323.31	39727000000	641	2.63366	2.12331	5.20267	1.01321	0.0983514	0.957831	1.76183	2.2741	0.000380952	Q86VP6;Q86VP6-2;A0A0C4DGH5;H0YH27;Q86VP6-3;O75155-2;O75155;F5H6I6;F8WBB8	Q86VP6;Q86VP6-2;A0A0C4DGH5	Cullin-associated NEDD8-dissociated protein 1	CAND1
-0.928337	-0.497832	-0.893011	-0.3299	-0.605181	-0.30178	1.98942	1.19671	0.369915	+	+	+	5	3	207.3	0.0011143	2.6895	174780000	3	1.00419	1.15995	1.80699	1.79863	0.0064456	6.29662	3.77644	2.19668	0.000273504	Q8IZX4;H7BY98;H7C2K9	Q8IZX4	Transcription initiation factor TFIID subunit 1-like	TAF1L
-0.711853	-1.19359	-0.757882	1.73724	1.06074	0.264616	-0.303188	0.72153	-0.817617	+		+	29	29	102.9	0	190.68	11642000000	336	1.86998	4.47539	3.8554	0.722845	0.15667	1.76959	1.45032	1.53862	0.000756144	Q8N163;Q8N163-2;H0YB24;G3V119;E5RFJ3;A0A087X2B6;H0YC69;E5RGU7;H0YC58;E5RHJ4;E5RHH8	Q8N163;Q8N163-2;H0YB24;G3V119	Cell cycle and apoptosis regulator protein 2	CCAR2
1.18726	0.0867826	1.54131	-0.590893	-1.25153	-1.21671	-0.633767	0.327695	0.549852	+		+	15	15	44.272	0	77.434	1595300000	149	1.79781	-1.37065	-3.10541	0.685327	0.234464	-0.600004	-1.20423	1.67098	0.00102377	Q8NBJ4-2;Q8NBJ4;F8WAT9;C9JYM4;C9J941	Q8NBJ4-2;Q8NBJ4	Golgi membrane protein 1	GOLM1
2.33098	0.375097	0.132764	-0.605557	-1.12888	-0.548068	-0.677558	0.073797	0.0474265	+		+	15	15	71.635	0	46.029	3198700000	197	1.11501	-2.03484	-2.12359	0.698978	0.179699	-1.34899	-1.37675	1.08682	0.00543511	Q8NBJ5;M0QX72;M0QYH0	Q8NBJ5	Procollagen galactosyltransferase 1	COLGALT1
1.01353	1.07983	0.736226	-0.66125	-1.70255	-1.21442	0.205058	0.635227	-0.0916628	+		+	4	4	46.189	0	44.684	257400000	47	2.58868	-1.80467	-4.88742	1.37349	0.075747	-0.586075	-1.95862	2.88108	0.000345324	Q8NBL1;H7C5H0	Q8NBL1	Protein O-glucosyltransferase 1	POGLUT1
0.692806	0.994726	0.885873	-0.955145	-1.11288	-1.18663	-0.0278105	1.33807	-0.629016	+		+	17	17	74.285	0	106.45	3675100000	304	4.19429	-1.70811	-8.62138	0.463073	0.400907	-0.55456	-0.897991	1.73833	0.000593449	Q8NBP7;Q8NBP7-2	Q8NBP7	Proprotein convertase subtilisin/kexin type 9	PCSK9
-0.896786	-0.705986	-0.347004	1.13835	1.75796	0.888497	-0.28948	-1.02083	-0.524726	+		+	24	1	43.135	0	275.66	38179000000	387	2.48272	4.39838	5.49226	0.0487266	0.939893	0.0880032	0.122348	2.94359	0.00045933	Q8NC51-3;Q8NC51-4	Q8NC51-3;Q8NC51-4	Plasminogen activator inhibitor 1 RNA-binding protein	SERBP1
0.421195	0.397578	0.673936	0.980198	0.588295	0.692487	-0.97637	-1.94268	-0.834643		+	+	6	6	42.996	0	7.1248	91063000	17	0.806678	0.280553	1.07554	2.08472	0.00608696	-1.91585	-3.88212	2.91104	0.000379447	Q8NCH0;H0YN65	Q8NCH0;H0YN65	Carbohydrate sulfotransferase 14	CHST14
-1.11898	-0.800333	-0.590187	-0.255014	-0.358706	-0.726676	1.53707	1.16401	1.14881		+	+	5	5	27.492	0	37.737	183950000	27	0.862952	0.892339	1.53613	3.35357	0.00275556	4.85393	8.72193	4.03544	0.00112941	Q8NEV9	Q8NEV9	Interleukin-27 subunit alpha	IL27
0.791361	0.711218	0.707607	-1.1454	-1.28912	-1.53488	0.527979	0.636332	0.594901	+		+	5	4	330.46	0.00032573	3.0517	524470000	8	4.21446	-7.43311	-14.239	1.64285	0.0569493	-0.542454	-2.1639	5.87517	0	Q8NFC6;C9J8U9;H7C5I4	Q8NFC6	Biorientation of chromosomes in cell division protein 1-like 1	BOD1L1
-1.51934	-1.20857	-1.17653	0.34963	0.502175	0.460404	0.98062	0.813598	0.798006	+	+	+	17	17	68.119	0	129.24	6389900000	231	3.90257	4.65441	11.1626	4.20036	0	5.79646	13.4236	5.65027	0	Q8TAT6;Q8TAT6-2;A0A0D9SFI9;I3L4U9;I3L3I1;I3L283;I3L281	Q8TAT6;Q8TAT6-2	Nuclear protein localization protein 4 homolog	NPLOC4
-1.31678	-0.164198	0.211619	-0.925746	-0.518431	-0.75952	0.777849	1.70438	0.990827		+	+	31	31	205.11	0	114.16	5218500000	270	0.2615	-0.426224	-0.568496	1.37095	0.0326038	2.16338	2.58505	1.92659	0.000507937	Q8TEM1;Q8TEM1-2	Q8TEM1;Q8TEM1-2	Nuclear pore membrane glycoprotein 210	NUP210
-1.59707	-0.75287	-0.011507	1.2189	1.07933	0.821163	-0.765626	-0.693024	0.700698	+		+	26	26	118.71	0	306.4	6013700000	291	1.74326	1.94156	3.22375	0.333169	0.540975	0.568028	0.707477	1.41221	0.00184932	Q8TEX9;Q8TEX9-2;H0YN14;H0YMR4;H0YN07;H0YLV0;H0YL92;H0YK93;H0YKG5	Q8TEX9;Q8TEX9-2;H0YN14	Importin-4	IPO4
1.11905	-0.509281	-0.543233	1.0571	1.0096	0.933301	-1.20308	-0.961751	-0.90171	+		+	11	11	105.19	0	65.953	1856700000	96	0.824225	3.16055	1.68404	0.87406	0.0985057	-3.37559	-1.77873	1.89797	0.00039905	Q8TF05-2;Q8TF05;J3QL26;J3KSB0;J3QLA6;J3QQV0;J3KRU1;J3QRV2;F8WAJ9;J3KSS1	Q8TF05-2;Q8TF05	Serine/threonine-protein phosphatase 4 regulatory subunit 1	PPP4R1
-0.925979	-1.63541	-1.07464	0.360578	0.580608	0.314486	1.1809	1.16242	0.0370343	+	+	+	24	24	82.431	0	220.62	22571000000	469	2.67214	1.49572	4.79437	2.00001	0.00845098	1.83961	3.68249	2.49492	0.00027907	Q92499;F1T0B3;A0A087X2G1;Q92499-3;Q92499-2	Q92499;F1T0B3;A0A087X2G1;Q92499-3;Q92499-2	ATP-dependent RNA helicase DDX1	DDX1
-0.49692	0.217589	-1.08699	-0.471608	-0.710374	-0.810111	1.57378	1.62431	0.160326			+	11	11	24.68	0	61.462	5541900000	228	0.206649	-0.129377	-0.378199	1.21261	0.0678797	0.976823	2.0413	1.62677	0.00135689	Q92520;C9JP35;C9JMN4	Q92520;C9JP35;C9JMN4	Protein FAM3C	FAM3C
-1.31347	-1.42905	-1.24155	0.640735	0.537606	0.640508	0.648628	0.831036	0.685565	+	+	+	7	7	22.487	0	25.575	2886100000	75	5.13265	7.70096	21.5815	4.9047	0	8.16063	19.8799	6.79174	0	Q92522	Q92522	Histone H1x	H1FX
-1.54239	-0.800949	-1.32955	0.48953	0.638933	1.13506	1.00087	-0.104303	0.512801	+	+	+	9	9	42.835	0	44.671	2173300000	90	2.59346	4.97611	5.92239	1.91929	0.00618785	4.26012	3.95694	2.54618	0.000339223	Q92597;Q92597-3;Q92597-2;E7ESM1;E5RJY1;E5RIR1;E5RGM5;E5RIV1;E5RIM2;E5RJ98;E5RG99;E5RI76;E5RH82;E5RK17	Q92597;Q92597-3;Q92597-2	Protein NDRG1	NDRG1
0.887934	0.753303	0.913585	-1.21361	-1.75185	-0.732045	0.824709	0.182176	0.135792	+		+	5	5	165.27	0	18.477	71314000	22	2.6538	-3.33497	-5.76995	0.967882	0.121857	-0.753233	-1.62151	2.94907	0.000430493	Q92626;H7C1W1;Q92626-2	Q92626	Peroxidasin homolog	PXDN
-2.43438	-0.553484	-0.0430091	0.830667	0.352997	0.265135	0.655147	0.358882	0.568046	+		+	6	4	22.276	0	13.421	10400000000	124	0.933184	1.36495	1.74145	0.984116	0.0916028	1.40556	1.82656	1.11332	0.00568389	Q92688-2;Q92688	Q92688-2;Q92688	Acidic leucine-rich nuclear phosphoprotein 32 family member B	ANP32B
0.900209	0.462265	1.03612	0.550123	0.687542	-0.227794	-2.02371	-0.794771	-0.589983		+	+	11	4	57.741	0	25.295	2687700000	122	0.624548	-0.519986	-1.0957	1.8041	0.0108155	-2.17437	-3.40171	1.89391	0.000627451	Q92692;K7EKE8	Q92692	Nectin-2	PVRL2
0.582956	-0.00204012	1.381	-1.78533	-0.718818	-0.773792	0.889992	0.745609	-0.319582	+		+	5	5	51.286	0.00016912	3.6149	114690000	31	1.5221	-1.09952	-2.53567	0.144473	0.83218	-0.135533	-0.302323	1.48555	0.00238111	Q92743;H0Y7G9	Q92743;H0Y7G9	Serine protease HTRA1	HTRA1
-1.14	-1.02441	-0.363157	1.21832	1.24232	0.954811	-1.11581	0.506876	-0.278956	+		+	12	7	51.998	0	87.414	8223700000	184	2.8046	2.36316	5.77965	0.44549	0.403533	0.651995	0.894322	2.00325	0.000465116	Q92769-3;Q92769;H3BM24;E5RFI6;E5RJ04;E5RGV4;E5RHE7;E5RH52;E5RG37;E5RFP9;E5RK19	Q92769-3;Q92769	Histone deacetylase 2	HDAC2
0.536869	0.531824	0.741001	-1.43615	-1.06267	-1.45098	0.906622	0.620139	0.613342	+		+	31	31	141.15	0	148.9	4510700000	306	3.73143	-6.19709	-10.9393	0.391502	0.517923	0.355514	0.735853	4.93366	0	Q92797;A0A087WUE9;M0R3C7;Q92797-2;M0QXP5;M0R180;M0R1C2;M0R033;M0R039	Q92797;A0A087WUE9;M0R3C7;Q92797-2	Symplekin	SYMPK
1.15182	0.929055	0.482398	-1.08616	-0.959773	-1.5289	-0.212623	1.02712	0.197061	+		+	11	11	35.964	0	69.477	4495000000	309	2.83997	-0.820347	-4.00279	0.552773	0.481997	-0.207383	-0.779195	2.462	0.000457666	Q92820	Q92820	Gamma-glutamyl hydrolase	GGH
-0.701275	-0.480565	-0.88606	1.31096	1.09614	1.50086	-0.638536	-0.908875	-0.292658	+		+	12	12	134.55	0	43.5	1675200000	113	3.56305	3.71092	9.08646	0.13082	0.841117	0.141479	0.284347	4.0577	0.00105495	Q92896;Q92896-3;Q92896-2;H3BM42;H3BQT1;H3BQU9	Q92896;Q92896-3;Q92896-2;H3BM42	Golgi apparatus protein 1	GLG1
-1.44709	-0.873855	-0.168135	-0.310121	0.266593	0.00808191	1.68854	1.35237	-0.516379	+		+	11	11	37.578	0	96.334	1458800000	137	0.942952	0.824329	1.61974	1.00628	0.0835905	1.68439	1.90248	0.9665	0.00980664	Q92905;E5RHH5;E5RHF2;E5RFS1;E5RG35;E5RK55	Q92905	COP9 signalosome complex subunit 5	COPS5
-1.32102	-1.30355	-1.04369	0.128071	0.211224	0.413595	0.990039	1.41026	0.515068	+	+	+	28	26	73.114	0	231.51	26548000000	609	3.55014	2.34463	7.91195	2.88194	0.00322222	3.49144	6.52083	3.63188	0.00075	Q92945;A0A087WTP3;M0R0I5;M0QYH3;M0QXW7;M0R3J3;M0R0C6;M0R251;M0QYG1;M0R263	Q92945;A0A087WTP3;M0R0I5	Far upstream element-binding protein 2	KHSRP
1.15483	1.25884	1.33199	-0.776022	-0.920359	-0.961829	-0.039661	-0.961275	-0.0865118	+	+	+	15	15	116.07	0	50.747	1362900000	87	5.01402	-7.94674	-20.7035	2.21503	0.00518182	-5.99754	-4.86807	3.43298	0.000755906	V9GYM8;Q92974-3;Q92974-2;Q92974;V9GYF0;Q5VY93;V9GZ14;V9GYF5;V9GYG5	V9GYM8;Q92974-3;Q92974-2;Q92974	Rho guanine nucleotide exchange factor 2	ARHGEF2
-0.698032	-0.501244	-0.618263	-0.704047	0.0723175	-0.605253	0.161222	2.39545	0.497854			+	5	5	82.254	0	5.305	153110000	31	0.315989	0.0803197	0.393704	1.09428	0.102097	0.674048	1.73	1.16214	0.00896934	Q93063;Q93063-2;Q93063-3	Q93063;Q93063-2;Q93063-3	Exostosin-2	EXT2
-0.507022	-1.76091	-1.38906	0.694405	0.668873	0.241143	0.648777	1.10107	0.30272	+	+	+	7	7	27.701	0	99.425	2528800000	85	1.92753	1.50116	3.3945	1.91417	0.0110526	1.62902	3.43139	2.3879	0.000394521	Q969G5;E9PIE3	Q969G5;E9PIE3	Protein kinase C delta-binding protein	PRKCDBP
-1.28414	-1.48762	-1.18396	0.828434	0.810322	0.610714	0.451761	0.748358	0.506135	+	+	+	22	2	67.56	0	143.01	10581000000	298	4.27549	4.63941	13.0975	3.91443	0	4.23327	10.9586	5.39845	0	Q96AE4;E9PEB5	Q96AE4;E9PEB5	Far upstream element-binding protein 1	FUBP1
-0.405259	-0.372384	-1.26685	1.27106	1.143	1.437	-0.693035	-0.507245	-0.606289	+		+	8	8	38.608	0	70.546	2300500000	121	2.52526	3.32845	5.39904	0.0952274	0.882247	0.134323	0.222305	3.42973	0.00064	Q96C86	Q96C86	m7GpppX diphosphatase	DCPS
-1.64654	-1.19092	-1.10537	0.650561	0.541022	0.78731	0.624133	0.556004	0.783789	+	+	+	9	9	28.048	0	11.173	531770000	33	3.38299	3.74717	8.39534	3.39199	0.00248	3.7377	8.42527	4.64091	0	Q96DG6	Q96DG6	Carboxymethylenebutenolidase homolog	CMBL
-1.28494	-1.30892	-1.2125	0.366475	0.506076	0.48898	0.331146	1.36711	0.746566	+	+	+	7	7	11.801	0	22.181	2524500000	114	5.28354	2.65232	14.6478	2.63355	0.00454737	3.2083	5.6724	3.4641	0.000644295	Q96FQ6	Q96FQ6	Protein S100-A16	S100A16
-1.00325	-2.05481	-0.487025	0.980736	0.917109	0.365894	0.602345	0.38357	0.295435	+	+	+	10	10	63.944	0	72.688	2271400000	117	1.74327	2.00737	3.24141	1.57272	0.0225278	1.66788	2.83898	2.1338	0.000410758	Q96HC4;Q96HC4-7;Q96HC4-4;Q96HC4-6;Q96HC4-3;Q96HC4-2;H0YBI4;H0Y8Y3;A0A0D9SFR4;H0Y929;A0A0A0MSP3;D6RAA1;A0A0D9SFW3;D6RGG6;Q96HC4-5	Q96HC4;Q96HC4-7;Q96HC4-4;Q96HC4-6;Q96HC4-3;Q96HC4-2	PDZ and LIM domain protein 5	PDLIM5
-1.08545	-1.18043	-0.765027	0.952724	1.04999	0.941117	0.222875	0.903788	-1.03959	+		+	5	1	22.345	0	46.015	2787500000	109	3.97088	3.49901	10.6366	0.82617	0.121678	1.826	1.6241	1.77615	0.000611465	Q96IU4;B4DQI4	Q96IU4;B4DQI4	Alpha/beta hydrolase domain-containing protein 14B	ABHD14B
0.952657	1.02798	1.14336	0.441409	0.522405	-0.920466	-1.08303	-0.857405	-1.22692	+	+	+	11	11	100.77	0	9.5864	371270000	34	1.02284	-2.25348	-1.98668	4.18689	0	-4.6021	-12.5907	2.26883	0.000276657	Q96JC1-2;Q96JC1	Q96JC1-2;Q96JC1	Vam6/Vps39-like protein	VPS39
2.24229	0.355108	0.398493	-0.0771859	0.0652066	-1.26858	-0.754068	-0.616815	-0.344453	+	+	+	4	4	46.276	0	9.3147	30703000	6	0.882931	-3.11322	-1.78658	1.16566	0.0461486	-3.42974	-2.31185	1.08423	0.00468429	Q96P63;Q96P63-2	Q96P63;Q96P63-2	Serpin B12	SERPINB12
-0.192606	-1.3606	-1.44694	1.33333	0.827587	0.451452	0.807574	0.342951	-0.762747	+		+	26	26	91.706	0	234.76	18529000000	460	1.75977	1.27735	2.9939	0.850446	0.150016	0.771056	1.47946	1.42741	0.00243449	Q96QK1;I3L4S0;A0A1W2PP10;I3L4P4	Q96QK1	Vacuolar protein sorting-associated protein 35	VPS35
-1.12649	-1.78402	-0.934164	0.655456	0.444863	0.696855	0.768064	0.917297	0.362139	+	+	+	3	3	62.88	0	4.865	22146000	13	2.65791	2.44479	5.43869	2.51812	0.00357025	2.55326	5.12743	3.37743	0.000564706	Q96RQ9;Q96RQ9-2;M0QYW8	Q96RQ9;Q96RQ9-2	L-amino-acid oxidase	IL4I1
-1.37236	-0.05885	-1.35313	0.357205	1.34504	1.03253	0.782	-0.813226	0.0807884	+		+	22	22	82.682	0	248.14	16035000000	383	1.60982	2.11507	3.01421	0.676712	0.198391	1.08603	1.3101	1.31222	0.00246612	Q96TA1-2;Q96TA1	Q96TA1-2;Q96TA1	Niban-like protein 1	FAM129B
-0.512222	-0.763088	-0.853946	1.44009	1.48881	1.01684	-0.629891	-0.614659	-0.571947	+		+	8	8	29.965	0	44.563	3534400000	97	3.43599	2.80214	7.98328	0.430148	0.638018	0.144262	0.59263	4.81129	0.000509091	Q99436;Q5TBG5;Q99436-2	Q99436	Proteasome subunit beta type-7	PSMB7
-1.57185	-1.39176	-0.457189	0.697139	0.527699	0.976527	1.05513	-0.436676	0.600985	+		+	28	28	102.26	0	200.22	17423000000	388	2.14776	1.45918	3.76424	1.29332	0.0517673	1.20433	2.24483	1.81379	0.00060274	Q99460-2;Q99460;A0A087WW66;C9J9M4;H7BZR6;H7C378;F8WCE3	Q99460-2;Q99460;A0A087WW66	26S proteasome non-ATPase regulatory subunit 1	PSMD1
-0.372526	-1.581	-1.68293	0.686505	0.78108	0.565698	0.175438	0.911364	0.516375	+	+	+	13	13	19.891	0	253.03	33889000000	493	1.9464	3.73995	3.97068	1.68277	0.01095	3.45624	3.34559	2.31129	0.000279883	Q99497;K7ELW0;K7EN27	Q99497;K7ELW0;K7EN27	Protein deglycase DJ-1	PARK7
-0.695142	-1.58174	-1.51732	0.927459	0.696507	0.788728	0.657041	0.522059	0.202409	+	+	+	5	5	11.471	0	18.194	6912600000	90	2.67229	5.24557	6.22	2.26368	0.00514286	4.37409	4.85875	3.32207	0.000631579	Q99584	Q99584	Protein S100-A13	S100A13
-1.20323	-0.455303	-0.687853	1.31558	1.35418	0.86023	-0.019138	0.0844522	-1.24891	+		+	25	25	105.34	0	323.31	19732000000	466	2.70528	1.70419	5.06203	0.331335	0.591128	0.337217	0.649417	2.1431	0.000401914	Q99613;Q99613-2;B5ME19;H3BPE3;H3BPE4;H3BTY8	Q99613;Q99613-2;B5ME19	Eukaryotic translation initiation factor 3 subunit C;Eukaryotic translation initiation factor 3 subunit C-like protein	EIF3C;EIF3CL
-1.33107	-1.34296	-1.04049	1.21728	0.880786	0.945539	0.345806	0.0674742	0.257638	+	+	+	10	10	30.588	0	57.83	10036000000	240	4.02467	1.7863	8.37553	3.46714	0.00485393	1.15915	5.74016	5.07343	0.00143284	Q99729-3;D6R9P3;D6RD18;D6RBZ0;Q99729-4;Q99729-2;Q99729	Q99729-3;D6R9P3;D6RD18;D6RBZ0;Q99729-4;Q99729-2;Q99729	Heterogeneous nuclear ribonucleoprotein A/B	HNRNPAB
-1.3266	-1.23676	-1.14563	0.953185	0.927671	0.994992	0.794262	0.0799499	-0.0410635	+	+	+	15	13	42.823	0	121.17	22037000000	268	5.60276	5.37069	22.7049	2.32849	0.00526154	3.70464	4.93694	3.82032	0.000979592	Q99733;Q99733-2;C9JZI7;C9J6D1;E9PS34;E9PNJ7;A8MXH2;E9PKT8;E9PNW0;E9PJJ2;E9PP22;H0YCI4;E9PKI2;C9J1B1	Q99733;Q99733-2;C9JZI7;C9J6D1;E9PS34;E9PNJ7;A8MXH2;E9PKT8;E9PNW0;E9PJJ2	Nucleosome assembly protein 1-like 4	NAP1L4
-1.27994	-0.965718	-1.48437	0.912257	0.790023	0.974272	0.891473	0.159726	0.00227301	+	+	+	23	23	59.366	0	165.89	26811000000	657	3.73678	5.51692	10.7334	2.15555	0.00468493	4.11923	4.53701	3.36531	0.000662069	Q99832;Q99832-3;Q99832-4;Q99832-2;F8WAM2;F8WBP8;A0A0D9SG95	Q99832;Q99832-3;Q99832-4;Q99832-2	T-complex protein 1 subunit eta	CCT7
-0.675651	-0.263053	-0.547068	1.50246	1.1119	1.29763	-0.671426	-0.818269	-0.936524	+		+	4	2	16.183	0	6.9826	335340000	22	3.38531	5.71827	9.10848	1.02196	0.0977483	-0.99629	-1.78656	4.80129	0	Q9BQI0-3;Q9BQI0;Q9BQI0-2;Q5JUP3;Q9BQI0-4	Q9BQI0-3;Q9BQI0;Q9BQI0-2	Allograft inflammatory factor 1-like	AIF1L
-1.02362	-1.50152	-0.700058	1.05523	1.02837	0.336215	1.32354	-0.12225	-0.395915	+		+	7	7	35.548	0	22.221	2441800000	89	2.32534	1.36562	4.01383	1.08527	0.0885365	0.975062	1.86654	1.58797	0.0013617	Q9BRF8;Q9BRF8-2;Q9BRF8-3	Q9BRF8;Q9BRF8-2	Serine/threonine-protein phosphatase CPPED1	CPPED1
-1.54388	-1.40057	-0.494678	0.933112	-0.227594	0.533745	0.210233	1.29416	0.695476	+	+	+	13	13	41.806	0	84.17	5767200000	225	1.5224	1.34886	2.64905	1.84229	0.0117377	1.62582	3.29965	1.85099	0.000590164	Q9BRK5;Q9BRK5-6;Q9BRK5-2;G3V1E2;Q9BRK5-4;Q9BRK5-3;H0Y3T6;Q9BRK5-5	Q9BRK5;Q9BRK5-6;Q9BRK5-2;G3V1E2;Q9BRK5-4;Q9BRK5-3	45 kDa calcium-binding protein	SDF4
-1.06249	-0.803261	-0.0272638	1.29171	1.19787	1.35247	-0.544468	-0.632646	-0.771922	+		+	38	38	124	0	323.31	21726000000	548	2.4329	4.27718	5.32597	0.019547	0.973827	-0.0417779	-0.0514863	3.33463	0.000623377	Q9BSJ8-2;Q9BSJ8;F8VZB1	Q9BSJ8-2;Q9BSJ8	Extended synaptotagmin-1	ESYT1
-0.270529	-0.246351	-0.915637	1.08283	1.74425	0.936865	-0.739708	-0.549744	-1.04197	+		+	16	16	46.268	0	80.93	4057200000	170	2.19458	3.88668	4.60878	0.499814	0.342393	-0.672336	-0.977785	3.03017	0.000492308	Q9BT78;D6RFN0;D6RAX7;Q9BT78-2;D6RD63;D6REK7	Q9BT78;D6RFN0;D6RAX7;Q9BT78-2;D6RD63	COP9 signalosome complex subunit 4	COPS4
-0.741685	-1.85461	-0.633446	-0.351633	0.600431	1.21157	1.11834	0.0137373	0.637295	+		+	10	9	54.066	0	33.294	1952300000	108	1.22544	0.497153	1.71089	1.52499	0.0687481	0.529907	2.03465	1.38255	0.00619005	Q9BTY2;Q7Z6V2;Q9BTY2-2	Q9BTY2	Plasma alpha-L-fucosidase	FUCA2
-0.544281	-1.08703	-0.590537	-0.149604	-1.0853	-0.201591	0.714478	1.68272	1.26115		+	+	14	14	41.35	0	104.82	12678000000	282	0.30467	0.575122	0.662221	2.39598	0.00382301	4.30614	5.22306	2.46579	0.000317881	Q9BWD1;Q9BWD1-2	Q9BWD1;Q9BWD1-2	Acetyl-CoA acetyltransferase, cytosolic	ACAT2
0.854078	1.18169	1.26984	-1.08225	-1.52181	0.163585	-0.315877	0.223928	-0.773187	+	+	+	12	12	44.94	0	69.379	1053900000	105	1.67392	-1.33367	-2.88471	1.93809	0.016626	-0.968035	-3.03335	1.72851	0.000749064	Q9BWS9;Q9BWS9-2;Q9BWS9-3;E9PPA0;E9PI70;E9PIP0;E9PRL3;E9PPH0;E9PKF1;H0YEA3	Q9BWS9;Q9BWS9-2;Q9BWS9-3;E9PPA0	Chitinase domain-containing protein 1	CHID1
-1.31609	-0.751943	-0.694516	0.800234	1.39222	1.45093	-0.329084	0.0954583	-0.647206	+		+	24	23	100.27	0	108.81	3501900000	206	2.75732	3.20668	6.0347	1.00583	0.100239	0.941949	1.74634	3.04518	0.00045283	Q9BXP5-2;Q9BXP5;Q9BXP5-4;Q9BXP5-3;Q9BXP5-5;H7C3A1;H7C0U8;A0A286YEP7;A0A0A0MSP6;H7C1K0;C9JUL9;REV__Q8IWL3	Q9BXP5-2;Q9BXP5;Q9BXP5-4;Q9BXP5-3;Q9BXP5-5;H7C3A1	Serrate RNA effector molecule homolog	SRRT
-1.41386	-1.11122	-1.12701	1.16362	0.582895	0.570799	-0.0190069	1.20592	0.14787	+	+	+	16	13	48.586	0	51.556	5238200000	212	3.08994	2.32811	6.5363	1.86282	0.0111013	1.94491	3.45295	2.50446	0.000292683	Q9BXS5;Q9BXS5-2;E7ENJ6;K7EJL1;K7EQX3;K7EPJ8;K7ENA7;K7EQ90;K7ER75;A0A087WZX7	Q9BXS5;Q9BXS5-2;E7ENJ6;K7EJL1	AP-1 complex subunit mu-1	AP1M1
-0.761219	-1.08058	-0.121264	2.02546	0.998549	0.440627	-0.176393	-0.795368	-0.52982	+		+	16	1	59.004	0	122.7	13880000000	250	1.53654	4.72182	3.11174	0.174431	0.767296	0.401463	0.412942	1.83075	0.00064574	Q9BZZ5;G3V1C3;Q9BZZ5-6;Q9BZZ5-3;Q9BZZ5-1;H0YER7;E9PQK6	Q9BZZ5;G3V1C3;Q9BZZ5-6;Q9BZZ5-3;Q9BZZ5-1	Apoptosis inhibitor 5	API5
0.53874	1.26909	0.924021	-1.03098	-1.2991	-0.505293	1.25236	-0.64903	-0.499808	+		+	9	9	48.807	0	43.432	2074500000	111	2.38482	-1.93278	-4.52158	0.608266	0.241513	-0.912483	-1.18094	1.35438	0.00241611	Q9GZM7-3;Q9GZM7;F6SDV2;Q9GZM7-2	Q9GZM7-3;Q9GZM7;F6SDV2	Tubulointerstitial nephritis antigen-like	TINAGL1
-1.47315	-1.38647	-0.526132	0.972922	0.866834	0.44518	-0.479234	1.14824	0.431803	+	+	+	22	22	72.595	0	105.87	5665800000	272	2.2786	2.00381	4.32667	1.25447	0.0484659	1.58538	2.28701	1.78379	0.000579477	Q9H4A4;A6NKB8;C9JMZ3;A0A087WU27;A0A087WUS4;H7C2T3	Q9H4A4;A6NKB8	Aminopeptidase B	RNPEP
-1.99888	-0.511824	-1.12191	0.942234	0.598433	0.797102	0.561535	0.270936	0.462378	+	+	+	33	22	60.626	0	146.3	15494000000	582	1.96337	4.02631	4.04203	1.69393	0.0109958	3.32298	3.35647	2.44937	0.000305732	Q9H4M9;A0A024R571;C9JC03;C9J2Z4;C9JDQ8;C9JIJ3;C9IZH1	Q9H4M9;A0A024R571;C9JC03;C9J2Z4	EH domain-containing protein 1	EHD1
0.661264	0.706716	0.886041	0.46906	0.663856	0.520334	-1.64669	-1.33034	-0.93024		+	+	12	12	92.931	0	23.317	1918500000	94	1.04482	-0.397838	-1.4266	3.14745	0.00210169	-4.08009	-7.64362	4.25014	0.00126316	Q9H5V8;Q9H5V8-2;Q9H5V8-3	Q9H5V8;Q9H5V8-2	CUB domain-containing protein 1	CDCP1
-0.659345	-0.50475	-0.290821	1.18659	1.51557	1.21668	-0.868454	-0.880362	-0.715116	+		+	31	31	80.62	0	184.93	14928000000	392	3.55237	4.32161	9.36591	1.31938	0.061491	-0.811456	-2.09156	5.16688	0	Q9H6S3;Q9H6S3-3;Q9H6S3-2;A0A087WX39;E9PLH1;E9PN68;E9PLN2;E9PNT0;H0YD62;H0YF37	Q9H6S3;Q9H6S3-3;Q9H6S3-2	Epidermal growth factor receptor kinase substrate 8-like protein 2	EPS8L2
1.55287	0.748327	0.386136	-0.987514	-0.745869	-1.6772	0.730338	0.0244068	-0.031494	+		+	2	2	66.351	0.0015667	2.4625	22289000000	17	1.99299	-2.12633	-3.77016	0.706314	0.212612	-0.684872	-1.2623	2.14585	0.000416873	Q9HB63-3;Q9HB63-2;Q9HB63;F8W0I7	Q9HB63-3;Q9HB63-2;Q9HB63;F8W0I7	Netrin-4	NTN4
0.62197	0.647254	0.177584	0.941273	0.828877	0.690405	-1.42055	-1.28153	-1.20528	+	+	+	13	13	26.21	0	87.891	12172000000	185	0.935484	0.804935	1.60245	3.38231	0.00269565	-4.25132	-8.62171	4.83932	0	Q9HB71;Q9HB71-3;B2ZWH1;Q9HB71-2	Q9HB71;Q9HB71-3	Calcyclin-binding protein	CACYBP
1.2684	0.724634	0.835878	-0.601308	-1.05609	-0.660935	-0.270967	-1.37509	1.13549	+		+	2	2	128.99	0	6.9998	31951000	15	2.8452	-0.838787	-4.05285	0.678761	0.244693	-0.544197	-1.17208	1.09432	0.00982709	Q9NPG4	Q9NPG4	Protocadherin-12	PCDH12
-0.845907	-0.479725	-0.740482	1.17832	1.42147	1.36837	-0.741202	-0.606653	-0.554192	+		+	12	12	42.274	0	56.76	17202000000	165	3.97244	4.91038	11.663	0.168908	0.817097	0.133509	0.335069	5.44633	0	Q9NQC3-5;Q9NQC3-2;Q9NQC3;F8W914;Q9NQC3-4;H7C106;Q9NQC3-3;Q9NQC3-6;A0A0U1RQR6	Q9NQC3-5;Q9NQC3-2;Q9NQC3;F8W914;Q9NQC3-4;H7C106;Q9NQC3-3;Q9NQC3-6	Reticulon-4;Reticulon	RTN4
-0.788938	-0.623386	-0.477347	1.4418	1.26616	1.25799	-0.809179	-0.773337	-0.493763	+		+	12	12	40.307	0	72.69	7981600000	147	4.25641	3.63082	12.0555	0.175632	0.815277	-0.115708	-0.330727	5.36923	0	Q9NR45;Q5TBR1;Q5TBR0	Q9NR45	Sialic acid synthase	NANS
-1.15083	-1.22852	-1.26273	0.978611	1.00494	-0.0754973	0.105553	1.17579	0.45269	+	+	+	20	17	61.161	0	95.255	7075700000	169	2.17907	3.06401	4.42855	2.3167	0.00502941	2.96795	4.74895	2.3062	0.000275862	Q9NZN4;Q9NZN4-2	Q9NZN4;Q9NZN4-2	EH domain-containing protein 2	EHD2
-0.78607	-0.767973	-0.481429	-0.606741	-0.898013	-0.351131	1.47043	0.91885	1.50207		+	+	11	10	32.613	0	38.212	5287200000	141	0.1169	0.127773	0.256794	3.11998	0.00203279	4.21683	7.58768	3.82933	0.000923077	Q9P0L0-2;Q9P0L0;J3QKM9	Q9P0L0-2;Q9P0L0	Vesicle-associated membrane protein-associated protein A	VAPA
-0.860906	-1.29567	-1.04055	1.08658	0.813229	-0.0565906	0.235996	1.55182	-0.433908	+		+	12	12	56.084	0	56.077	4807200000	210	1.9914	1.74591	3.62687	1.19496	0.0538767	1.57642	2.18916	1.34507	0.00243854	Q9P258	Q9P258	Protein RCC2	RCC2
-1.21383	-1.24092	-1.11512	0.836554	1.04419	1.28178	0.015388	-0.145381	0.537346	+	+	+	34	33	152.45	0	323.31	11443000000	500	4.12554	2.57228	10.1349	2.49531	0.0045	1.5196	4.46629	4.03016	0.000849558	Q9P2E9;Q9P2E9-3;A0A087WVV2;F8W7S5;A0A087WU26;A2A2S5;Q8N4C6-6;Q8N4C6-11	Q9P2E9;Q9P2E9-3;A0A087WVV2;F8W7S5	Ribosome-binding protein 1	RRBP1
-1.49573	-1.1295	-0.255717	0.55486	0.986182	1.03661	0.66449	-1.06373	0.702542	+		+	3	3	24.484	0	35.249	3952000000	53	1.98815	4.61501	4.15655	0.702802	0.155747	2.69215	1.45728	1.28315	0.00234856	Q9UBQ5-2;Q9UBQ5;K7ES31;K7ERF1;B4DQ48;K7EK53;K7EQM4;A0A087WVB9	Q9UBQ5-2;Q9UBQ5;K7ES31;K7ERF1	Eukaryotic translation initiation factor 3 subunit K	EIF3K
-0.572077	-1.0663	-1.13926	0.312218	-0.0853198	-0.801563	0.75435	1.82188	0.776073	+	+	+	9	9	35.668	0	64.242	5585600000	100	0.923786	0.808229	1.58858	2.17886	0.00595294	2.24896	4.20766	2.11974	0.000412776	Q9UBQ7;U3KQ56	Q9UBQ7;U3KQ56	Glyoxylate reductase/hydroxypyruvate reductase	GRHPR
0.960605	0.531293	0.664361	-1.34266	-0.501841	-0.950675	0.181229	1.5051	-1.04741	+		+	14	14	56.639	0	123.17	4441000000	198	2.41686	-2.56055	-4.87576	0.270888	0.611447	-0.784669	-0.62264	1.00123	0.0069791	Q9UHG3;Q9UHG3-2;F8W8W4;C9K055;C9JM55;C9JGT6	Q9UHG3;Q9UHG3-2	Prenylcysteine oxidase 1	PCYOX1
-0.247546	-0.528174	-1.00911	0.905765	1.19141	1.70223	-0.85222	-0.355155	-0.807205	+		+	10	10	59.844	0	75.779	2150900000	136	2.35157	2.15572	4.55781	0.100656	0.887369	-0.088693	-0.213003	3.04396	0.000426667	Q9UHY1;F8W6G1;C9JHZ6	Q9UHY1;F8W6G1	Nuclear receptor-binding protein	NRBP1
-0.85877	-0.670691	-0.283945	0.639219	0.960381	2.00758	-0.154035	-0.783313	-0.856423	+		+	7	5	211.06	0	12.045	597820000	28	1.80937	3.72303	3.65044	0.00768368	0.988308	0.0134862	0.0199293	2.18615	0.000395604	Q9UIW2;Q9HCM2-4;P51805	Q9UIW2	Plexin-A1	PLXNA1
-0.460208	-0.194256	-0.170486	1.30279	0.756918	1.52941	-1.4803	-0.4221	-0.861772	+		+	3	3	33.973	0	9.8073	140000000	22	2.39714	1.70877	4.41238	0.94294	0.127933	-0.750709	-1.5891	2.80056	0.000363636	Q9UJJ9;H0YEA7;A0A087WWA2;E9PQQ5	Q9UJJ9;H0YEA7	N-acetylglucosamine-1-phosphotransferase subunit gamma	GNPTG
0.991427	0.587024	0.534502	1.0359	0.844252	-0.891208	-1.43207	-0.40966	-1.26017		+	+	26	26	192.59	0	76.617	1490100000	155	0.233682	-0.504799	-0.532259	2.12629	0.0064	-2.34203	-4.12211	1.28726	0.00256106	Q9UKK3	Q9UKK3	Poly [ADP-ribose] polymerase 4	PARP4
-1.03918	-1.11865	-1.63796	0.984537	0.649449	0.0935649	0.438819	0.996247	0.633168	+	+	+	13	7	62.518	0	108.48	5111300000	131	2.34157	3.70456	4.97249	2.84778	0.00336232	3.93306	6.54677	3.03857	0.000489796	Q9UMX0;Q9UMX0-2;Q9UMX0-3;H0YDS0;Q9UMX0-4;H0YEZ9	Q9UMX0;Q9UMX0-2;Q9UMX0-3	Ubiquilin-1	UBQLN1
-1.17226	-0.0627375	-0.746725	1.66569	0.935278	1.00935	-0.85539	0.0409556	-0.814155	+		+	18	18	42.945	0	212.41	15482000000	342	2.0262	2.65217	3.98145	0.0967054	0.876009	0.167484	0.232662	2.21441	0.00038814	Q9UNM6;A0A087WUL9;Q9UNM6-2;J3KNQ3;E9PL38;H0YD73;E9PQG3;E9PPD2;F8W8J6	Q9UNM6;A0A087WUL9;Q9UNM6-2;J3KNQ3;E9PL38	26S proteasome non-ATPase regulatory subunit 13	PSMD13
-0.983067	-1.61905	-1.12662	0.748884	1.14989	0.960593	0.363604	0.0565699	0.449196	+	+	+	21	21	43.786	0	155.73	30655000000	431	3.21152	2.09081	6.65953	2.60423	0.00485106	1.45926	4.62328	3.9419	0.000768	Q9UQ80;Q9UQ80-2;F8VR77;H0YIN7;F8W0A3;F8VZ69	Q9UQ80;Q9UQ80-2;F8VR77	Proliferation-associated protein 2G4	PA2G4
-0.249941	-1.26073	-1.28692	1.53772	0.871828	1.03681	-0.516177	0.263147	-0.395739	+		+	11	11	28.068	0	104.83	10301000000	218	2.20353	3.32699	4.54122	0.789926	0.148454	1.14497	1.48872	2.37575	0.000282353	Q9Y224;G3V4C6;H0YJB9;G3V4E7	Q9Y224;G3V4C6	UPF0568 protein C14orf166	C14orf166
0.121867	0.512255	0.323695	-1.4601	-1.10989	-0.944449	0.0227878	0.991601	1.54223	+		+	21	15	38.242	0	82.161	20143000000	396	2.8527	-1.53629	-5.20741	0.509407	0.352278	0.549212	0.959818	2.27241	0.000381963	Q9Y266;A0A0A0MSU9	Q9Y266	Nuclear migration protein nudC	NUDC
-0.914751	-1.34995	-1.28427	0.850503	0.0781425	0.403026	0.363049	0.23839	1.61586	+	+	+	5	5	30.338	0	24.725	379320000	62	2.46761	0.979408	3.803	1.85511	0.0155077	1.15713	3.06873	2.12017	0.000635762	Q9Y287;Q9Y287-2	Q9Y287	Integral membrane protein 2B;BRI2, membrane form;BRI2 intracellular domain;BRI2C, soluble form;Bri23 peptide	ITM2B
-1.6999	-1.46839	-0.463705	1.01756	0.793831	0.564291	0.354735	0.784606	0.116977	+	+	+	13	11	39.869	0	36.025	2398700000	184	2.12231	1.64669	3.82932	1.72566	0.0184502	1.33987	2.97142	2.47665	0.000339943	Q9Y376;A0A087X0K1	Q9Y376;A0A087X0K1	Calcium-binding protein 39	CAB39
1.56103	0.809049	1.17263	-1.45002	-0.312495	-0.842197	-0.340686	0.107325	-0.70463	+	+	+	10	1	46.513	0	117.8	3869300000	109	2.18675	-1.54016	-3.88887	2.02152	0.0121959	-1.12258	-3.29813	2.40646	0.000387097	Q9Y383;V9GZ75;F8WEU3	Q9Y383	Putative RNA-binding protein Luc7-like 2	LUC7L2
-1.01175	-1.16056	-0.0474871	-0.132235	-0.0709132	-1.11298	0.869506	1.1673	1.49912		+	+	4	4	23.661	0	25.385	1434100000	45	0.245225	0.449671	0.545228	2.08722	0.00654971	2.86411	4.1671	2.08674	0.000424242	X6R700;Q9Y3Y2-4;Q9Y3Y2;Q9Y3Y2-3;A0A087X1B7;Q5T7Y7	X6R700;Q9Y3Y2-4;Q9Y3Y2;Q9Y3Y2-3;A0A087X1B7	Chromatin target of PRMT1 protein	CHTOP
-0.698612	-0.882252	-0.595056	1.22199	1.29742	1.36144	-1.02823	-0.516101	-0.160599	+		+	9	9	19.889	0	124.73	7814200000	191	4.57185	3.99995	14.0577	0.232076	0.704417	0.311048	0.496944	3.80121	0.000880734	Q9Y5S9;Q9Y5S9-2;A0A0J9YW13	Q9Y5S9;Q9Y5S9-2	RNA-binding protein 8A	RBM8A
-0.838327	-1.0412	-1.31797	0.935873	0.685725	-0.977297	0.846735	0.884191	0.822271	+	+	+	17	17	126.55	0	68.349	978310000	99	0.973605	4.11472	1.97808	3.78098	0	6.15922	11.191	1.63507	0.00061477	Q9Y613;J3KTH7;H3BVE7	Q9Y613	FH1/FH2 domain-containing protein 1	FHOD1
-1.57283	-1.21131	-0.896719	0.768432	0.800939	1.00301	0.943464	-0.155254	0.320275	+	+	+	14	14	40.422	0	82.223	14108000000	310	3.24849	1.77559	6.39284	1.88996	0.0125992	1.35992	3.2534	2.89302	0.000351648	Q9Y617;Q9Y617-2	Q9Y617;Q9Y617-2	Phosphoserine aminotransferase	PSAT1
0.387176	-0.890907	-0.864638	-0.258543	-0.779039	-0.637253	1.77533	1.43187	-0.163998			+	3	3	51.887	0	20.642	29597000	16	0.0802252	-0.0524184	-0.158551	0.940446	0.127983	0.754559	1.58768	1.13266	0.00841298	Q9Y646;E5RH35;E5RJZ7;E5RJP8;E5RJA8	Q9Y646;E5RH35;E5RJZ7;E5RJP8;E5RJA8	Carboxypeptidase Q	CPQ
-1.44115	-0.604837	-0.950026	1.35723	-0.0189519	0.786188	1.04765	-0.823276	0.647166	+		+	7	7	52.658	0	14.413	2374800000	70	1.66355	0.913856	2.61017	0.976973	0.124958	0.690245	1.6012	1.17349	0.00665667	X6R4W8;J3QRS9;O43670-2;O43670;O43670-4;O43670-3;J3KS31;J3QS27;J3KTL1;J3KRB6;J3KRW6;H0Y3M2	X6R4W8;J3QRS9;O43670-2;O43670;O43670-4;O43670-3	BUB3-interacting and GLEBS motif-containing protein ZNF207	ZNF207

## Sheet: Enrich. Anova cluster 3, 6
Table S2. Anova analysis of clusters 3,6 of Figure 1
source	term_name	term_id	term_size	effective_domain_size	adjusted_p_value__Cluster 3	query_size__Cluster 3	intersection_size__Cluster 3	adjusted_p_value__Cluster 6	query_size__Cluster 6	intersection_size__Cluster 6
GO:MF	RNA binding	GO:0003723	1871	17612	1	49	4	3.35512e-42	322	130
GO:MF	cadherin binding	GO:0045296	323	17612	1	49	2	3.47702e-27	322	48
GO:MF	cell adhesion molecule binding	GO:0050839	491	17612	1	49	6	2.56759e-23	322	53
GO:MF	protein binding	GO:0005515	11722	17612	0.286304	49	43	2.32221e-19	322	288
GO:MF	organic cyclic compound binding	GO:0097159	6317	17612	1	49	13	6.54866e-13	322	185
GO:MF	heterocyclic compound binding	GO:1901363	6230	17612	1	49	13	8.58244e-13	322	183
GO:MF	identical protein binding	GO:0042802	1707	17612	1	49	10	1.8914e-12	322	79
GO:MF	nucleic acid binding	GO:0003676	4314	17612	1	49	8	3.04148e-12	322	142
GO:MF	small molecule binding	GO:0036094	2546	17612	1	49	9	8.1086e-08	322	90
GO:MF	nucleoside phosphate binding	GO:1901265	2155	17612	1	49	5	1.20144e-07	322	80
GO:MF	translation initiation factor activity	GO:0003743	56	17612	1	-1	-1	1.34398e-07	322	12
GO:MF	enzyme binding	GO:0019899	2285	17612	0.434801	49	15	1.44996e-07	322	83
GO:MF	carbohydrate derivative binding	GO:0097367	2232	17612	1	49	5	2.6809e-07	322	81
GO:MF	nucleotide binding	GO:0000166	2154	17612	1	49	5	2.86877e-07	322	79
GO:MF	catalytic activity	GO:0003824	6023	17612	1	49	17	3.0999e-07	322	163
GO:MF	translation regulator activity	GO:0045182	150	17612	1	-1	-1	9.76987e-07	322	17
GO:MF	ligase activity, forming carbon-oxygen bonds	GO:0016875	43	17612	1	-1	-1	1.77322e-06	322	10
GO:MF	aminoacyl-tRNA ligase activity	GO:0004812	43	17612	1	-1	-1	1.77322e-06	322	10
GO:MF	translation factor activity, RNA binding	GO:0008135	102	17612	1	-1	-1	2.13873e-06	322	14
GO:MF	translation regulator activity, nucleic acid binding	GO:0090079	124	17612	1	-1	-1	3.54546e-06	322	15
GO:MF	extracellular matrix structural constituent	GO:0005201	159	17612	5.38988e-06	49	8	1	322	2
GO:MF	protein homodimerization activity	GO:0042803	849	17612	1	49	4	5.74082e-06	322	41
GO:MF	binding	GO:0005488	15176	17612	1	49	48	6.07718e-06	322	308
GO:MF	purine ribonucleoside triphosphate binding	GO:0035639	1839	17612	1	49	3	1.07492e-05	322	67
GO:MF	anion binding	GO:0043168	2792	17612	1	49	8	1.84781e-05	322	89
GO:MF	oxidoreductase activity, acting on the CH-OH group of donors, NAD or NADP as acceptor	GO:0016616	122	17612	1	49	1	2.21474e-05	322	14
GO:MF	purine nucleotide binding	GO:0017076	1918	17612	1	49	3	2.39302e-05	322	68
GO:MF	single-stranded RNA binding	GO:0003727	87	17612	1	-1	-1	2.57236e-05	322	12
GO:MF	purine ribonucleotide binding	GO:0032555	1903	17612	1	49	3	4.01398e-05	322	67
GO:MF	double-stranded RNA binding	GO:0003725	74	17612	1	-1	-1	4.19253e-05	322	11
GO:MF	peroxiredoxin activity	GO:0051920	8	17612	1	-1	-1	4.61003e-05	322	5
GO:MF	ribonucleotide binding	GO:0032553	1918	17612	1	49	3	5.40081e-05	322	67
GO:MF	oxidoreductase activity, acting on CH-OH group of donors	GO:0016614	133	17612	1	49	1	6.61684e-05	322	14
GO:MF	hydrolase activity	GO:0016787	2670	17612	1	49	10	9.25388e-05	322	84
GO:MF	ubiquitin-like protein ligase binding	GO:0044389	306	17612	1	49	1	0.000100313	322	21
GO:MF	adenyl nucleotide binding	GO:0030554	1560	17612	1	49	1	0.000136159	322	57
GO:MF	ATP binding	GO:0005524	1491	17612	1	49	1	0.000168829	322	55
GO:MF	oxidoreductase activity	GO:0016491	752	17612	1	49	3	0.000174457	322	35
GO:MF	antioxidant activity	GO:0016209	86	17612	1	49	2	0.000201919	322	11
GO:MF	drug binding	GO:0008144	1744	17612	1	49	3	0.000217564	322	61
GO:MF	adenyl ribonucleotide binding	GO:0032559	1547	17612	1	49	1	0.000238279	322	56
GO:MF	structural molecule activity	GO:0005198	732	17612	0.000240593	49	12	0.084936	322	28
GO:MF	disulfide oxidoreductase activity	GO:0015036	41	17612	1	-1	-1	0.000281209	322	8
GO:MF	protein-containing complex binding	GO:0044877	1107	17612	1	49	9	0.000415575	322	44
GO:MF	oxidoreductase activity, acting on a sulfur group of donors	GO:0016667	60	17612	1	-1	-1	0.000578268	322	9
GO:MF	RNA helicase activity	GO:0003724	48	17612	1	-1	-1	0.000993681	322	8
GO:BP	neutrophil mediated immunity	GO:0002446	497	17710	0.00185049	49	10	2.04431e-24	320	55
GO:BP	regulated exocytosis	GO:0045055	746	17710	1.82557e-06	49	15	3.01175e-24	320	66
GO:BP	granulocyte activation	GO:0036230	503	17710	0.00206332	49	10	3.75233e-24	320	55
GO:BP	neutrophil degranulation	GO:0043312	483	17710	0.00142702	49	10	3.92317e-24	320	54
GO:BP	myeloid leukocyte mediated immunity	GO:0002444	547	17710	0.00439483	49	10	4.5976e-24	320	57
GO:BP	neutrophil activation involved in immune response	GO:0002283	486	17710	0.0015098	49	10	5.34055e-24	320	54
GO:BP	myeloid leukocyte activation	GO:0002274	641	17710	0.000268005	49	12	7.80087e-24	320	61
GO:BP	neutrophil activation	GO:0042119	496	17710	0.00181696	49	10	1.46855e-23	320	54
GO:BP	peptide metabolic process	GO:0006518	869	17710	1	49	6	1.74662e-23	320	70
GO:BP	myeloid cell activation involved in immune response	GO:0002275	540	17710	0.0039151	49	10	1.78245e-23	320	56
GO:BP	cellular amide metabolic process	GO:0043603	1123	17710	1	49	7	3.85311e-23	320	79
GO:BP	leukocyte degranulation	GO:0043299	530	17710	0.00330929	49	10	5.19103e-23	320	55
GO:BP	exocytosis	GO:0006887	860	17710	1.26891e-05	49	15	3.15783e-22	320	68
GO:BP	immune effector process	GO:0002252	1256	17710	1	49	11	2.46253e-21	320	81
GO:BP	organonitrogen compound metabolic process	GO:1901564	6822	17710	1	49	28	2.73085e-21	320	213
GO:BP	leukocyte mediated immunity	GO:0002443	871	17710	0.0434122	49	11	3.67391e-21	320	67
GO:BP	translation	GO:0006412	713	17710	1	49	2	1.43488e-20	320	60
GO:BP	cell activation involved in immune response	GO:0002263	700	17710	0.0385451	49	10	3.32549e-20	320	59
GO:BP	peptide biosynthetic process	GO:0043043	737	17710	1	49	2	7.92793e-20	320	60
GO:BP	leukocyte activation involved in immune response	GO:0002366	696	17710	0.0366845	49	10	1.47433e-19	320	58
GO:BP	amide biosynthetic process	GO:0043604	868	17710	1	49	3	2.41247e-18	320	63
GO:BP	leukocyte activation	GO:0045321	1271	17710	0.294701	49	12	3.9669e-17	320	75
GO:BP	organic substance catabolic process	GO:1901575	2126	17710	1	49	11	1.87348e-16	320	99
GO:BP	cell activation	GO:0001775	1428	17710	0.0458579	49	14	5.79516e-16	320	78
GO:BP	translational initiation	GO:0006413	198	17710	1	49	1	5.63735e-15	320	29
GO:BP	organonitrogen compound biosynthetic process	GO:1901566	1833	17710	1	49	8	6.49695e-15	320	88
GO:BP	primary metabolic process	GO:0044238	10559	17710	1	49	36	1.18462e-14	320	262
GO:BP	small molecule metabolic process	GO:0044281	1887	17710	1	49	7	1.21544e-14	320	89
GO:BP	secretion by cell	GO:0032940	1474	17710	6.82473e-05	49	18	1.38234e-14	320	77
GO:BP	organic substance metabolic process	GO:0071704	11050	17710	1	49	37	1.57996e-14	320	269
GO:BP	immune system process	GO:0002376	3103	17710	0.761631	49	19	1.78204e-14	320	120
GO:BP	immune response	GO:0006955	2200	17710	0.104212	49	17	2.22113e-14	320	97
GO:BP	cellular catabolic process	GO:0044248	2214	17710	1	49	10	3.41329e-14	320	97
GO:BP	nitrogen compound metabolic process	GO:0006807	10048	17710	1	49	33	4.34656e-14	320	253
GO:BP	catabolic process	GO:0009056	2551	17710	1	49	13	7.77912e-14	320	105
GO:BP	metabolic process	GO:0008152	11606	17710	1	49	37	1.57007e-13	320	275
GO:BP	secretion	GO:0046903	1615	17710	4.42495e-05	49	19	2.04554e-13	320	79
GO:BP	cellular metabolic process	GO:0044237	10707	17710	1	49	33	4.26683e-13	320	261
GO:BP	protein metabolic process	GO:0019538	5882	17710	1	49	25	4.50226e-13	320	177
GO:BP	cellular macromolecule catabolic process	GO:0044265	1151	17710	1	49	3	8.20329e-13	320	64
GO:BP	macromolecule catabolic process	GO:0009057	1387	17710	1	49	8	3.76674e-12	320	70
GO:BP	viral process	GO:0016032	710	17710	1	49	1	4.84625e-12	320	48
GO:BP	cellular protein metabolic process	GO:0044267	5239	17710	1	49	19	7.5172e-12	320	161
GO:BP	symbiont process	GO:0044403	775	17710	1	49	1	7.56682e-12	320	50
GO:BP	vesicle-mediated transport	GO:0016192	2055	17710	0.00970821	49	18	7.57562e-12	320	88
GO:BP	mRNA metabolic process	GO:0016071	793	17710	1	49	3	1.86801e-11	320	50
GO:BP	multi-organism process	GO:0051704	2858	17710	1	49	12	7.27108e-11	320	106
GO:BP	interspecies interaction between organisms	GO:0044419	824	17710	1	49	2	8.30602e-11	320	50
GO:BP	aromatic compound catabolic process	GO:0019439	552	17710	1	49	1	6.55512e-10	320	39
GO:BP	heterocycle catabolic process	GO:0046700	538	17710	1	49	1	1.36665e-09	320	38
GO:BP	cellular nitrogen compound catabolic process	GO:0044270	539	17710	1	49	1	1.44696e-09	320	38
GO:BP	carboxylic acid metabolic process	GO:0019752	985	17710	1	49	4	1.56557e-09	320	53
GO:BP	nucleobase-containing compound catabolic process	GO:0034655	489	17710	1	49	1	1.72327e-09	320	36
GO:BP	cellular protein localization	GO:0034613	1871	17710	1	49	8	1.88838e-09	320	78
GO:BP	cellular macromolecule localization	GO:0070727	1881	17710	1	49	8	2.48323e-09	320	78
GO:BP	response to organic substance	GO:0010033	3233	17710	1	49	16	2.59031e-09	320	111
GO:BP	organic cyclic compound catabolic process	GO:1901361	584	17710	1	49	1	3.82241e-09	320	39
GO:BP	protein-containing complex assembly	GO:0065003	1871	17710	1	49	10	5.31921e-09	320	77
GO:BP	organic acid metabolic process	GO:0006082	1094	17710	1	49	6	8.07781e-09	320	55
GO:BP	cellular response to chemical stimulus	GO:0070887	3202	17710	1	49	12	8.1515e-09	320	109
GO:BP	RNA splicing, via transesterification reactions	GO:0000375	339	17710	1	49	2	8.60362e-09	320	29
GO:BP	transport	GO:0006810	5125	17710	1	49	25	1.22385e-08	320	150
GO:BP	oxoacid metabolic process	GO:0043436	1074	17710	1	49	6	1.30647e-08	320	54
GO:BP	establishment of localization	GO:0051234	5242	17710	1	49	25	1.65723e-08	320	152
GO:BP	protein localization to organelle	GO:0033365	887	17710	1	49	4	1.80911e-08	320	48
GO:BP	RNA catabolic process	GO:0006401	355	17710	1	49	1	2.67729e-08	320	29
GO:BP	cofactor metabolic process	GO:0051186	436	17710	1	49	3	3.78228e-08	320	32
GO:BP	RNA splicing, via transesterification reactions with bulged adenosine as nucleophile	GO:0000377	336	17710	1	49	2	3.83417e-08	320	28
GO:BP	mRNA splicing, via spliceosome	GO:0000398	336	17710	1	49	2	3.83417e-08	320	28
GO:BP	intracellular protein transport	GO:0006886	1151	17710	1	49	6	5.79131e-08	320	55
GO:BP	tRNA aminoacylation for protein translation	GO:0006418	47	17710	1	-1	-1	6.09564e-08	320	12
GO:BP	mRNA catabolic process	GO:0006402	321	17710	1	49	1	7.2193e-08	320	27
GO:BP	organic substance biosynthetic process	GO:1901576	6146	17710	1	49	19	7.38952e-08	320	168
GO:BP	protein-containing complex subunit organization	GO:0043933	2184	17710	1	49	11	9.76732e-08	320	82
GO:BP	biosynthetic process	GO:0009058	6224	17710	1	49	19	1.08655e-07	320	169
GO:BP	NADH metabolic process	GO:0006734	39	17710	1	-1	-1	1.25648e-07	320	11
GO:BP	tRNA aminoacylation	GO:0043039	50	17710	1	-1	-1	1.3492e-07	320	12
GO:BP	cellular component biogenesis	GO:0044085	3215	17710	1	49	16	1.38226e-07	320	106
GO:BP	nuclear-transcribed mRNA catabolic process, nonsense-mediated decay	GO:0000184	122	17710	1	49	1	1.47241e-07	320	17
GO:BP	regulation of protein metabolic process	GO:0051246	2788	17710	1	49	10	1.58819e-07	320	96
GO:BP	amino acid activation	GO:0043038	51	17710	1	-1	-1	1.73605e-07	320	12
GO:BP	cellular nitrogen compound metabolic process	GO:0034641	6386	17710	1	49	18	2.50006e-07	320	171
GO:BP	cellular localization	GO:0051641	2817	17710	1	49	10	2.83845e-07	320	96
GO:BP	response to inorganic substance	GO:0010035	559	17710	1	49	4	3.36015e-07	320	35
GO:BP	cellular response to organic substance	GO:0071310	2656	17710	1	49	10	3.44752e-07	320	92
GO:BP	monosaccharide biosynthetic process	GO:0046364	96	17710	1	49	1	3.75412e-07	320	15
GO:BP	establishment of protein localization to organelle	GO:0072594	533	17710	1	49	4	3.82484e-07	320	34
GO:BP	intracellular transport	GO:0046907	1767	17710	1	49	7	3.85564e-07	320	70
GO:BP	RNA splicing	GO:0008380	424	17710	1	49	2	4.09093e-07	320	30
GO:BP	oxidation-reduction process	GO:0055114	1009	17710	1	49	4	4.77489e-07	320	49
GO:BP	ribonucleoprotein complex biogenesis	GO:0022613	454	17710	1	49	1	4.85372e-07	320	31
GO:BP	cellular response to cytokine stimulus	GO:0071345	1050	17710	1	49	6	6.0135e-07	320	50
GO:BP	regulation of cellular protein metabolic process	GO:0032268	2624	17710	1	49	9	9.98606e-07	320	90
GO:BP	nucleocytoplasmic transport	GO:0006913	336	17710	1	49	1	1.04492e-06	320	26
GO:BP	post-translational protein modification	GO:0043687	362	17710	1	49	4	1.0846e-06	320	27
GO:BP	nuclear transport	GO:0051169	339	17710	1	49	1	1.26521e-06	320	26
GO:BP	nucleotide metabolic process	GO:0009117	503	17710	1	-1	-1	1.45372e-06	320	32
GO:BP	nucleobase-containing small molecule metabolic process	GO:0055086	592	17710	1	-1	-1	1.56221e-06	320	35
GO:BP	regulation of cellular amide metabolic process	GO:0034248	452	17710	1	49	2	1.89074e-06	320	30
GO:BP	nucleoside phosphate metabolic process	GO:0006753	510	17710	1	-1	-1	2.04852e-06	320	32
GO:BP	ribonucleoprotein complex subunit organization	GO:0071826	252	17710	1	49	1	2.51076e-06	320	22
GO:BP	RNA localization	GO:0006403	230	17710	1	-1	-1	2.68082e-06	320	21
GO:BP	regulation of translation	GO:0006417	406	17710	1	49	1	3.01804e-06	320	28
GO:BP	macromolecule localization	GO:0033036	3122	17710	1	49	13	3.25274e-06	320	100
GO:BP	establishment of localization in cell	GO:0051649	2140	17710	1	49	7	3.35568e-06	320	77
GO:BP	formation of cytoplasmic translation initiation complex	GO:0001732	14	17710	1	-1	-1	3.77812e-06	320	7
GO:BP	SRP-dependent cotranslational protein targeting to membrane	GO:0006614	96	17710	1	49	1	3.91586e-06	320	14
GO:BP	cytoplasmic translation	GO:0002181	96	17710	1	49	1	3.91586e-06	320	14
GO:BP	macromolecule metabolic process	GO:0043170	9541	17710	1	49	32	4.22624e-06	320	224
GO:BP	ribonucleoprotein complex assembly	GO:0022618	238	17710	1	49	1	4.98399e-06	320	21
GO:BP	mRNA processing	GO:0006397	503	17710	1	49	2	5.83686e-06	320	31
GO:BP	protein localization	GO:0008104	2764	17710	1	49	11	6.37763e-06	320	91
GO:BP	cellular component assembly	GO:0022607	2985	17710	1	49	16	6.61392e-06	320	96
GO:BP	cotranslational protein targeting to membrane	GO:0006613	101	17710	1	49	1	7.73991e-06	320	14
GO:BP	positive regulation of cellular component organization	GO:0051130	1171	17710	1	49	4	8.37167e-06	320	51
GO:BP	regulation of protein stability	GO:0031647	269	17710	1	49	2	8.50631e-06	320	22
GO:BP	response to cytokine	GO:0034097	1137	17710	1	49	6	8.86566e-06	320	50
GO:BP	cellular response to stress	GO:0033554	1947	17710	1	49	6	1.01017e-05	320	71
GO:BP	protein localization to nucleus	GO:0034504	250	17710	1	49	1	1.2041e-05	320	21
GO:BP	cellular biosynthetic process	GO:0044249	6052	17710	1	49	18	1.23048e-05	320	159
GO:BP	establishment of protein localization	GO:0045184	2130	17710	1	49	9	1.51531e-05	320	75
GO:BP	response to stress	GO:0006950	3901	17710	1	49	18	1.52218e-05	320	115
GO:BP	glucose catabolic process to pyruvate	GO:0061718	25	17710	1	-1	-1	1.7956e-05	320	8
GO:BP	NADH regeneration	GO:0006735	25	17710	1	-1	-1	1.7956e-05	320	8
GO:BP	canonical glycolysis	GO:0061621	25	17710	1	-1	-1	1.7956e-05	320	8
GO:BP	response to chemical	GO:0042221	4678	17710	1	49	19	1.82822e-05	320	131
GO:BP	protein targeting to ER	GO:0045047	108	17710	1	49	1	1.88197e-05	320	14
GO:BP	small molecule biosynthetic process	GO:0044283	691	17710	1	49	2	2.50916e-05	320	36
GO:BP	glycolytic process through fructose-6-phosphate	GO:0061615	26	17710	1	-1	-1	2.55312e-05	320	8
GO:BP	glycolytic process through glucose-6-phosphate	GO:0061620	26	17710	1	-1	-1	2.55312e-05	320	8
GO:BP	establishment of protein localization to endoplasmic reticulum	GO:0072599	112	17710	1	49	1	3.03243e-05	320	14
GO:BP	response to metal ion	GO:0010038	367	17710	1	49	4	3.03246e-05	320	25
GO:BP	cellular aldehyde metabolic process	GO:0006081	63	17710	1	49	1	3.13756e-05	320	11
GO:BP	monosaccharide metabolic process	GO:0005996	290	17710	1	49	3	3.36995e-05	320	22
GO:BP	negative regulation of mRNA metabolic process	GO:1903312	79	17710	1	-1	-1	3.56276e-05	320	12
GO:BP	regulation of biological quality	GO:0065008	3911	17710	1	49	15	3.58914e-05	320	114
GO:BP	monosaccharide catabolic process	GO:0046365	64	17710	1	-1	-1	3.72833e-05	320	11
GO:BP	cellular nitrogen compound biosynthetic process	GO:0044271	4926	17710	1	49	13	3.74242e-05	320	135
GO:BP	response to abiotic stimulus	GO:0009628	1160	17710	1	49	6	4.68725e-05	320	49
GO:BP	nuclear export	GO:0051168	199	17710	1	-1	-1	4.8159e-05	320	18
GO:BP	localization	GO:0051179	6642	17710	1	49	28	5.56019e-05	320	168
GO:BP	positive regulation of DNA biosynthetic process	GO:2000573	67	17710	1	-1	-1	6.13991e-05	320	11
GO:BP	extracellular matrix organization	GO:0030198	351	17710	7.39795e-05	49	10	1	320	7
GO:BP	regulation of mRNA metabolic process	GO:1903311	278	17710	1	-1	-1	7.74823e-05	320	21
GO:BP	hexose catabolic process	GO:0019320	54	17710	1	-1	-1	7.94934e-05	320	10
GO:BP	positive regulation of protein localization to nucleus	GO:1900182	69	17710	1	49	1	8.43839e-05	320	11
GO:BP	cellular macromolecule metabolic process	GO:0044260	8321	17710	1	49	25	9.8827e-05	320	198
GO:BP	cellular aromatic compound metabolic process	GO:0006725	5858	17710	1	49	15	0.000100113	320	152
GO:BP	response to stimulus	GO:0050896	9174	17710	1	49	37	0.000101299	320	213
GO:BP	organic cyclic compound metabolic process	GO:1901360	6076	17710	1	49	15	0.000115832	320	156
GO:BP	cytoplasmic translational initiation	GO:0002183	31	17710	1	-1	-1	0.000119162	320	8
GO:BP	DNA biosynthetic process	GO:0071897	188	17710	1	-1	-1	0.00011947	320	17
GO:BP	carbohydrate biosynthetic process	GO:0016051	212	17710	1	49	3	0.000127951	320	18
GO:BP	RNA processing	GO:0006396	910	17710	1	49	2	0.000135434	320	41
GO:BP	regulation of DNA biosynthetic process	GO:2000278	107	17710	1	-1	-1	0.000141165	320	13
GO:BP	organonitrogen compound catabolic process	GO:1901565	1279	17710	1	49	9	0.000148198	320	51
GO:BP	drug metabolic process	GO:0017144	579	17710	1	49	2	0.000151107	320	31
GO:BP	glucose catabolic process	GO:0006007	32	17710	1	-1	-1	0.000156402	320	8
GO:BP	positive regulation of DNA metabolic process	GO:0051054	193	17710	1	-1	-1	0.000175518	320	17
GO:BP	pentose biosynthetic process	GO:0019322	4	17710	1	-1	-1	0.000218001	320	4
GO:BP	regulation of cellular component organization	GO:0051128	2399	17710	1	49	9	0.000222944	320	78
GO:BP	NAD metabolic process	GO:0019674	46	17710	1	-1	-1	0.000233999	320	9
GO:BP	carbohydrate metabolic process	GO:0005975	591	17710	0.42964	49	8	0.000238811	320	31
GO:BP	ncRNA metabolic process	GO:0034660	467	17710	1	-1	-1	0.000238867	320	27
GO:BP	organophosphate metabolic process	GO:0019637	1041	17710	1	49	1	0.000264846	320	44
GO:BP	extracellular structure organization	GO:0043062	405	17710	0.000282181	49	10	1	320	8
GO:BP	interleukin-12-mediated signaling pathway	GO:0035722	47	17710	1	-1	-1	0.000284864	320	9
GO:BP	posttranscriptional regulation of gene expression	GO:0010608	728	17710	1	49	2	0.000292192	320	35
GO:BP	response to oxidative stress	GO:0006979	442	17710	1	49	3	0.000295567	320	26
GO:BP	ribose phosphate metabolic process	GO:0019693	384	17710	1	-1	-1	0.000300043	320	24
GO:BP	regulation of metabolic process	GO:0019222	6741	17710	1	49	17	0.000328079	320	167
GO:BP	pyruvate metabolic process	GO:0006090	116	17710	1	-1	-1	0.000370717	320	13
GO:BP	proteolysis	GO:0006508	1837	17710	1	49	12	0.00038071	320	64
GO:BP	cellular response to interleukin-12	GO:0071349	49	17710	1	-1	-1	0.000416073	320	9
GO:BP	telomere maintenance	GO:0000723	159	17710	1	-1	-1	0.000418402	320	15
GO:BP	protein localization to endoplasmic reticulum	GO:0070972	138	17710	1	49	1	0.000436189	320	14
GO:BP	positive regulation of protein localization to Cajal body	GO:1904871	9	17710	1	-1	-1	0.000461809	320	5
GO:BP	regulation of protein localization to Cajal body	GO:1904869	9	17710	1	-1	-1	0.000461809	320	5
GO:BP	response to interleukin-12	GO:0070671	50	17710	1	-1	-1	0.000499422	320	9
GO:BP	protein export from nucleus	GO:0006611	184	17710	1	-1	-1	0.000505286	320	16
GO:BP	telomere maintenance via telomere lengthening	GO:0010833	82	17710	1	-1	-1	0.000525796	320	11
GO:BP	protein transport	GO:0015031	2021	17710	1	49	9	0.000531425	320	68
GO:BP	nuclear-transcribed mRNA catabolic process	GO:0000956	210	17710	1	49	1	0.000593686	320	17
GO:BP	cellular component organization or biogenesis	GO:0071840	6486	17710	1	49	27	0.000656283	320	161
GO:BP	NADPH regeneration	GO:0006740	17	17710	1	-1	-1	0.000724	320	6
GO:BP	heterocycle metabolic process	GO:0046483	5820	17710	1	49	14	0.000733337	320	148
GO:BP	cell redox homeostasis	GO:0045454	68	17710	1	-1	-1	0.00077227	320	10
GO:BP	cellular protein catabolic process	GO:0044257	759	17710	1	49	1	0.000787107	320	35
GO:BP	generation of precursor metabolites and energy	GO:0006091	496	17710	1	49	3	0.000792643	320	27
GO:BP	cellular detoxification	GO:1990748	105	17710	1	49	2	0.000892813	320	12
GO:BP	positive regulation of establishment of protein localization to telomere	GO:1904851	10	17710	1	-1	-1	0.000909945	320	5
GO:BP	protein localization to nuclear body	GO:1903405	10	17710	1	-1	-1	0.000909945	320	5
GO:BP	protein localization to Cajal body	GO:1904867	10	17710	1	-1	-1	0.000909945	320	5
GO:BP	cytokine-mediated signaling pathway	GO:0019221	730	17710	1	49	3	0.000930761	320	34
GO:BP	protein stabilization	GO:0050821	170	17710	1	49	2	0.000998904	320	15
GO:CC	extracellular exosome	GO:0070062	2138	18709	1.14412e-13	51	30	1.32703e-100	321	196
GO:CC	extracellular vesicle	GO:1903561	2161	18709	1.53693e-13	51	30	1.00575e-99	321	196
GO:CC	extracellular organelle	GO:0043230	2163	18709	1.57663e-13	51	30	1.19804e-99	321	196
GO:CC	extracellular space	GO:0005615	3506	18709	2.25116e-12	51	35	3.55874e-73	321	209
GO:CC	extracellular region part	GO:0044421	3710	18709	1.33587e-11	51	35	1.91034e-69	321	210
GO:CC	vesicle	GO:0031982	3826	18709	3.49913e-11	51	35	6.26324e-67	321	210
GO:CC	extracellular region	GO:0005576	4493	18709	4.90494e-09	51	35	2.38305e-62	321	220
GO:CC	cytosol	GO:0005829	5073	18709	1	51	15	1.76078e-55	321	224
GO:CC	cytoplasmic part	GO:0044444	9658	18709	0.17103	51	38	3.6829e-45	321	286
GO:CC	cytoplasm	GO:0005737	11492	18709	0.744585	51	41	1.70306e-35	321	297
GO:CC	secretory granule lumen	GO:0034774	318	18709	4.25355e-05	51	9	4.66557e-31	321	50
GO:CC	cytoplasmic vesicle lumen	GO:0060205	322	18709	4.72811e-05	51	9	8.67602e-31	321	50
GO:CC	vesicle lumen	GO:0031983	324	18709	4.98222e-05	51	9	1.17906e-30	321	50
GO:CC	membrane-bounded organelle	GO:0043227	12423	18709	7.25987e-05	51	49	4.1015e-30	321	301
GO:CC	organelle lumen	GO:0043233	5274	18709	0.0134293	51	28	2.21997e-27	321	187
GO:CC	membrane-enclosed lumen	GO:0031974	5274	18709	0.0134293	51	28	2.21997e-27	321	187
GO:CC	intracellular organelle lumen	GO:0070013	5274	18709	0.0134293	51	28	2.21997e-27	321	187
GO:CC	organelle	GO:0043226	13479	18709	0.000275063	51	50	3.57242e-24	321	305
GO:CC	ficolin-1-rich granule lumen	GO:1904813	123	18709	1	51	3	1.5758e-22	321	29
GO:CC	ficolin-1-rich granule	GO:0101002	123	18709	1	51	3	1.5758e-22	321	29
GO:CC	intracellular part	GO:0044424	14429	18709	0.29	51	48	1.69719e-22	321	312
GO:CC	intracellular	GO:0005622	14455	18709	0.311023	51	48	2.83696e-22	321	312
GO:CC	secretory granule	GO:0030141	832	18709	8.1852e-07	51	15	2.60091e-21	321	63
GO:CC	cytoplasmic vesicle part	GO:0044433	1466	18709	0.00023693	51	16	2.9137e-19	321	81
GO:CC	secretory vesicle	GO:0099503	976	18709	6.97722e-06	51	15	4.78167e-19	321	65
GO:CC	cytoplasmic vesicle	GO:0031410	2278	18709	0.000210298	51	20	7.04714e-19	321	103
GO:CC	intracellular vesicle	GO:0097708	2281	18709	0.00021479	51	20	7.78217e-19	321	103
GO:CC	ribonucleoprotein complex	GO:1990904	862	18709	1	51	3	1.26375e-17	321	59
GO:CC	intracellular organelle part	GO:0044446	9242	18709	0.000271154	51	42	5.81902e-17	321	237
GO:CC	organelle part	GO:0044422	9482	18709	0.000641081	51	42	3.96781e-16	321	239
GO:CC	protein-containing complex	GO:0032991	5367	18709	1	51	16	1.62058e-15	321	165
GO:CC	anchoring junction	GO:0070161	554	18709	0.0288418	51	8	2.96137e-14	321	43
GO:CC	adherens junction	GO:0005912	539	18709	0.825626	51	6	6.06113e-14	321	42
GO:CC	focal adhesion	GO:0005925	405	18709	0.194074	51	6	1.705e-13	321	36
GO:CC	cell-substrate adherens junction	GO:0005924	408	18709	0.201664	51	6	2.15083e-13	321	36
GO:CC	cell-substrate junction	GO:0030055	412	18709	0.0296494	51	7	2.92196e-13	321	36
GO:CC	azurophil granule lumen	GO:0035578	91	18709	0.484681	51	3	2.97794e-13	321	19
GO:CC	nucleus	GO:0005634	7352	18709	1	51	21	5.10331e-13	321	196
GO:CC	intracellular membrane-bounded organelle	GO:0043231	10924	18709	0.526745	51	40	5.54866e-13	321	254
GO:CC	nuclear part	GO:0044428	4512	18709	1	51	11	2.63996e-12	321	140
GO:CC	myelin sheath	GO:0043209	171	18709	1	51	2	6.39857e-12	321	23
GO:CC	vacuolar lumen	GO:0005775	171	18709	0.00169303	51	6	6.39857e-12	321	23
GO:CC	intracellular organelle	GO:0043229	12680	18709	0.0427563	51	46	1.05362e-11	321	276
GO:CC	nuclear lumen	GO:0031981	4134	18709	1	51	10	1.85872e-11	321	130
GO:CC	proteasome complex	GO:0000502	68	18709	1	-1	-1	1.3882e-10	321	15
GO:CC	endopeptidase complex	GO:1905369	69	18709	1	-1	-1	1.74661e-10	321	15
GO:CC	cytosolic part	GO:0044445	231	18709	1	51	1	5.4622e-10	321	24
GO:CC	collagen-containing extracellular matrix	GO:0062023	369	18709	3.31849e-09	51	13	0.560865	321	15
GO:CC	endomembrane system	GO:0012505	4429	18709	1.97801e-05	51	30	3.4821e-09	321	130
GO:CC	azurophil granule	GO:0042582	154	18709	1	51	3	5.8399e-09	321	19
GO:CC	primary lysosome	GO:0005766	154	18709	1	51	3	5.8399e-09	321	19
GO:CC	nucleoplasm	GO:0005654	3517	18709	1	51	8	7.71296e-09	321	110
GO:CC	melanosome	GO:0042470	105	18709	1	51	2	9.18245e-09	321	16
GO:CC	pigment granule	GO:0048770	105	18709	1	51	2	9.18245e-09	321	16
GO:CC	extracellular matrix	GO:0031012	501	18709	1.05101e-08	51	14	1	321	16
GO:CC	peptidase complex	GO:1905368	91	18709	1	-1	-1	1.20265e-08	321	15
GO:CC	intracellular non-membrane-bounded organelle	GO:0043232	4237	18709	1	51	15	1.88883e-07	321	121
GO:CC	non-membrane-bounded organelle	GO:0043228	4237	18709	1	51	15	1.88883e-07	321	121
GO:CC	chaperone complex	GO:0101031	21	18709	1	-1	-1	3.4542e-07	321	8
GO:CC	lysosome	GO:0005764	669	18709	0.528522	51	7	4.07004e-07	321	36
GO:CC	lytic vacuole	GO:0000323	670	18709	0.532997	51	7	4.23574e-07	321	36
GO:CC	cell	GO:0005623	16881	18709	1	51	51	5.35269e-07	321	316
GO:CC	cell junction	GO:0030054	1285	18709	0.00717388	51	13	6.38518e-07	321	53
GO:CC	eukaryotic 48S preinitiation complex	GO:0033290	15	18709	1	-1	-1	7.0223e-07	321	7
GO:CC	blood microparticle	GO:0072562	143	18709	1	51	2	9.96614e-07	321	16
GO:CC	cell part	GO:0044464	16810	18709	1	51	51	1.04721e-06	321	315
GO:CC	eukaryotic translation initiation factor 3 complex	GO:0005852	16	18709	1	-1	-1	1.2301e-06	321	7
GO:CC	vacuole	GO:0005773	766	18709	1	51	7	1.3009e-06	321	38
GO:CC	proteasome accessory complex	GO:0022624	25	18709	1	-1	-1	1.72933e-06	321	8
GO:CC	eukaryotic 43S preinitiation complex	GO:0016282	17	18709	1	-1	-1	2.0605e-06	321	7
GO:CC	cytosolic ribosome	GO:0022626	115	18709	1	51	1	3.24028e-06	321	14
GO:CC	translation preinitiation complex	GO:0070993	18	18709	1	-1	-1	3.32228e-06	321	7
GO:CC	spliceosomal complex	GO:0005681	177	18709	1	51	2	3.32955e-06	321	17
GO:CC	aminoacyl-tRNA synthetase multienzyme complex	GO:0017101	12	18709	1	-1	-1	6.17622e-06	321	6
GO:CC	catalytic step 2 spliceosome	GO:0071013	85	18709	1	51	1	6.81503e-06	321	12
GO:CC	eukaryotic translation initiation factor 3 complex, eIF3m	GO:0071541	7	18709	1	-1	-1	8.81192e-06	321	5
GO:CC	cytosolic small ribosomal subunit	GO:0022627	46	18709	1	-1	-1	2.17506e-05	321	9
GO:CC	endoplasmic reticulum lumen	GO:0005788	306	18709	3.0695e-05	51	9	0.000462572	321	19
GO:CC	vacuolar part	GO:0044437	553	18709	0.936223	51	6	3.11281e-05	321	29
GO:CC	basement membrane	GO:0005604	93	18709	4.77067e-05	51	6	1	321	3
GO:CC	chaperonin-containing T-complex	GO:0005832	10	18709	1	-1	-1	0.000101344	321	5
GO:CC	lumenal side of membrane	GO:0098576	29	18709	1	-1	-1	0.00013853	321	7
GO:CC	perinuclear region of cytoplasm	GO:0048471	700	18709	1	51	3	0.000147838	321	32
GO:CC	nucleolus	GO:0005730	934	18709	1	51	2	0.000581918	321	37
KEGG	Antigen processing and presentation	KEGG:04612	68	7745	1	-1	-1	6.07819e-08	225	15
KEGG	Proteasome	KEGG:03050	45	7745	1	-1	-1	3.21063e-07	225	12
KEGG	Carbon metabolism	KEGG:01200	116	7745	0.520044	28	3	3.14384e-06	225	17
KEGG	RNA transport	KEGG:03013	164	7745	1	-1	-1	4.56683e-06	225	20
KEGG	Aminoacyl-tRNA biosynthesis	KEGG:00970	44	7745	1	-1	-1	3.53268e-05	225	10
KEGG	Biosynthesis of amino acids	KEGG:01230	75	7745	1	28	2	0.000134928	225	12
KEGG	Pentose phosphate pathway	KEGG:00030	30	7745	1	-1	-1	0.000145729	225	8
KEGG	Glycolysis / Gluconeogenesis	KEGG:00010	68	7745	1	-1	-1	0.000335431	225	11
REAC	Neutrophil degranulation	REAC:R-HSA-6798695	477	10658	0.0039249	42	10	5.52168e-17	281	53
REAC	Infectious disease	REAC:R-HSA-5663205	380	10658	1	42	2	1.06667e-16	281	47
REAC	Translation	REAC:R-HSA-72766	294	10658	1	42	1	2.22032e-15	281	40
REAC	GTP hydrolysis and joining of the 60S ribosomal subunit	REAC:R-HSA-72706	113	10658	1	42	1	3.94148e-15	281	26
REAC	Ribosomal scanning and start codon recognition	REAC:R-HSA-72702	59	10658	1	-1	-1	6.20937e-15	281	20
REAC	Translation initiation complex formation	REAC:R-HSA-72649	59	10658	1	-1	-1	6.20937e-15	281	20
REAC	Activation of the mRNA upon binding of the cap-binding complex and eIFs, and subsequent binding to 43S	REAC:R-HSA-72662	60	10658	1	-1	-1	9.09614e-15	281	20
REAC	Eukaryotic Translation Initiation	REAC:R-HSA-72613	120	10658	1	42	1	1.94341e-14	281	26
REAC	Cap-dependent Translation Initiation	REAC:R-HSA-72737	120	10658	1	42	1	1.94341e-14	281	26
REAC	Innate Immune System	REAC:R-HSA-168249	1099	10658	0.93293	42	11	2.99253e-14	281	78
REAC	L13a-mediated translational silencing of Ceruloplasmin expression	REAC:R-HSA-156827	112	10658	1	42	1	3.74963e-14	281	25
REAC	Regulation of expression of SLITs and ROBOs	REAC:R-HSA-9010553	172	10658	1	42	1	3.52198e-13	281	29
REAC	Metabolism of RNA	REAC:R-HSA-8953854	671	10658	1	42	2	5.45358e-13	281	57
REAC	Formation of the ternary complex, and subsequently, the 43S complex	REAC:R-HSA-72695	52	10658	1	-1	-1	3.54233e-12	281	17
REAC	Immune System	REAC:R-HSA-168256	2050	10658	1	42	15	4.01922e-12	281	109
REAC	Metabolism of amino acids and derivatives	REAC:R-HSA-71291	369	10658	1	42	2	6.34693e-12	281	40
REAC	Metabolism	REAC:R-HSA-1430728	2088	10658	1	42	8	1.47599e-11	281	109
REAC	Signaling by ROBO receptors	REAC:R-HSA-376176	218	10658	1	42	2	3.11553e-11	281	30
REAC	Disease	REAC:R-HSA-1643685	1053	10658	1	42	8	5.19258e-11	281	70
REAC	Formation of a pool of free 40S subunits	REAC:R-HSA-72689	102	10658	1	42	1	6.55925e-11	281	21
REAC	Cytosolic tRNA aminoacylation	REAC:R-HSA-379716	24	10658	1	-1	-1	7.59446e-11	281	12
REAC	ER-Phagosome pathway	REAC:R-HSA-1236974	82	10658	1	-1	-1	1.00579e-10	281	19
REAC	Selenoamino acid metabolism	REAC:R-HSA-2408522	118	10658	1	42	1	1.45996e-10	281	22
REAC	Antigen processing-Cross presentation	REAC:R-HSA-1236975	98	10658	1	-1	-1	3.0183e-10	281	20
REAC	Regulation of mRNA stability by proteins that bind AU-rich elements	REAC:R-HSA-450531	87	10658	1	-1	-1	3.1666e-10	281	19
REAC	Cytokine Signaling in Immune system	REAC:R-HSA-1280215	689	10658	1	42	3	3.66063e-10	281	53
REAC	Metabolism of proteins	REAC:R-HSA-392499	2037	10658	1	42	15	9.40391e-10	281	103
REAC	AUF1 (hnRNP D0) binds and destabilizes mRNA	REAC:R-HSA-450408	55	10658	1	-1	-1	2.74229e-09	281	15
REAC	Axon guidance	REAC:R-HSA-422475	553	10658	1	42	4	3.80854e-09	281	45
REAC	Influenza Infection	REAC:R-HSA-168254	155	10658	1	42	1	6.00624e-09	281	23
REAC	Vpu mediated degradation of CD4	REAC:R-HSA-180534	52	10658	1	-1	-1	1.70566e-08	281	14
REAC	Negative regulation of NOTCH4 signaling	REAC:R-HSA-9604323	54	10658	1	-1	-1	2.98456e-08	281	14
REAC	Hedgehog ligand biogenesis	REAC:R-HSA-5358346	65	10658	1	-1	-1	3.77066e-08	281	15
REAC	SCF-beta-TrCP mediated degradation of Emi1	REAC:R-HSA-174113	55	10658	1	-1	-1	3.91004e-08	281	14
REAC	FBXL7 down-regulates AURKA during mitotic entry and in early mitosis	REAC:R-HSA-8854050	55	10658	1	-1	-1	3.91004e-08	281	14
REAC	Hh mutants that don't undergo autocatalytic processing are degraded by ERAD	REAC:R-HSA-5362768	56	10658	1	-1	-1	5.09145e-08	281	14
REAC	The role of GTSE1 in G2/M progression after G2 checkpoint	REAC:R-HSA-8852276	78	10658	1	42	1	5.87641e-08	281	16
REAC	Host Interactions of HIV factors	REAC:R-HSA-162909	129	10658	1	-1	-1	5.9902e-08	281	20
REAC	Hh mutants abrogate ligand secretion	REAC:R-HSA-5387390	59	10658	1	-1	-1	1.08651e-07	281	14
REAC	NIK-->noncanonical NF-kB signaling	REAC:R-HSA-5676590	59	10658	1	-1	-1	1.08651e-07	281	14
REAC	SCF(Skp2)-mediated degradation of p27/p21	REAC:R-HSA-187577	60	10658	1	-1	-1	1.38404e-07	281	14
REAC	GLI3 is processed to GLI3R by the proteasome	REAC:R-HSA-5610785	60	10658	1	-1	-1	1.38404e-07	281	14
REAC	Degradation of GLI2 by the proteasome	REAC:R-HSA-5610783	60	10658	1	-1	-1	1.38404e-07	281	14
REAC	Degradation of GLI1 by the proteasome	REAC:R-HSA-5610780	60	10658	1	-1	-1	1.38404e-07	281	14
REAC	Cross-presentation of soluble exogenous antigens (endosomes)	REAC:R-HSA-1236978	50	10658	1	-1	-1	1.39381e-07	281	13
REAC	Regulation of activated PAK-2p34 by proteasome mediated degradation	REAC:R-HSA-211733	50	10658	1	-1	-1	1.39381e-07	281	13
REAC	Defective CFTR causes cystic fibrosis	REAC:R-HSA-5678895	61	10658	1	-1	-1	1.7543e-07	281	14
REAC	Regulation of ornithine decarboxylase (ODC)	REAC:R-HSA-350562	51	10658	1	-1	-1	1.82698e-07	281	13
REAC	tRNA Aminoacylation	REAC:R-HSA-379724	42	10658	1	-1	-1	2.03182e-07	281	12
REAC	Regulation of RUNX2 expression and activity	REAC:R-HSA-8939902	73	10658	1	-1	-1	2.18772e-07	281	15
REAC	Dectin-1 mediated noncanonical NF-kB signaling	REAC:R-HSA-5607761	62	10658	1	-1	-1	2.21299e-07	281	14
REAC	Ubiquitin-dependent degradation of Cyclin D	REAC:R-HSA-75815	52	10658	1	-1	-1	2.37911e-07	281	13
REAC	Autodegradation of the E3 ubiquitin ligase COP1	REAC:R-HSA-349425	52	10658	1	-1	-1	2.37911e-07	281	13
REAC	p53-Independent DNA Damage Response	REAC:R-HSA-69610	53	10658	1	-1	-1	3.07875e-07	281	13
REAC	p53-Independent G1/S DNA damage checkpoint	REAC:R-HSA-69613	53	10658	1	-1	-1	3.07875e-07	281	13
REAC	Regulation of Apoptosis	REAC:R-HSA-169911	53	10658	1	-1	-1	3.07875e-07	281	13
REAC	Ubiquitin Mediated Degradation of Phosphorylated Cdc25A	REAC:R-HSA-69601	53	10658	1	-1	-1	3.07875e-07	281	13
REAC	Vif-mediated degradation of APOBEC3G	REAC:R-HSA-180585	54	10658	1	-1	-1	3.96031e-07	281	13
REAC	Influenza Life Cycle	REAC:R-HSA-168255	144	10658	1	42	1	4.48897e-07	281	20
REAC	Cellular responses to stress	REAC:R-HSA-2262752	440	10658	1	42	3	4.99349e-07	281	36
REAC	Degradation of AXIN	REAC:R-HSA-4641257	55	10658	1	-1	-1	5.0651e-07	281	13
REAC	Regulation of RUNX3 expression and activity	REAC:R-HSA-8941858	55	10658	1	-1	-1	5.0651e-07	281	13
REAC	Activation of NF-kappaB in B cells	REAC:R-HSA-1169091	67	10658	1	-1	-1	6.61675e-07	281	14
REAC	Stabilization of p53	REAC:R-HSA-69541	57	10658	1	-1	-1	8.15119e-07	281	13
REAC	Degradation of DVL	REAC:R-HSA-4641258	57	10658	1	-1	-1	8.15119e-07	281	13
REAC	Regulation of APC/C activators between G1/S and early anaphase	REAC:R-HSA-176408	80	10658	1	-1	-1	8.45722e-07	281	15
REAC	CDT1 association with the CDC6:ORC:origin complex	REAC:R-HSA-68827	59	10658	1	-1	-1	1.28536e-06	281	13
REAC	Orc1 removal from chromatin	REAC:R-HSA-68949	71	10658	1	-1	-1	1.48064e-06	281	14
REAC	Cdc20:Phospho-APC/C mediated degradation of Cyclin A	REAC:R-HSA-174184	72	10658	1	-1	-1	1.79507e-06	281	14
REAC	APC:Cdc20 mediated degradation of cell cycle proteins prior to satisfation of the cell cycle checkpoint	REAC:R-HSA-179419	73	10658	1	-1	-1	2.16911e-06	281	14
REAC	APC/C-mediated degradation of cell cycle proteins	REAC:R-HSA-174143	86	10658	1	-1	-1	2.40852e-06	281	15
REAC	Regulation of mitotic cell cycle	REAC:R-HSA-453276	86	10658	1	-1	-1	2.40852e-06	281	15
REAC	Autodegradation of Cdh1 by Cdh1:APC/C	REAC:R-HSA-174084	63	10658	1	-1	-1	3.02502e-06	281	13
REAC	APC/C:Cdc20 mediated degradation of mitotic proteins	REAC:R-HSA-176409	75	10658	1	-1	-1	3.13727e-06	281	14
REAC	Interleukin-1 signaling	REAC:R-HSA-9020702	102	10658	1	-1	-1	3.6686e-06	281	16
REAC	Asymmetric localization of PCP proteins	REAC:R-HSA-4608870	64	10658	1	-1	-1	3.70755e-06	281	13
REAC	Activation of APC/C and APC/C:Cdc20 mediated degradation of mitotic proteins	REAC:R-HSA-176814	76	10658	1	-1	-1	3.75581e-06	281	14
REAC	ABC transporter disorders	REAC:R-HSA-5619084	76	10658	1	-1	-1	3.75581e-06	281	14
REAC	p53-Dependent G1 DNA Damage Response	REAC:R-HSA-69563	66	10658	1	-1	-1	5.50513e-06	281	13
REAC	Oxygen-dependent proline hydroxylation of Hypoxia-inducible Factor Alpha	REAC:R-HSA-1234176	66	10658	1	-1	-1	5.50513e-06	281	13
REAC	p53-Dependent G1/S DNA damage checkpoint	REAC:R-HSA-69580	66	10658	1	-1	-1	5.50513e-06	281	13
REAC	PCP/CE pathway	REAC:R-HSA-4086400	92	10658	1	-1	-1	6.28427e-06	281	15
REAC	Signaling by Interleukins	REAC:R-HSA-449147	462	10658	1	42	3	6.42297e-06	281	35
REAC	APC/C:Cdc20 mediated degradation of Securin	REAC:R-HSA-174154	67	10658	1	-1	-1	6.67115e-06	281	13
REAC	Regulation of RAS by GAPs	REAC:R-HSA-5658442	68	10658	1	-1	-1	8.05562e-06	281	13
REAC	G1/S DNA Damage Checkpoints	REAC:R-HSA-69615	68	10658	1	-1	-1	8.05562e-06	281	13
REAC	Assembly of the pre-replicative complex	REAC:R-HSA-68867	68	10658	1	-1	-1	8.05562e-06	281	13
REAC	Eukaryotic Translation Elongation	REAC:R-HSA-156842	94	10658	1	42	1	8.50311e-06	281	15
REAC	Eukaryotic Translation Termination	REAC:R-HSA-72764	94	10658	1	42	1	8.50311e-06	281	15
REAC	Downstream signaling events of B Cell Receptor (BCR)	REAC:R-HSA-1168372	81	10658	1	-1	-1	8.85309e-06	281	14
REAC	Regulation of PTEN stability and activity	REAC:R-HSA-8948751	69	10658	1	-1	-1	9.69423e-06	281	13
REAC	Signaling by NOTCH4	REAC:R-HSA-9013694	82	10658	1	-1	-1	1.04263e-05	281	14
REAC	Detoxification of Reactive Oxygen Species	REAC:R-HSA-3299685	37	10658	1	42	1	1.0703e-05	281	10
REAC	Nonsense Mediated Decay (NMD) independent of the Exon Junction Complex (EJC)	REAC:R-HSA-975956	96	10658	1	42	1	1.14139e-05	281	15
REAC	Cyclin E associated events during G1/S transition	REAC:R-HSA-69202	83	10658	1	-1	-1	1.22488e-05	281	14
REAC	Degradation of beta-catenin by the destruction complex	REAC:R-HSA-195253	84	10658	1	-1	-1	1.43552e-05	281	14
REAC	Downstream TCR signaling	REAC:R-HSA-202424	98	10658	1	-1	-1	1.52046e-05	281	15
REAC	APC/C:Cdh1 mediated degradation of Cdc20 and other APC/C:Cdh1 targeted proteins in late mitosis/early G1	REAC:R-HSA-174178	72	10658	1	-1	-1	1.65695e-05	281	13
REAC	CDK-mediated phosphorylation and removal of Cdc6	REAC:R-HSA-69017	72	10658	1	-1	-1	1.65695e-05	281	13
REAC	DNA Replication Pre-Initiation	REAC:R-HSA-69002	85	10658	1	-1	-1	1.67843e-05	281	14
REAC	Cyclin A:Cdk2-associated events at S phase entry	REAC:R-HSA-69656	85	10658	1	-1	-1	1.67843e-05	281	14
REAC	HIV Infection	REAC:R-HSA-162906	232	10658	1	42	1	1.86757e-05	281	23
REAC	CLEC7A (Dectin-1) signaling	REAC:R-HSA-5607764	100	10658	1	-1	-1	2.0107e-05	281	15
REAC	TNFR2 non-canonical NF-kB pathway	REAC:R-HSA-5668541	100	10658	1	-1	-1	2.0107e-05	281	15
REAC	G2/M Transition	REAC:R-HSA-69275	197	10658	1	42	1	2.10338e-05	281	21
REAC	mRNA Splicing - Major Pathway	REAC:R-HSA-72163	180	10658	1	42	1	2.2091e-05	281	20
REAC	Nonsense Mediated Decay (NMD) enhanced by the Exon Junction Complex (EJC)	REAC:R-HSA-975957	116	10658	1	42	1	2.41191e-05	281	16
REAC	Nonsense-Mediated Decay (NMD)	REAC:R-HSA-927802	116	10658	1	42	1	2.41191e-05	281	16
REAC	Mitotic G2-G2/M phases	REAC:R-HSA-453274	199	10658	1	42	1	2.50859e-05	281	21
REAC	Cellular response to hypoxia	REAC:R-HSA-1234174	75	10658	1	-1	-1	2.75627e-05	281	13
REAC	ABC-family proteins mediated transport	REAC:R-HSA-382556	103	10658	1	-1	-1	3.01832e-05	281	15
REAC	Cellular responses to external stimuli	REAC:R-HSA-8953897	516	10658	1	42	3	3.26096e-05	281	36
REAC	Synthesis of DNA	REAC:R-HSA-69239	119	10658	1	-1	-1	3.4781e-05	281	16
REAC	TCR signaling	REAC:R-HSA-202403	119	10658	1	-1	-1	3.4781e-05	281	16
REAC	Switching of origins to a post-replicative state	REAC:R-HSA-69052	90	10658	1	-1	-1	3.54774e-05	281	14
REAC	Peptide chain elongation	REAC:R-HSA-156902	90	10658	1	42	1	3.54774e-05	281	14
REAC	Viral mRNA Translation	REAC:R-HSA-192823	90	10658	1	42	1	3.54774e-05	281	14
REAC	Transcriptional regulation by RUNX2	REAC:R-HSA-8878166	120	10658	1	-1	-1	3.91921e-05	281	16
REAC	mRNA Splicing	REAC:R-HSA-72172	188	10658	1	42	1	4.57575e-05	281	20
REAC	Gluconeogenesis	REAC:R-HSA-70263	33	10658	1	42	1	4.99558e-05	281	9
REAC	Interleukin-1 family signaling	REAC:R-HSA-446652	138	10658	1	-1	-1	5.04319e-05	281	17
REAC	Selenocysteine synthesis	REAC:R-HSA-2408557	94	10658	1	42	1	6.22356e-05	281	14
REAC	DNA Replication	REAC:R-HSA-69306	127	10658	1	-1	-1	8.73531e-05	281	16
REAC	Hedgehog 'off' state	REAC:R-HSA-5610787	113	10658	1	42	1	0.000105607	281	15
REAC	Interferon Signaling	REAC:R-HSA-913531	199	10658	1	-1	-1	0.000116679	281	20
REAC	Metabolism of polyamines	REAC:R-HSA-351202	86	10658	1	-1	-1	0.000146204	281	13
REAC	Hedgehog 'on' state	REAC:R-HSA-5632684	86	10658	1	-1	-1	0.000146204	281	13
REAC	Processing of Capped Intron-Containing Pre-mRNA	REAC:R-HSA-72203	241	10658	1	42	1	0.000158141	281	22
REAC	Signaling by Hedgehog	REAC:R-HSA-5358351	150	10658	1	42	1	0.000170547	281	17
REAC	Apoptosis	REAC:R-HSA-109581	169	10658	1	42	1	0.000197546	281	18
REAC	Influenza Viral RNA Transcription and Replication	REAC:R-HSA-168273	135	10658	1	42	1	0.000204116	281	16
REAC	Programmed Cell Death	REAC:R-HSA-5357801	172	10658	1	42	1	0.000256848	281	18
REAC	MAPK6/MAPK4 signaling	REAC:R-HSA-5687128	93	10658	1	-1	-1	0.000369713	281	13
REAC	Antiviral mechanism by IFN-stimulated genes	REAC:R-HSA-1169410	81	10658	1	-1	-1	0.000519263	281	12
REAC	Transcriptional regulation by RUNX3	REAC:R-HSA-8878159	96	10658	1	-1	-1	0.000535701	281	13
REAC	Mitotic Anaphase	REAC:R-HSA-68882	200	10658	1	42	1	0.000553349	281	19
REAC	Mitotic Metaphase and Anaphase	REAC:R-HSA-2555396	201	10658	1	42	1	0.000596783	281	19
REAC	SRP-dependent cotranslational protein targeting to membrane	REAC:R-HSA-1799339	113	10658	1	42	1	0.000625249	281	14
REAC	G1/S Transition	REAC:R-HSA-69206	131	10658	1	-1	-1	0.000727749	281	15
REAC	Antigen Presentation: Folding, assembly and peptide loading of class I MHC	REAC:R-HSA-983170	24	10658	1	-1	-1	0.00080661	281	7
REAC	G2/M Checkpoints	REAC:R-HSA-69481	168	10658	1	-1	-1	0.000848399	281	17
REAC	Interleukin-12 family signaling	REAC:R-HSA-447115	58	10658	1	-1	-1	0.000982937	281	10
WP	Metabolic reprogramming in colon cancer	WP:WP4290	44	6564	0.00183984	25	4	2.91116e-11	218	16
WP	Proteasome Degradation	WP:WP183	64	6564	1	-1	-1	1.69966e-09	218	17
WP	Translation Factors	WP:WP107	53	6564	1	-1	-1	1.36609e-06	218	13
WP	Glycolysis and Gluconeogenesis	WP:WP534	45	6564	1	25	2	1.98932e-05	218	11
WP	mRNA Processing	WP:WP411	133	6564	1	25	1	4.05225e-05	218	18
WP	Cytoplasmic Ribosomal Proteins	WP:WP477	90	6564	1	25	1	0.000158704	218	14
WP	Cori Cycle	WP:WP1946	16	6564	1	25	1	0.000953717	218	6
TF	Factor: E2F-3:HES-7; motif: NNNSGCGCSNNNNNCRCGYGNN; match class: 1	TF:M08526_1	15129	19922	1	51	38	7.55502e-14	322	301
TF	Factor: ZF5; motif: GSGCGCGR; match class: 1	TF:M00716_1	14186	19922	1	51	40	1.87687e-13	322	290
TF	Factor: ZF5; motif: NRNGNGCGCGCWN; match class: 1	TF:M00333_1	12490	19922	1	51	32	2.05622e-09	322	260
TF	Factor: E2F-1; motif: NGGGCGGGARV; match class: 1	TF:M07206_1	10898	19922	1	51	29	6.34355e-09	322	236
TF	Factor: ETF; motif: CCCCGCCCCYN; match class: 1	TF:M07039_1	13706	19922	1	51	38	6.35984e-09	322	275
TF	Factor: MAZ; motif: GGGMGGGGSSGGGGGGGGGGGG; match class: 1	TF:M09636_1	14194	19922	1	51	38	7.76625e-09	322	281
TF	Factor: E2F-3; motif: GGCGGGN; match class: 1	TF:M02089_1	9353	19922	1	51	26	8.46023e-09	322	212
TF	Factor: E2F; motif: GGCGSG; match class: 1	TF:M00803_1	10270	19922	1	51	28	2.26829e-08	322	225
TF	Factor: p300; motif: ACNTCCG; match class: 1	TF:M04826_1	15368	19922	1	51	40	8.27994e-08	322	293
TF	Factor: CHD2; motif: TCTCGCGAG; match class: 1	TF:M04710_1	11571	19922	1	51	26	1.54383e-07	322	242
TF	Factor: E2F-1:HES-7; motif: GGCRCGTGSYNNWNGGCGCSM; match class: 1	TF:M08525_1	15428	19922	1	51	42	1.79724e-07	322	293
TF	Factor: Egr-1; motif: GCGCATGCG; match class: 1	TF:M04869_1	10265	19922	1	51	24	2.21149e-07	322	222
TF	Factor: Churchill; motif: CGGGNN; match class: 1	TF:M00986_1	10351	19922	1	51	32	5.94167e-07	322	222
TF	Factor: E2F-4; motif: NTTTCSCGCC; match class: 1	TF:M07380_1	8025	19922	1	51	23	1.05781e-06	322	184
TF	Factor: E2F-1; motif: WWTGGCGCCAAA; match class: 1	TF:M04515_1	12236	19922	1	51	32	1.20558e-06	322	249
TF	Factor: BEN; motif: CAGCGRNV; match class: 1	TF:M01240_1	13284	19922	1	51	40	2.05433e-06	322	263
TF	Factor: ETF; motif: GVGGMGG; match class: 1	TF:M00695_1	7013	19922	1	51	16	3.80217e-06	322	165
TF	Factor: Sp1; motif: NGGGGCGGGGN; match class: 1	TF:M07395_1	6332	19922	1	51	22	4.10049e-06	322	153
TF	Factor: Kaiso; motif: TCTCGCGAG; match class: 1	TF:M04691_1	10578	19922	1	51	24	1.43622e-05	322	221
TF	Factor: E2F-4; motif: GCGGGAAANA; match class: 1	TF:M02090_1	6381	19922	1	51	19	1.44878e-05	322	152
TF	Factor: E2F-1:Elk-1; motif: SGCGCSNNAMCGGAAGT; match class: 1	TF:M08205_1	10467	19922	1	51	28	3.41708e-05	322	218
TF	Factor: E2F-1:DP-1; motif: TTTCSCGC; match class: 1	TF:M00736_1	4642	19922	1	51	12	3.67096e-05	322	119
TF	Factor: E2F-1; motif: TTTGGCGCCAAA; match class: 1	TF:M04516_1	10236	19922	1	51	27	4.50302e-05	322	214
TF	Factor: E2F-3:TBR2; motif: ANGTGYKANGGCGCSTTNNCRNNT; match class: 1	TF:M08207_1	15641	19922	1	51	41	4.933e-05	322	290
TF	Factor: E2F-4; motif: NNTTCCCGCCNN; match class: 1	TF:M04823_1	7888	19922	1	51	18	9.01199e-05	322	175
TF	Factor: E2F-1:TBR2; motif: NGGTGNNANGGCGCNNTNNCRNNN; match class: 1	TF:M08523_1	7481	19922	1	51	17	0.000332758	322	166
TF	Factor: YY2; motif: NNCCGCCATTW; match class: 1	TF:M08020_1	74	19922	1	-1	-1	0.000563809	322	10
TF	Factor: GCMa:PEA3; motif: ATRCGGGCGGAAGTR; match class: 1	TF:M08313_1	9759	19922	1	51	22	0.000725937	322	202
TF	Factor: Sp1; motif: NGGGGGCGGGGYN; match class: 1	TF:M00196_1	5894	19922	1	51	13	0.000803786	322	137
TF	Factor: Pax-4; motif: NNNNNYCACCCB; match class: 1	TF:M00378_1	14896	19922	1	51	41	0.000889074	322	277
MIRNA	hsa-miR-615-3p	MIRNA:hsa-miR-615-3p	891	14833	1	45	4	8.21154e-21	306	71
MIRNA	hsa-miR-484	MIRNA:hsa-miR-484	889	14833	1	45	4	7.61044e-15	306	62
MIRNA	hsa-miR-92a-3p	MIRNA:hsa-miR-92a-3p	1402	14833	1	45	6	1.27091e-11	306	74
MIRNA	hsa-miR-193b-3p	MIRNA:hsa-miR-193b-3p	844	14833	1	45	3	6.88683e-10	306	52
MIRNA	hsa-miR-16-5p	MIRNA:hsa-miR-16-5p	1552	14833	1	45	7	7.55219e-10	306	75
MIRNA	hsa-miR-877-3p	MIRNA:hsa-miR-877-3p	605	14833	1	45	1	7.83682e-10	306	43
MIRNA	hsa-miR-222-3p	MIRNA:hsa-miR-222-3p	390	14833	1	45	2	4.16073e-09	306	33
MIRNA	hsa-miR-744-5p	MIRNA:hsa-miR-744-5p	433	14833	1	45	2	6.86227e-08	306	33
MIRNA	hsa-miR-149-5p	MIRNA:hsa-miR-149-5p	395	14833	1	45	2	1.27674e-07	306	31
MIRNA	hsa-miR-1-3p	MIRNA:hsa-miR-1-3p	915	14833	1	45	5	1.52072e-07	306	50
MIRNA	hsa-miR-331-3p	MIRNA:hsa-miR-331-3p	403	14833	1	45	1	2.102e-07	306	31
MIRNA	hsa-miR-324-5p	MIRNA:hsa-miR-324-5p	297	14833	1	-1	-1	1.95731e-06	306	25
MIRNA	hsa-miR-186-5p	MIRNA:hsa-miR-186-5p	748	14833	1	45	1	2.23163e-05	306	40
MIRNA	hsa-miR-320a	MIRNA:hsa-miR-320a	582	14833	1	45	4	3.27187e-05	306	34
MIRNA	hsa-let-7b-5p	MIRNA:hsa-let-7b-5p	1210	14833	1	45	1	0.000504575	306	51
MIRNA	hsa-miR-1296-5p	MIRNA:hsa-miR-1296-5p	119	14833	1	45	1	0.000769925	306	13
HPA	placenta; trophoblastic cells[Supported,High]	HPA:035020_13	538	9499	1	27	4	6.1585e-05	176	29
HPA	cerebellum; cells in molecular layer[Supported,High]	HPA:007030_13	343	9499	1	27	1	0.000123931	176	22
HPA	colon; glandular cells[Supported,High]	HPA:011020_13	535	9499	1	27	4	0.000189332	176	28
HPA	appendix; glandular cells[Supported,High]	HPA:002010_13	428	9499	1	27	3	0.000403768	176	24
HPA	rectum; glandular cells[Supported,High]	HPA:037010_13	570	9499	1	27	4	0.000670765	176	28
HPA	fallopian tube; glandular cells[Supported,High]	HPA:018010_13	507	9499	1	27	3	0.000745048	176	26
HPA	tonsil; non-germinal center cells[Supported,High]	HPA:056020_13	353	9499	1	27	1	0.000793054	176	21
CORUM	eIF3 complex (EIF3S6, EIF3S5, EIF3S4, EIF3S3, EIF3S6IP, EIF3S2, EIF3S9, EIF3S12, EIF3S10, EIF3S8, EIF3S1, EIF3S7)	CORUM:742	12	3632	1	-1	-1	0.000110741	160	7
CORUM	PA700-20S-PA28 complex	CORUM:193	36	3632	1	-1	-1	0.000118513	160	11
CORUM	eIF3 complex (EIF3S6, EIF3S5, EIF3S4, EIF3S3, EIF3S6IP, EIF3S2, EIF3S9, EIF3S12, EIF3S10, EIF3S8, EIF3S1, EIF3S7, PCID1)	CORUM:1097	13	3632	1	-1	-1	0.000231093	160	7
CORUM	Profilin 1 complex	CORUM:2837	6	3632	1	-1	-1	0.000537971	160	5

## Sheet: Enrich. Anova Cluster 1,5 - 2,4
Table S3. Anova analysis of clusters 1,5-2,4 of Figure 1
source	term_name	term_id	term_size	effective_domain_size	adjusted_p_value__Cluster_5_and_1	query_size__Cluster_5_and_1	intersection_size__Cluster_5_and_1	adjusted_p_value__Cluster2_and_4	query_size__Cluster2_and_4	intersection_size__Cluster2_and_4
GO:MF	RNA binding	GO:0003723	1871	17612	3.30137e-25	177	75	1	116	16
GO:MF	cadherin binding	GO:0045296	323	17612	9.91312e-12	177	24	0.143506	116	9
GO:MF	heterocyclic compound binding	GO:1901363	6230	17612	4.55915e-10	177	109	1	116	33
GO:MF	protein binding	GO:0005515	11722	17612	8.6647e-10	177	158	0.00183492	116	99
GO:MF	extracellular matrix structural constituent	GO:0005201	159	17612	1	-1	-1	1.2261e-09	116	14
GO:MF	organic cyclic compound binding	GO:0097159	6317	17612	1.25457e-09	177	109	1	116	33
GO:MF	cell adhesion molecule binding	GO:0050839	491	17612	1.98052e-09	177	26	0.00213983	116	14
GO:MF	nucleic acid binding	GO:0003676	4314	17612	3.28745e-08	177	83	1	116	19
GO:MF	structural constituent of ribosome	GO:0003735	169	17612	8.36893e-07	177	14	1	116	1
GO:MF	identical protein binding	GO:0042802	1707	17612	1.59566e-05	177	42	0.135151	116	24
GO:MF	enzyme binding	GO:0019899	2285	17612	6.53235e-05	177	49	1	116	25
GO:MF	structural molecule activity	GO:0005198	732	17612	0.000620132	177	23	0.000147718	116	19
GO:MF	rRNA binding	GO:0019843	67	17612	0.000173044	177	8	1	-1	-1
GO:MF	insulin-like growth factor binding	GO:0005520	28	17612	1	-1	-1	0.000494812	116	5
GO:MF	cytoskeletal protein binding	GO:0008092	954	17612	0.00051575	177	27	0.743695	116	15
GO:MF	protease binding	GO:0002020	125	17612	1	177	3	0.000860275	116	8
GO:MF	peptidase regulator activity	GO:0061134	218	17612	1	-1	-1	0.00089345	116	10
GO:MF	protein-containing complex binding	GO:0044877	1107	17612	0.000930812	177	29	0.0540836	116	19
GO:MF	glycosaminoglycan binding	GO:0005539	226	17612	1	177	3	0.00123532	116	10
GO:MF	serine-type endopeptidase inhibitor activity	GO:0004867	94	17612	1	-1	-1	0.00142929	116	7
GO:MF	growth factor binding	GO:0019838	139	17612	1	177	3	0.00190768	116	8
GO:MF	extracellular matrix structural constituent conferring tensile strength	GO:0030020	37	17612	1	-1	-1	0.00209329	116	5
GO:MF	S100 protein binding	GO:0044548	14	17612	0.00451692	177	4	1	-1	-1
GO:MF	heparin binding	GO:0008201	161	17612	1	177	2	0.00564014	116	8
GO:MF	binding	GO:0005488	15176	17612	0.00575815	177	170	1	116	107
GO:MF	serine-type peptidase activity	GO:0008236	270	17612	1	-1	-1	0.00594131	116	10
GO:MF	serine hydrolase activity	GO:0017171	275	17612	1	-1	-1	0.00696625	116	10
GO:MF	endopeptidase inhibitor activity	GO:0004866	173	17612	1	-1	-1	0.00950741	116	8
GO:MF	peptidase inhibitor activity	GO:0030414	180	17612	1	-1	-1	0.0126512	116	8
GO:MF	endopeptidase regulator activity	GO:0061135	180	17612	1	-1	-1	0.0126512	116	8
GO:MF	actin binding	GO:0003779	425	17612	0.0131147	177	15	1	116	4
GO:MF	sulfur compound binding	GO:1901681	239	17612	1	177	2	0.014511	116	9
GO:MF	nucleotide binding	GO:0000166	2154	17612	0.0173986	177	41	1	116	15
GO:MF	nucleoside phosphate binding	GO:1901265	2155	17612	0.0175871	177	41	1	116	15
GO:MF	ubiquitin protein ligase binding	GO:0031625	288	17612	0.0176695	177	12	1	116	3
GO:MF	serine-type endopeptidase activity	GO:0004252	248	17612	1	-1	-1	0.0193743	116	9
GO:MF	ADP binding	GO:0043531	39	17612	0.020936	177	5	1	-1	-1
GO:MF	N-acetylglucosaminyl-proteoglycan 4-beta-glucuronosyltransferase activity	GO:0050509	2	17612	1	-1	-1	0.0215047	116	2
GO:MF	ubiquitin-like protein ligase binding	GO:0044389	306	17612	0.0317274	177	12	1	116	3
GO:MF	adenyl ribonucleotide binding	GO:0032559	1547	17612	0.0324657	177	32	1	116	9
GO:MF	adenyl nucleotide binding	GO:0030554	1560	17612	0.038055	177	32	1	116	9
GO:BP	mRNA catabolic process	GO:0006402	321	17710	1.96847e-14	174	27	1	118	2
GO:BP	extracellular matrix organization	GO:0030198	351	17710	1	174	2	1.88192e-13	118	23
GO:BP	RNA catabolic process	GO:0006401	355	17710	2.5247e-13	174	27	1	118	2
GO:BP	mRNA metabolic process	GO:0016071	793	17710	4.76177e-13	174	38	1	118	7
GO:BP	extracellular structure organization	GO:0043062	405	17710	1	174	2	4.21226e-12	118	23
GO:BP	nuclear-transcribed mRNA catabolic process, nonsense-mediated decay	GO:0000184	122	17710	7.05426e-12	174	17	1	118	1
GO:BP	nuclear-transcribed mRNA catabolic process	GO:0000956	210	17710	4.19428e-11	174	20	1	118	1
GO:BP	cellular macromolecule catabolic process	GO:0044265	1151	17710	1.30137e-10	174	42	1	118	10
GO:BP	heterocycle catabolic process	GO:0046700	538	17710	1.40444e-10	174	29	1	118	2
GO:BP	cellular nitrogen compound catabolic process	GO:0044270	539	17710	1.47227e-10	174	29	1	118	2
GO:BP	nucleobase-containing compound catabolic process	GO:0034655	489	17710	6.36657e-10	174	27	1	118	2
GO:BP	regulated exocytosis	GO:0045055	746	17710	0.2804	174	19	6.88343e-10	118	27
GO:BP	organic substance catabolic process	GO:1901575	2126	17710	8.19924e-10	174	57	1	118	17
GO:BP	macromolecule catabolic process	GO:0009057	1387	17710	8.69759e-10	174	45	1	118	13
GO:BP	protein localization to endoplasmic reticulum	GO:0070972	138	17710	8.90132e-10	174	16	1	118	2
GO:BP	SRP-dependent cotranslational protein targeting to membrane	GO:0006614	96	17710	1.0955e-09	174	14	1	118	1
GO:BP	organic cyclic compound catabolic process	GO:1901361	584	17710	1.10834e-09	174	29	1	118	2
GO:BP	aromatic compound catabolic process	GO:0019439	552	17710	1.74939e-09	174	28	1	118	2
GO:BP	cotranslational protein targeting to membrane	GO:0006613	101	17710	2.25088e-09	174	14	1	118	1
GO:BP	exocytosis	GO:0006887	860	17710	0.221933	174	21	3.03301e-09	118	28
GO:BP	protein targeting to ER	GO:0045047	108	17710	5.77798e-09	174	14	1	118	1
GO:BP	establishment of protein localization to endoplasmic reticulum	GO:0072599	112	17710	9.60293e-09	174	14	1	118	1
GO:BP	translational initiation	GO:0006413	198	17710	2.21543e-08	174	17	1	118	3
GO:BP	protein metabolic process	GO:0019538	5882	17710	1	174	78	2.38164e-08	118	75
GO:BP	catabolic process	GO:0009056	2551	17710	4.29179e-08	174	60	1	118	26
GO:BP	post-translational protein modification	GO:0043687	362	17710	1	174	8	5.5558e-08	118	18
GO:BP	cellular localization	GO:0051641	2817	17710	9.30377e-08	174	63	0.497417	118	34
GO:BP	myeloid leukocyte mediated immunity	GO:0002444	547	17710	0.0575815	174	17	1.38068e-07	118	21
GO:BP	neutrophil mediated immunity	GO:0002446	497	17710	0.016828	174	17	1.7968e-07	118	20
GO:BP	organonitrogen compound metabolic process	GO:1901564	6822	17710	0.0444183	174	94	1.83234e-07	118	80
GO:BP	vesicle-mediated transport	GO:0016192	2055	17710	0.0726715	174	39	2.5339e-07	118	40
GO:BP	protein localization to organelle	GO:0033365	887	17710	2.83316e-07	174	32	1	118	11
GO:BP	leukocyte degranulation	GO:0043299	530	17710	0.0385849	174	17	5.5738e-07	118	20
GO:BP	myeloid cell activation involved in immune response	GO:0002275	540	17710	0.0489339	174	17	7.72693e-07	118	20
GO:BP	neutrophil degranulation	GO:0043312	483	17710	0.0115668	174	17	8.14026e-07	118	19
GO:BP	neutrophil activation involved in immune response	GO:0002283	486	17710	0.0125497	174	17	9.02889e-07	118	19
GO:BP	neutrophil activation	GO:0042119	496	17710	0.0163911	174	17	1.26847e-06	118	19
GO:BP	peptide biosynthetic process	GO:0043043	737	17710	1.4927e-06	174	28	1	118	3
GO:BP	granulocyte activation	GO:0036230	503	17710	0.0196759	174	17	1.60158e-06	118	19
GO:BP	cellular protein localization	GO:0034613	1871	17710	1.71598e-06	174	47	1	118	18
GO:BP	cellular catabolic process	GO:0044248	2214	17710	1.74499e-06	174	52	1	118	22
GO:BP	cellular macromolecule localization	GO:0070727	1881	17710	2.0457e-06	174	47	1	118	18
GO:BP	cell activation involved in immune response	GO:0002263	700	17710	0.121847	174	19	2.05184e-06	118	22
GO:BP	protein localization to membrane	GO:0072657	605	17710	2.46337e-06	174	25	1	118	6
GO:BP	intracellular transport	GO:0046907	1767	17710	2.86296e-06	174	45	0.963031	118	24
GO:BP	amide biosynthetic process	GO:0043604	868	17710	3.19788e-06	174	30	1	118	6
GO:BP	translation	GO:0006412	713	17710	3.34698e-06	174	27	1	118	3
GO:BP	establishment of protein localization to organelle	GO:0072594	533	17710	5.32016e-06	174	23	1	118	6
GO:BP	secretion	GO:0046903	1615	17710	0.439942	174	31	5.42305e-06	118	33
GO:BP	secretion by cell	GO:0032940	1474	17710	0.20253	174	30	9.53808e-06	118	31
GO:BP	leukocyte activation involved in immune response	GO:0002366	696	17710	0.112895	174	19	1.06035e-05	118	21
GO:BP	chondrocyte development involved in endochondral bone morphogenesis	GO:0003433	23	17710	1	-1	-1	1.26487e-05	118	6
GO:BP	peptide metabolic process	GO:0006518	869	17710	1.3678e-05	174	29	1	118	7
GO:BP	myeloid leukocyte activation	GO:0002274	641	17710	0.398136	174	17	1.46048e-05	118	20
GO:BP	protein targeting to membrane	GO:0006612	194	17710	1.51227e-05	174	14	1	118	1
GO:BP	immune effector process	GO:0002252	1256	17710	1	174	22	1.81247e-05	118	28
GO:BP	cellular metabolic process	GO:0044237	10707	17710	2.21094e-05	174	140	0.0113912	118	94
GO:BP	leukocyte mediated immunity	GO:0002443	871	17710	1	174	18	2.23572e-05	118	23
GO:BP	cellular protein metabolic process	GO:0044267	5239	17710	0.648398	174	73	3.23001e-05	118	64
GO:BP	establishment of protein localization to membrane	GO:0090150	318	17710	3.31265e-05	174	17	1	118	3
GO:BP	chondrocyte development	GO:0002063	46	17710	1	-1	-1	3.75547e-05	118	7
GO:BP	chondrocyte differentiation involved in endochondral bone morphogenesis	GO:0003413	29	17710	1	-1	-1	5.76123e-05	118	6
GO:BP	response to stimulus	GO:0050896	9174	17710	1	174	110	6.46667e-05	118	90
GO:BP	macromolecule metabolic process	GO:0043170	9541	17710	1	174	115	7.91218e-05	118	92
GO:BP	organonitrogen compound biosynthetic process	GO:1901566	1833	17710	8.39016e-05	174	43	1	118	16
GO:BP	cellular amide metabolic process	GO:0043603	1123	17710	8.80331e-05	174	32	1	118	12
GO:BP	establishment of localization in cell	GO:0051649	2140	17710	0.000123636	174	47	0.0900272	118	30
GO:BP	organic substance metabolic process	GO:0071704	11050	17710	0.000138194	174	141	0.0013526	118	98
GO:BP	chondrocyte morphogenesis involved in endochondral bone morphogenesis	GO:0003414	18	17710	1	-1	-1	0.000172141	118	5
GO:BP	chondrocyte morphogenesis	GO:0090171	18	17710	1	-1	-1	0.000172141	118	5
GO:BP	growth plate cartilage chondrocyte morphogenesis	GO:0003429	18	17710	1	-1	-1	0.000172141	118	5
GO:BP	response to organic substance	GO:0010033	3233	17710	0.0589153	174	54	0.000175808	118	46
GO:BP	growth plate cartilage morphogenesis	GO:0003422	19	17710	1	-1	-1	0.000232378	118	5
GO:BP	metabolic process	GO:0008152	11606	17710	0.000237425	174	145	0.00133269	118	101
GO:BP	platelet degranulation	GO:0002576	126	17710	1	174	2	0.000291205	118	9
GO:BP	primary metabolic process	GO:0044238	10559	17710	0.00030493	174	136	0.0130879	118	93
GO:BP	negative regulation of gene expression	GO:0010629	1991	17710	0.000315232	174	44	1	118	6
GO:BP	cellular nitrogen compound metabolic process	GO:0034641	6386	17710	0.000379245	174	96	1	118	37
GO:BP	RNA splicing	GO:0008380	424	17710	0.0004087	174	18	1	118	4
GO:BP	protein-containing complex assembly	GO:0065003	1871	17710	0.000429859	174	42	1	118	17
GO:BP	proteolysis	GO:0006508	1837	17710	1	174	25	0.000435046	118	32
GO:BP	regulation of hydrolase activity	GO:0051336	1282	17710	1	174	15	0.000445296	118	26
GO:BP	protein localization	GO:0008104	2764	17710	0.00046612	174	54	1	118	22
GO:BP	regulation of peptidase activity	GO:0052547	445	17710	1	174	2	0.000481889	118	15
GO:BP	transport	GO:0006810	5125	17710	0.000528036	174	82	0.00485734	118	58
GO:BP	cellular component organization	GO:0016043	6310	17710	1	174	79	0.000594299	118	69
GO:BP	cell morphogenesis involved in differentiation	GO:0000904	734	17710	1	174	10	0.000665742	118	19
GO:BP	cell adhesion	GO:0007155	1399	17710	1	174	18	0.000668696	118	27
GO:BP	establishment of localization	GO:0051234	5242	17710	0.000670073	174	83	0.0105565	118	58
GO:BP	organic cyclic compound metabolic process	GO:1901360	6076	17710	0.000681628	174	92	1	118	34
GO:BP	endochondral bone growth	GO:0003416	43	17710	1	174	1	0.000685308	118	6
GO:BP	biological adhesion	GO:0022610	1407	17710	1	174	18	0.000748642	118	27
GO:BP	macromolecule localization	GO:0033036	3122	17710	0.000769401	174	58	1	118	25
GO:BP	regulation of cellular component organization	GO:0051128	2399	17710	1	174	39	0.000801868	118	37
GO:BP	growth plate cartilage chondrocyte differentiation	GO:0003418	24	17710	1	-1	-1	0.000827104	118	5
GO:BP	response to wounding	GO:0009611	674	17710	1	174	8	0.000891502	118	18
GO:BP	bone growth	GO:0098868	45	17710	1	174	1	0.000905716	118	6
GO:BP	nucleobase-containing compound metabolic process	GO:0006139	5649	17710	0.000954381	174	87	1	118	29
GO:BP	cartilage development involved in endochondral bone morphogenesis	GO:0060351	46	17710	1	174	1	0.00103594	118	6
GO:BP	extracellular matrix disassembly	GO:0022617	74	17710	1	-1	-1	0.00108274	118	7
GO:BP	positive regulation of cellular component organization	GO:0051130	1171	17710	1	174	20	0.00117488	118	24
GO:BP	immune system process	GO:0002376	3103	17710	1	174	42	0.00124243	118	43
GO:BP	heterocycle metabolic process	GO:0046483	5820	17710	0.00183035	174	88	1	118	30
GO:BP	nitrogen compound metabolic process	GO:0006807	10048	17710	0.0256353	174	126	0.00189134	118	92
GO:BP	cellular component organization or biogenesis	GO:0071840	6486	17710	1	174	82	0.00191622	118	69
GO:BP	blood coagulation, extrinsic pathway	GO:0007598	4	17710	1	-1	-1	0.00204972	118	3
GO:BP	establishment of protein localization	GO:0045184	2130	17710	0.00207786	174	44	1	118	16
GO:BP	localization	GO:0051179	6642	17710	0.0932647	174	91	0.00209581	118	70
GO:BP	cartilage morphogenesis	GO:0060536	29	17710	1	-1	-1	0.00225024	118	5
GO:BP	cellular aromatic compound metabolic process	GO:0006725	5858	17710	0.00249285	174	88	1	118	31
GO:BP	protein transport	GO:0015031	2021	17710	0.00338098	174	42	1	118	14
GO:BP	cell activation	GO:0001775	1428	17710	1	174	23	0.00346138	118	26
GO:BP	cellular response to organic substance	GO:0071310	2656	17710	1	174	42	0.00349378	118	38
GO:BP	protein-containing complex subunit organization	GO:0043933	2184	17710	0.00409097	174	44	1	118	22
GO:BP	cellular component biogenesis	GO:0044085	3215	17710	0.00480325	174	57	1	118	32
GO:BP	leukocyte activation	GO:0045321	1271	17710	1	174	22	0.00498947	118	24
GO:BP	intracellular protein transport	GO:0006886	1151	17710	0.00512056	174	29	1	118	9
GO:BP	cellular protein-containing complex assembly	GO:0034622	1089	17710	0.00530579	174	28	1	118	7
GO:BP	peptide transport	GO:0015833	2057	17710	0.00534026	174	42	1	118	15
GO:BP	positive regulation of endocytosis	GO:0045807	95	17710	1	174	3	0.00592521	118	7
GO:BP	growth plate cartilage development	GO:0003417	35	17710	1	174	1	0.00595814	118	5
GO:BP	RNA processing	GO:0006396	910	17710	0.00614952	174	25	1	118	6
GO:BP	response to stress	GO:0006950	3901	17710	1	174	49	0.00679049	118	48
GO:BP	cell morphogenesis	GO:0000902	1029	17710	1	174	12	0.00706303	118	21
GO:BP	regulation of mRNA metabolic process	GO:1903311	278	17710	0.00761039	174	13	1	118	3
GO:BP	immune response	GO:0006955	2200	17710	1	174	32	0.00783595	118	33
GO:BP	amide transport	GO:0042886	2089	17710	0.00792585	174	42	1	118	16
GO:BP	cellular component assembly	GO:0022607	2985	17710	0.012387	174	53	1	118	30
GO:BP	interleukin-12-mediated signaling pathway	GO:0035722	47	17710	0.012688	174	6	1	-1	-1
GO:BP	endochondral bone morphogenesis	GO:0060350	71	17710	1	174	1	0.013833	118	6
GO:BP	protein modification process	GO:0036211	4135	17710	1	174	48	0.0151329	118	49
GO:BP	cellular protein modification process	GO:0006464	4135	17710	1	174	48	0.0151329	118	49
GO:BP	cellular response to interleukin-12	GO:0071349	49	17710	0.0162576	174	6	1	-1	-1
GO:BP	nitrogen compound transport	GO:0071705	2388	17710	0.0180035	174	45	1	118	16
GO:BP	response to interleukin-12	GO:0070671	50	17710	0.0183251	174	6	1	-1	-1
GO:BP	cartilage development	GO:0051216	208	17710	1	174	2	0.0189055	118	9
GO:BP	endoderm development	GO:0007492	75	17710	1	-1	-1	0.0190321	118	6
GO:BP	growth	GO:0040007	1012	17710	1	174	14	0.0199196	118	20
GO:BP	tissue development	GO:0009888	1995	17710	1	174	22	0.023428	118	30
GO:BP	positive regulation of cellular protein localization	GO:1903829	313	17710	0.0272863	174	13	1	118	5
GO:BP	chondrocyte differentiation	GO:0002062	120	17710	1	174	2	0.0278156	118	7
GO:BP	cellular component morphogenesis	GO:0032989	1133	17710	1	174	12	0.0307645	118	21
GO:BP	cellular macromolecule metabolic process	GO:0044260	8321	17710	0.899688	174	104	0.0370874	118	78
GO:BP	protein targeting	GO:0006605	422	17710	0.0374143	174	15	1	118	3
GO:BP	locomotion	GO:0040011	1940	17710	1	174	20	0.0381386	118	29
GO:BP	wound healing	GO:0042060	561	17710	1	174	8	0.0393921	118	14
GO:BP	regulation of cellular localization	GO:0060341	824	17710	0.0395868	174	22	1	118	12
GO:BP	regulation of proteolysis	GO:0030162	718	17710	1	174	9	0.0396603	118	16
GO:BP	cellular nitrogen compound biosynthetic process	GO:0044271	4926	17710	0.0400918	174	74	1	118	24
GO:BP	regulation of endopeptidase activity	GO:0052548	420	17710	1	174	2	0.0427123	118	12
GO:BP	collagen fibril organization	GO:0030199	52	17710	1	174	1	0.0435822	118	5
GO:BP	positive regulation of protein localization to plasma membrane	GO:1903078	58	17710	0.0437414	174	6	1	118	1
GO:BP	response to drug	GO:0042493	1023	17710	0.0459422	174	25	1	118	8
GO:CC	extracellular exosome	GO:0070062	2138	18709	3.50178e-33	174	86	2.29595e-28	118	65
GO:CC	extracellular region part	GO:0044421	3710	18709	1.52928e-18	174	90	4.36239e-33	118	86
GO:CC	extracellular vesicle	GO:1903561	2161	18709	7.93629e-33	174	86	4.32708e-28	118	65
GO:CC	extracellular organelle	GO:0043230	2163	18709	8.51731e-33	174	86	4.57056e-28	118	65
GO:CC	extracellular region	GO:0005576	4493	18709	1.53326e-17	174	98	1.74309e-30	118	90
GO:CC	extracellular space	GO:0005615	3506	18709	1.2743e-19	174	89	6.78314e-30	118	81
GO:CC	vesicle	GO:0031982	3826	18709	6.77591e-26	174	102	1.20497e-22	118	76
GO:CC	cytosol	GO:0005829	5073	18709	8.77695e-24	174	114	1	118	35
GO:CC	endoplasmic reticulum lumen	GO:0005788	306	18709	1	174	4	2.54853e-22	118	28
GO:CC	endomembrane system	GO:0012505	4429	18709	0.242944	174	60	5.36812e-17	118	74
GO:CC	extracellular matrix	GO:0031012	501	18709	1	174	5	1.95702e-15	118	27
GO:CC	ribonucleoprotein complex	GO:1990904	862	18709	4.80531e-15	174	40	1	118	8
GO:CC	protein-containing complex	GO:0032991	5367	18709	1.15582e-14	174	103	0.00869514	118	55
GO:CC	cytoplasm	GO:0005737	11492	18709	1.31154e-14	174	156	2.21655e-06	118	101
GO:CC	collagen-containing extracellular matrix	GO:0062023	369	18709	1	174	4	3.24361e-14	118	23
GO:CC	cytoplasmic part	GO:0044444	9658	18709	1.51563e-13	174	141	2.63468e-10	118	98
GO:CC	focal adhesion	GO:0005925	405	18709	2.75027e-13	174	27	1	118	8
GO:CC	endoplasmic reticulum part	GO:0044432	1341	18709	1	174	17	2.89556e-13	118	38
GO:CC	cell-substrate adherens junction	GO:0005924	408	18709	3.30163e-13	174	27	1	118	8
GO:CC	cell-substrate junction	GO:0030055	412	18709	4.20223e-13	174	27	1	118	8
GO:CC	cytosolic part	GO:0044445	231	18709	1.22029e-12	174	21	1	118	1
GO:CC	endoplasmic reticulum	GO:0005783	1899	18709	1	174	26	5.99745e-12	118	43
GO:CC	membrane-bounded organelle	GO:0043227	12423	18709	1.07474e-11	174	158	9.6269e-07	118	106
GO:CC	anchoring junction	GO:0070161	554	18709	1.15763e-11	174	29	0.252614	118	11
GO:CC	intracellular part	GO:0044424	14429	18709	1.90915e-11	174	169	0.582431	118	104
GO:CC	intracellular	GO:0005622	14455	18709	2.51693e-11	174	169	0.648758	118	104
GO:CC	adherens junction	GO:0005912	539	18709	4.04857e-11	174	28	0.201565	118	11
GO:CC	cytosolic ribosome	GO:0022626	115	18709	6.00718e-11	174	15	1	118	1
GO:CC	secretory vesicle	GO:0099503	976	18709	0.0909814	174	21	8.22798e-11	118	30
GO:CC	secretory granule	GO:0030141	832	18709	0.0297653	174	20	4.64643e-10	118	27
GO:CC	ribosome	GO:0005840	245	18709	4.66102e-10	174	19	1	118	1
GO:CC	organelle	GO:0043226	13479	18709	6.69611e-10	174	162	0.00018835	118	107
GO:CC	intracellular non-membrane-bounded organelle	GO:0043232	4237	18709	8.13061e-10	174	81	1	118	26
GO:CC	non-membrane-bounded organelle	GO:0043228	4237	18709	8.13061e-10	174	81	1	118	26
GO:CC	ribosomal subunit	GO:0044391	194	18709	1.16481e-08	174	16	1	118	1
GO:CC	intracellular organelle lumen	GO:0070013	5274	18709	1.33594e-08	174	90	2.40455e-07	118	65
GO:CC	organelle lumen	GO:0043233	5274	18709	1.33594e-08	174	90	2.40455e-07	118	65
GO:CC	membrane-enclosed lumen	GO:0031974	5274	18709	1.33594e-08	174	90	2.40455e-07	118	65
GO:CC	intracellular organelle part	GO:0044446	9242	18709	1.79688e-08	174	128	2.01381e-06	118	89
GO:CC	organelle part	GO:0044422	9482	18709	1.90866e-08	174	130	3.1179e-06	118	90
GO:CC	intracellular organelle	GO:0043229	12680	18709	1.53734e-07	174	153	0.0445911	118	98
GO:CC	cytoplasmic vesicle	GO:0031410	2278	18709	0.0321967	174	39	2.03033e-07	118	40
GO:CC	intracellular vesicle	GO:0097708	2281	18709	0.0331181	174	39	2.1118e-07	118	40
GO:CC	polysome	GO:0005844	71	18709	3.24223e-07	174	10	1	-1	-1
GO:CC	nuclear lumen	GO:0031981	4134	18709	3.61219e-07	174	74	1	118	20
GO:CC	cytoplasmic vesicle part	GO:0044433	1466	18709	0.147756	174	27	4.20072e-07	118	31
GO:CC	nuclear part	GO:0044428	4512	18709	1.25421e-06	174	77	1	118	23
GO:CC	tertiary granule	GO:0070820	162	18709	1	174	2	2.08107e-06	118	11
GO:CC	lysosome	GO:0005764	669	18709	1	174	11	2.23155e-06	118	20
GO:CC	lytic vacuole	GO:0000323	670	18709	1	174	11	2.28844e-06	118	20
GO:CC	cytosolic small ribosomal subunit	GO:0022627	46	18709	2.82121e-06	174	8	1	-1	-1
GO:CC	secretory granule lumen	GO:0034774	318	18709	9.23326e-05	174	15	4.45508e-06	118	14
GO:CC	cytoplasmic vesicle lumen	GO:0060205	322	18709	0.000108308	174	15	5.21598e-06	118	14
GO:CC	vesicle lumen	GO:0031983	324	18709	1.94861e-05	174	16	5.63908e-06	118	14
GO:CC	nucleus	GO:0005634	7352	18709	1.04384e-05	174	104	1	118	38
GO:CC	tertiary granule lumen	GO:1904724	54	18709	1	174	1	1.52258e-05	118	7
GO:CC	intracellular membrane-bounded organelle	GO:0043231	10924	18709	2.10195e-05	174	135	0.0574355	118	88
GO:CC	vacuole	GO:0005773	766	18709	1	174	11	2.10883e-05	118	20
GO:CC	myelin sheath	GO:0043209	171	18709	2.14525e-05	174	12	1	118	1
GO:CC	cell junction	GO:0030054	1285	18709	2.58683e-05	174	33	0.375574	118	18
GO:CC	specific granule lumen	GO:0035580	61	18709	1	174	2	3.61674e-05	118	7
GO:CC	collagen trimer	GO:0005581	97	18709	1	-1	-1	5.90837e-05	118	8
GO:CC	extracellular matrix component	GO:0044420	46	18709	1	-1	-1	0.000139814	118	6
GO:CC	small ribosomal subunit	GO:0015935	75	18709	0.000145067	174	8	1	-1	-1
GO:CC	melanosome	GO:0042470	105	18709	0.000181454	174	9	0.0177559	118	6
GO:CC	pigment granule	GO:0048770	105	18709	0.000181454	174	9	0.0177559	118	6
GO:CC	nucleoplasm	GO:0005654	3517	18709	0.000195032	174	60	1	118	16
GO:CC	cytosolic large ribosomal subunit	GO:0022625	63	18709	0.000583815	174	7	1	118	1
GO:CC	basement membrane	GO:0005604	93	18709	1	174	2	0.000665137	118	7
GO:CC	vacuolar part	GO:0044437	553	18709	1	174	9	0.000689883	118	15
GO:CC	cell surface	GO:0009986	872	18709	1	174	9	0.000718609	118	19
GO:CC	cell	GO:0005623	16881	18709	0.000955899	174	172	1	118	113
GO:CC	nucleolus	GO:0005730	934	18709	0.00187328	174	24	1	118	7
GO:CC	cortical cytoskeleton	GO:0030863	109	18709	0.00249864	174	8	1	118	3
GO:CC	cell part	GO:0044464	16810	18709	0.0034238	174	171	1	118	113
GO:CC	large ribosomal subunit	GO:0015934	121	18709	0.00538425	174	8	1	118	1
GO:CC	secretory granule membrane	GO:0030667	294	18709	1	174	4	0.00570424	118	10
GO:CC	ficolin-1-rich granule	GO:0101002	123	18709	0.00606672	174	8	0.362783	118	5
GO:CC	ficolin-1-rich granule lumen	GO:1904813	123	18709	0.00606672	174	8	0.362783	118	5
GO:CC	cell cortex	GO:0005938	296	18709	0.00674558	174	12	1	118	3
GO:CC	bounding membrane of organelle	GO:0098588	2048	18709	1	174	25	0.00700726	118	29
GO:CC	platelet alpha granule	GO:0031091	91	18709	1	174	1	0.00790011	118	6
GO:CC	Golgi apparatus	GO:0005794	1551	18709	1	174	16	0.0104563	118	24
GO:CC	proteasome complex	GO:0000502	68	18709	0.0123641	174	6	1	118	1
GO:CC	sarcolemma	GO:0042383	136	18709	0.012516	174	8	0.566455	118	5
GO:CC	spliceosomal complex	GO:0005681	177	18709	0.0130364	174	9	1	118	1
GO:CC	endopeptidase complex	GO:1905369	69	18709	0.0134382	174	6	1	118	1
GO:CC	actin cytoskeleton	GO:0015629	490	18709	0.0170932	174	15	1	118	5
GO:CC	primary lysosome	GO:0005766	154	18709	0.984436	174	6	0.0181658	118	7
GO:CC	azurophil granule	GO:0042582	154	18709	0.984436	174	6	0.0181658	118	7
GO:CC	lysosomal membrane	GO:0005765	342	18709	1	174	6	0.0205506	118	10
GO:CC	lytic vacuole membrane	GO:0098852	343	18709	1	174	6	0.0210567	118	10
GO:CC	specific granule	GO:0042581	159	18709	1	174	2	0.0222367	118	7
GO:CC	Golgi membrane	GO:0000139	744	18709	1	174	11	0.0227287	118	15
GO:CC	chaperonin-containing T-complex	GO:0005832	10	18709	0.0277407	174	3	1	-1	-1
GO:CC	perinuclear region of cytoplasm	GO:0048471	700	18709	0.0293363	174	18	1	118	9
GO:CC	cortical actin cytoskeleton	GO:0030864	81	18709	0.0331846	174	6	1	118	2
GO:CC	vacuolar lumen	GO:0005775	171	18709	1	174	4	0.0351112	118	7
GO:CC	Golgi apparatus part	GO:0044431	963	18709	1	174	11	0.037155	118	17
GO:CC	laminin-11 complex	GO:0043260	3	18709	1	-1	-1	0.0390216	118	2
GO:CC	anchoring collagen complex	GO:0030934	3	18709	1	-1	-1	0.0390216	118	2
GO:CC	collagen beaded filament	GO:0098647	3	18709	1	-1	-1	0.0390216	118	2
GO:CC	collagen type VI trimer	GO:0005589	3	18709	1	-1	-1	0.0390216	118	2
GO:CC	catalytic step 2 spliceosome	GO:0071013	85	18709	0.0433713	174	6	1	118	1
KEGG	Ribosome	KEGG:03010	152	7745	3.70616e-06	115	14	1	83	1
KEGG	Proteasome	KEGG:03050	45	7745	0.00031322	115	7	1	83	1
KEGG	Complement and coagulation cascades	KEGG:04610	79	7745	1	-1	-1	0.0148948	83	6
KEGG	ECM-receptor interaction	KEGG:04512	82	7745	1	115	1	0.0182904	83	6
KEGG	Amoebiasis	KEGG:05146	95	7745	1	115	2	0.0406443	83	6
REAC	Regulation of expression of SLITs and ROBOs	REAC:R-HSA-9010553	172	10658	5.09118e-13	147	22	1	107	2
REAC	Regulation of Insulin-like Growth Factor (IGF) transport and uptake by Insulin-like Growth Factor Binding Proteins (IGFBPs)	REAC:R-HSA-381426	124	10658	1	-1	-1	1.60086e-12	107	17
REAC	Post-translational protein phosphorylation	REAC:R-HSA-8957275	107	10658	1	-1	-1	2.66086e-12	107	16
REAC	Eukaryotic Translation Elongation	REAC:R-HSA-156842	94	10658	2.87411e-12	147	17	1	107	1
REAC	Signaling by ROBO receptors	REAC:R-HSA-376176	218	10658	7.71112e-12	147	23	1	107	2
REAC	Metabolism of RNA	REAC:R-HSA-8953854	671	10658	1.02508e-11	147	38	1	107	10
REAC	Infectious disease	REAC:R-HSA-5663205	380	10658	1.16519e-11	147	29	1	107	6
REAC	Nonsense-Mediated Decay (NMD)	REAC:R-HSA-927802	116	10658	1.07959e-10	147	17	1	107	1
REAC	Nonsense Mediated Decay (NMD) enhanced by the Exon Junction Complex (EJC)	REAC:R-HSA-975957	116	10658	1.07959e-10	147	17	1	107	1
REAC	Peptide chain elongation	REAC:R-HSA-156902	90	10658	4.16401e-10	147	15	1	107	1
REAC	Extracellular matrix organization	REAC:R-HSA-1474244	301	10658	1	147	5	6.30609e-10	107	21
REAC	L13a-mediated translational silencing of Ceruloplasmin expression	REAC:R-HSA-156827	112	10658	8.41906e-10	147	16	1	107	1
REAC	Axon guidance	REAC:R-HSA-422475	553	10658	9.53825e-10	147	32	1	107	12
REAC	GTP hydrolysis and joining of the 60S ribosomal subunit	REAC:R-HSA-72706	113	10658	9.69365e-10	147	16	1	107	1
REAC	Nonsense Mediated Decay (NMD) independent of the Exon Junction Complex (EJC)	REAC:R-HSA-975956	96	10658	1.1086e-09	147	15	1	107	1
REAC	Eukaryotic Translation Initiation	REAC:R-HSA-72613	120	10658	2.50094e-09	147	16	1	107	1
REAC	Cap-dependent Translation Initiation	REAC:R-HSA-72737	120	10658	2.50094e-09	147	16	1	107	1
REAC	Formation of a pool of free 40S subunits	REAC:R-HSA-72689	102	10658	2.75516e-09	147	15	1	107	1
REAC	Viral mRNA Translation	REAC:R-HSA-192823	90	10658	6.48466e-09	147	14	1	107	1
REAC	Metabolism of proteins	REAC:R-HSA-392499	2037	10658	9.20861e-09	147	63	0.212354	107	35
REAC	Selenocysteine synthesis	REAC:R-HSA-2408557	94	10658	1.19288e-08	147	14	1	107	1
REAC	Eukaryotic Translation Termination	REAC:R-HSA-72764	94	10658	1.19288e-08	147	14	1	107	1
REAC	Disease	REAC:R-HSA-1643685	1053	10658	4.11577e-08	147	42	1	107	16
REAC	Influenza Life Cycle	REAC:R-HSA-168255	144	10658	4.18376e-08	147	16	1	107	3
REAC	Metabolism of amino acids and derivatives	REAC:R-HSA-71291	369	10658	7.12068e-08	147	24	1	107	4
REAC	Influenza Infection	REAC:R-HSA-168254	155	10658	1.27259e-07	147	16	1	107	3
REAC	SRP-dependent cotranslational protein targeting to membrane	REAC:R-HSA-1799339	113	10658	1.5011e-07	147	14	1	107	1
REAC	Selenoamino acid metabolism	REAC:R-HSA-2408522	118	10658	2.69272e-07	147	14	1	107	1
REAC	Collagen formation	REAC:R-HSA-1474290	90	10658	1	147	3	5.15928e-07	107	11
REAC	Translation	REAC:R-HSA-72766	294	10658	1.24876e-06	147	20	1	107	1
REAC	Influenza Viral RNA Transcription and Replication	REAC:R-HSA-168273	135	10658	1.61088e-06	147	14	1	107	3
REAC	Collagen degradation	REAC:R-HSA-1442490	64	10658	1	-1	-1	4.97042e-06	107	9
REAC	Degradation of the extracellular matrix	REAC:R-HSA-1474228	140	10658	1	147	1	5.43659e-06	107	12
REAC	Major pathway of rRNA processing in the nucleolus and cytosol	REAC:R-HSA-6791226	183	10658	1.11781e-05	147	15	1	107	1
REAC	rRNA processing in the nucleus and cytosol	REAC:R-HSA-8868773	193	10658	2.27756e-05	147	15	1	107	1
REAC	Ribosomal scanning and start codon recognition	REAC:R-HSA-72702	59	10658	3.60328e-05	147	9	1	-1	-1
REAC	Translation initiation complex formation	REAC:R-HSA-72649	59	10658	3.60328e-05	147	9	1	-1	-1
REAC	Activation of the mRNA upon binding of the cap-binding complex and eIFs, and subsequent binding to 43S	REAC:R-HSA-72662	60	10658	4.18981e-05	147	9	1	-1	-1
REAC	Developmental Biology	REAC:R-HSA-1266738	1083	10658	4.55581e-05	147	37	1	107	14
REAC	rRNA processing	REAC:R-HSA-72312	205	10658	5.0537e-05	147	15	1	107	1
REAC	Assembly of collagen fibrils and other multimeric structures	REAC:R-HSA-2022090	61	10658	1	147	2	5.82073e-05	107	8
REAC	Neutrophil degranulation	REAC:R-HSA-6798695	477	10658	0.109733	147	17	8.81626e-05	107	19
REAC	Collagen biosynthesis and modifying enzymes	REAC:R-HSA-1650814	67	10658	1	147	1	0.000122668	107	8
REAC	Formation of the ternary complex, and subsequently, the 43S complex	REAC:R-HSA-72695	52	10658	0.000177918	147	8	1	-1	-1
REAC	Interleukin-12 family signaling	REAC:R-HSA-447115	58	10658	0.000422631	147	8	1	107	2
REAC	Regulation of mRNA stability by proteins that bind AU-rich elements	REAC:R-HSA-450531	87	10658	0.00105995	147	9	1	107	2
REAC	Apoptosis	REAC:R-HSA-109581	169	10658	0.00131107	147	12	1	107	5
REAC	Programmed Cell Death	REAC:R-HSA-5357801	172	10658	0.00157424	147	12	1	107	5
REAC	Platelet degranulation	REAC:R-HSA-114608	127	10658	1	147	3	0.00189446	107	9
REAC	Response to elevated platelet cytosolic Ca2+	REAC:R-HSA-76005	132	10658	1	147	3	0.00260167	107	9
REAC	AUF1 (hnRNP D0) binds and destabilizes mRNA	REAC:R-HSA-450408	55	10658	0.00350293	147	7	1	107	1
REAC	Extrinsic Pathway of Fibrin Clot Formation	REAC:R-HSA-140834	5	10658	1	-1	-1	0.00375815	107	3
REAC	Metabolism	REAC:R-HSA-1430728	2088	10658	0.00401794	147	51	1	107	22
REAC	ECM proteoglycans	REAC:R-HSA-3000178	76	10658	1	147	1	0.00404688	107	7
REAC	Host Interactions of HIV factors	REAC:R-HSA-162909	129	10658	0.00405565	147	10	1	107	3
REAC	Gene and protein expression by JAK-STAT signaling after Interleukin-12 stimulation	REAC:R-HSA-8950505	39	10658	0.00508501	147	6	1	-1	-1
REAC	Antigen Presentation: Folding, assembly and peptide loading of class I MHC	REAC:R-HSA-983170	24	10658	0.00585434	147	5	1	107	1
REAC	ER-Phagosome pathway	REAC:R-HSA-1236974	82	10658	0.00594647	147	8	1	107	2
REAC	HIV Infection	REAC:R-HSA-162906	232	10658	0.00678038	147	13	1	107	4
REAC	Degradation of beta-catenin by the destruction complex	REAC:R-HSA-195253	84	10658	0.00710662	147	8	1	107	1
REAC	Mitotic Anaphase	REAC:R-HSA-68882	200	10658	0.00731378	147	12	1	107	2
REAC	Mitotic Metaphase and Anaphase	REAC:R-HSA-2555396	201	10658	0.00768704	147	12	1	107	2
REAC	Metabolism of polyamines	REAC:R-HSA-351202	86	10658	0.00845119	147	8	1	107	1
REAC	Innate Immune System	REAC:R-HSA-168249	1099	10658	1	147	23	0.0090411	107	26
REAC	RAF/MAP kinase cascade	REAC:R-HSA-5673001	246	10658	0.0125593	147	13	1	107	4
REAC	MAPK1/MAPK3 signaling	REAC:R-HSA-5684996	252	10658	0.0161315	147	13	1	107	4
REAC	Interleukin-12 signaling	REAC:R-HSA-9020591	48	10658	0.0172704	147	6	1	-1	-1
REAC	Class I MHC mediated antigen processing & presentation	REAC:R-HSA-983169	369	10658	0.0174972	147	16	1	107	2
REAC	MAPK family signaling cascades	REAC:R-HSA-5683057	295	10658	0.0203021	147	14	1	107	6
REAC	Separation of Sister Chromatids	REAC:R-HSA-2467813	189	10658	0.0216361	147	11	1	107	2
REAC	Antigen processing-Cross presentation	REAC:R-HSA-1236975	98	10658	0.0218091	147	8	1	107	2
REAC	Regulation of activated PAK-2p34 by proteasome mediated degradation	REAC:R-HSA-211733	50	10658	0.0218629	147	6	1	107	1
REAC	Cross-presentation of soluble exogenous antigens (endosomes)	REAC:R-HSA-1236978	50	10658	0.0218629	147	6	1	107	1
REAC	Regulation of ornithine decarboxylase (ODC)	REAC:R-HSA-350562	51	10658	0.0244989	147	6	1	107	1
REAC	Vpu mediated degradation of CD4	REAC:R-HSA-180534	52	10658	0.0273826	147	6	1	107	1
REAC	Ubiquitin-dependent degradation of Cyclin D	REAC:R-HSA-75815	52	10658	0.0273826	147	6	1	107	1
REAC	Autodegradation of the E3 ubiquitin ligase COP1	REAC:R-HSA-349425	52	10658	0.0273826	147	6	1	107	1
REAC	RUNX1 regulates transcription of genes involved in differentiation of HSCs	REAC:R-HSA-8939236	130	10658	0.0275386	147	9	1	107	1
REAC	Collagen chain trimerization	REAC:R-HSA-8948216	44	10658	1	-1	-1	0.0286225	107	5
REAC	UCH proteinases	REAC:R-HSA-5689603	102	10658	0.0290154	147	8	1	107	1
REAC	p53-Independent DNA Damage Response	REAC:R-HSA-69610	53	10658	0.0305307	147	6	1	107	1
REAC	Ubiquitin Mediated Degradation of Phosphorylated Cdc25A	REAC:R-HSA-69601	53	10658	0.0305307	147	6	1	107	1
REAC	Regulation of Apoptosis	REAC:R-HSA-169911	53	10658	0.0305307	147	6	1	107	1
REAC	p53-Independent G1/S DNA damage checkpoint	REAC:R-HSA-69613	53	10658	0.0305307	147	6	1	107	1
REAC	G2/M Transition	REAC:R-HSA-69275	197	10658	0.0314575	147	11	1	107	2
REAC	Vif-mediated degradation of APOBEC3G	REAC:R-HSA-180585	54	10658	0.0339604	147	6	1	107	1
REAC	Negative regulation of NOTCH4 signaling	REAC:R-HSA-9604323	54	10658	0.0339604	147	6	1	107	2
REAC	Mitotic G2-G2/M phases	REAC:R-HSA-453274	199	10658	0.0344379	147	11	1	107	2
REAC	The role of GTSE1 in G2/M progression after G2 checkpoint	REAC:R-HSA-8852276	78	10658	0.0350143	147	7	1	107	2
REAC	Degradation of AXIN	REAC:R-HSA-4641257	55	10658	0.0376899	147	6	1	107	1
REAC	FBXL7 down-regulates AURKA during mitotic entry and in early mitosis	REAC:R-HSA-8854050	55	10658	0.0376899	147	6	1	107	1
REAC	Regulation of RUNX3 expression and activity	REAC:R-HSA-8941858	55	10658	0.0376899	147	6	1	107	1
REAC	SCF-beta-TrCP mediated degradation of Emi1	REAC:R-HSA-174113	55	10658	0.0376899	147	6	1	107	1
REAC	M Phase	REAC:R-HSA-68886	394	10658	0.0379788	147	16	1	107	5
REAC	RHO GTPase Effectors	REAC:R-HSA-195258	314	10658	0.039629	147	14	1	107	4
REAC	Hh mutants that don't undergo autocatalytic processing are degraded by ERAD	REAC:R-HSA-5362768	56	10658	0.0417378	147	6	1	107	1
REAC	Stabilization of p53	REAC:R-HSA-69541	57	10658	0.0461234	147	6	1	107	1
REAC	Degradation of DVL	REAC:R-HSA-4641258	57	10658	0.0461234	147	6	1	107	1
REAC	Post-translational protein modification	REAC:R-HSA-597592	1430	10658	0.641054	147	33	0.0475536	107	29
WP	Cytoplasmic Ribosomal Proteins	WP:WP477	90	6564	1.1173e-08	105	14	1	68	1
WP	miRNA targets in ECM and membrane receptors	WP:WP2911	43	6564	1	-1	-1	0.000414152	68	6
WP	Proteasome Degradation	WP:WP183	64	6564	0.000785692	105	8	1	68	2
WP	Matrix Metalloproteinases	WP:WP129	30	6564	1	-1	-1	0.0219046	68	4
WP	Complement and Coagulation Cascades	WP:WP558	59	6564	1	-1	-1	0.0310332	68	5
TF	Factor: ZF5; motif: GSGCGCGR; match class: 1	TF:M00716_1	14186	19922	7.01536e-06	178	159	1	118	97
TF	Factor: E2F-1:Elk-1; motif: SGCGCSNNAMCGGAAGT; match class: 1	TF:M08205_1	10467	19922	1.03018e-05	178	131	1	118	73
TF	Factor: E2F-3:HES-7; motif: NNNSGCGCSNNNNNCRCGYGNN; match class: 1	TF:M08526_1	15129	19922	2.46283e-05	178	164	1	118	98
TF	Factor: ZF5; motif: NRNGNGCGCGCWN; match class: 1	TF:M00333_1	12490	19922	6.35398e-05	178	145	1	118	86
TF	Factor: ER81; motif: RCCGGAARYN; match class: 1	TF:M02065_1	6764	19922	0.000123836	178	95	1	118	41
TF	Factor: YY1; motif: NNCGCCATTNN; match class: 1	TF:M03924_1	3762	19922	0.000238477	178	63	1	118	29
TF	Factor: CHD2; motif: TCTCGCGAG; match class: 1	TF:M04710_1	11571	19922	0.000359436	178	136	1	118	75
TF	Factor: p300; motif: ACNTCCG; match class: 1	TF:M04826_1	15368	19922	0.000548803	178	163	1	118	99
TF	Factor: YY2; motif: NCCGCCATNTY; match class: 0	TF:M03925_0	3905	19922	0.000944533	178	63	1	118	24
TF	Factor: E2F-1; motif: NGGGCGGGARV; match class: 1	TF:M07206_1	10898	19922	0.00129673	178	129	1	118	75
TF	Factor: c-ets-2; motif: ACCGGAWRTN; match class: 1	TF:M02064_1	4610	19922	0.00158572	178	70	1	118	21
TF	Factor: meis1:Elf-1; motif: NTGCCGGAAGTN; match class: 1	TF:M08377_1	5043	19922	0.00242249	178	74	1	118	25
TF	Factor: E2F-1:HES-7; motif: GGCRCGTGSYNNWNGGCGCSM; match class: 1	TF:M08525_1	15428	19922	0.00264596	178	162	1	118	101
TF	Factor: YY1; motif: NAANATGGCGNNN; match class: 1	TF:M08982_1	1677	19922	0.00308197	178	35	1	118	13
TF	Factor: ER71; motif: ACCGGAARYN; match class: 1	TF:M02067_1	1634	19922	0.00476997	178	34	1	118	10
TF	Factor: TEL1; motif: CNCGGAANNN; match class: 1	TF:M02070_1	4856	19922	0.00541096	178	71	1	118	25
TF	Factor: YY1; motif: GCCGCCATTTTG; match class: 1	TF:M02044_1	1211	19922	0.00587829	178	28	1	118	9
TF	Factor: E2F-4; motif: NNTTCCCGCCNN; match class: 1	TF:M04823_1	7888	19922	0.00894402	178	100	1	118	62
TF	Factor: GABPalpha_GABPbeta; motif: CTTCCKGY; match class: 0	TF:M03791_0	2572	19922	0.00951937	178	45	1	118	13
TF	Factor: E2F-3; motif: GGCGGGN; match class: 1	TF:M02089_1	9353	19922	0.010509	178	113	1	118	68
TF	Factor: GABP-alpha; motif: AACCGGAAR; match class: 1	TF:M04748_1	10375	19922	0.0191726	178	121	1	118	66
TF	Factor: ETV4; motif: ACCGGAAGTN; match class: 1	TF:M03982_1	2007	19922	0.025954	178	37	1	118	5
TF	Factor: ETF; motif: CCCCGCCCCYN; match class: 1	TF:M07039_1	13706	19922	0.0354232	178	147	1	118	86
TF	Factor: E2F-1; motif: NTTTCGCGCS; match class: 0	TF:M00940_0	5225	19922	0.0398952	178	72	1	118	35
TF	Factor: Fli-1; motif: ACCGGAAGYN; match class: 1	TF:M02073_1	1497	19922	0.0417051	178	30	1	118	7
TF	Factor: YY1; motif: GCCGCCATNTTGNNNNNGGNCN; match class: 1	TF:M04696_1	1973	19922	0.0433792	178	36	1	118	17
MIRNA	hsa-miR-615-3p	MIRNA:hsa-miR-615-3p	891	14833	2.38578e-06	175	33	1	110	13
MIRNA	hsa-miR-30a-5p	MIRNA:hsa-miR-30a-5p	730	14833	0.000289488	175	26	1	110	8
MIRNA	hsa-miR-1-3p	MIRNA:hsa-miR-1-3p	915	14833	0.000648577	175	29	0.0766797	110	18
MIRNA	hsa-miR-93-3p	MIRNA:hsa-miR-93-3p	268	14833	0.00235385	175	14	1	110	2
MIRNA	hsa-miR-149-5p	MIRNA:hsa-miR-149-5p	395	14833	0.00290584	175	17	1	110	6
MIRNA	hsa-miR-34a-5p	MIRNA:hsa-miR-34a-5p	727	14833	0.00314196	175	24	1	110	12
MIRNA	hsa-miR-320a	MIRNA:hsa-miR-320a	582	14833	0.00337811	175	21	1	110	7
MIRNA	hsa-miR-16-5p	MIRNA:hsa-miR-16-5p	1552	14833	0.00609076	175	38	1	110	15
MIRNA	hsa-miR-124-3p	MIRNA:hsa-miR-124-3p	1439	14833	1	175	23	0.0244139	110	25
MIRNA	hsa-miR-100-5p	MIRNA:hsa-miR-100-5p	249	14833	0.026422	175	12	1	110	1
MIRNA	hsa-miR-30c-5p	MIRNA:hsa-miR-30c-5p	520	14833	0.0287202	175	18	1	110	6
MIRNA	hsa-miR-186-5p	MIRNA:hsa-miR-186-5p	748	14833	0.0465794	175	22	1	110	10
HPA	stomach 2; glandular cells[Supported,High]	HPA:052010_13	515	9499	8.87691e-08	114	26	1	61	5
HPA	endometrium 2; glandular cells[Supported,High]	HPA:014020_13	334	9499	1.20336e-07	114	21	1	61	2
HPA	testis; cells in seminiferous ducts[Supported,High]	HPA:053020_13	480	9499	6.00629e-07	114	24	1	61	5
HPA	stomach 1; glandular cells[Supported,High]	HPA:051010_13	529	9499	8.28364e-07	114	25	1	61	5
HPA	small intestine; glandular cells[Supported,High]	HPA:045010_13	529	9499	8.28364e-07	114	25	1	61	5
HPA	placenta; trophoblastic cells[Supported,High]	HPA:035020_13	538	9499	1.17104e-06	114	25	1	61	6
HPA	pancreas; exocrine glandular cells[Supported,High]	HPA:032010_13	499	9499	1.30141e-06	114	24	1	61	4
HPA	skin 1; fibroblasts[Supported,Medium]	HPA:043020_12	396	9499	2.61464e-06	114	21	1	61	6
HPA	duodenum; glandular cells[Supported,High]	HPA:012010_13	560	9499	2.64728e-06	114	25	1	61	4
HPA	heart muscle; myocytes[Supported,Medium]	HPA:021010_12	397	9499	2.73404e-06	114	21	1	61	5
HPA	cervix, uterine; squamous epithelial cells[Supported,High]	HPA:009020_13	326	9499	3.24139e-06	114	19	1	-1	-1
HPA	soft tissue 1; fibroblasts[Supported,Medium]	HPA:047030_12	365	9499	3.60178e-06	114	20	1	61	2
HPA	endometrium 1; glandular cells[Supported,Medium]	HPA:013020_12	444	9499	3.78748e-06	114	22	1	61	6
HPA	vagina; squamous epithelial cells[Supported,Medium]	HPA:058010_12	408	9499	4.42751e-06	114	21	1	61	3
HPA	adrenal gland; glandular cells[Supported,High]	HPA:001040_13	489	9499	4.44956e-06	114	23	1	61	4
HPA	colon; glandular cells[Supported,High]	HPA:011020_13	535	9499	5.10298e-06	114	24	1	61	4
HPA	colon; peripheral nerve/ganglion[Supported,Medium]	HPA:011030_12	343	9499	7.4071e-06	114	19	1	61	3
HPA	gallbladder; glandular cells[Supported,High]	HPA:019010_13	597	9499	9.53546e-06	114	25	1	61	6
HPA	seminal vesicle; glandular cells[Supported,Medium]	HPA:040010_12	469	9499	1.02156e-05	114	22	1	61	2
HPA	thyroid gland; glandular cells[Supported,High]	HPA:055010_13	474	9499	1.23569e-05	114	22	1	61	5
HPA	breast; glandular cells[Supported,Medium]	HPA:004020_12	481	9499	1.60596e-05	114	22	1	61	4
HPA	rectum; glandular cells[Supported,High]	HPA:037010_13	570	9499	1.72536e-05	114	24	1	61	5
HPA	endometrium 1; cells in endometrial stroma[Supported,Medium]	HPA:013010_12	365	9499	2.00683e-05	114	19	1	61	5
HPA	epididymis; glandular cells[Supported,High]	HPA:015010_13	446	9499	2.07828e-05	114	21	1	61	5
HPA	urinary bladder; urothelial cells[Supported,High]	HPA:057010_13	491	9499	2.31558e-05	114	22	1	61	5
HPA	appendix; lymphoid tissue[Supported,High]	HPA:002020_13	262	9499	2.84684e-05	114	16	1	61	1
HPA	soft tissue 2; adipocytes[Supported,Medium]	HPA:048010_12	304	9499	3.88866e-05	114	17	1	61	4
HPA	tonsil; germinal center cells[Supported,High]	HPA:056010_13	342	9499	3.9635e-05	114	18	1	61	3
HPA	fallopian tube; glandular cells[Supported,High]	HPA:018010_13	507	9499	4.07689e-05	114	22	1	61	5
HPA	bronchus; respiratory epithelial cells[Supported,High]	HPA:005010_13	509	9499	4.36839e-05	114	22	1	61	5
HPA	esophagus; squamous epithelial cells[Supported,High]	HPA:016010_13	425	9499	4.54042e-05	114	20	1	61	3
HPA	cerebral cortex; neuronal cells[Supported,High]	HPA:008030_13	427	9499	4.90135e-05	114	20	1	61	4
HPA	bone marrow; hematopoietic cells[Supported,High]	HPA:003010_13	427	9499	4.90135e-05	114	20	1	61	2
HPA	liver; bile duct cells[Supported,Low]	HPA:026010_11	275	9499	5.55421e-05	114	16	1	61	4
HPA	colon; endothelial cells[Supported,Medium]	HPA:011010_12	431	9499	5.70369e-05	114	20	1	61	5
HPA	skin 2; epidermal cells[Supported,High]	HPA:044010_13	392	9499	6.17677e-05	114	19	1	61	3
HPA	placenta; decidual cells[Supported,High]	HPA:035010_13	314	9499	6.19734e-05	114	17	1	61	4
HPA	hippocampus; neuronal cells[Supported,Medium]	HPA:022020_12	358	9499	7.86995e-05	114	18	0.607851	61	8
HPA	salivary gland; glandular cells[Supported,High]	HPA:039010_13	400	9499	8.4573e-05	114	19	1	61	4
HPA	oral mucosa; squamous epithelial cells[Supported,High]	HPA:030010_13	361	9499	8.91143e-05	114	18	1	61	4
HPA	skin 1; Langerhans[Supported,High]	HPA:043010_13	254	9499	0.000115872	114	15	1	61	1
HPA	breast; myoepithelial cells[Supported,Medium]	HPA:004030_12	455	9499	0.000136509	114	20	1	61	1
HPA	parathyroid gland; glandular cells[Supported,Medium]	HPA:033010_12	336	9499	0.000162296	114	17	1	61	5
HPA	skin 1; keratinocytes[Supported,High]	HPA:043030_13	298	9499	0.00016547	114	16	1	61	1
HPA	tonsil; squamous epithelial cells[Supported,High]	HPA:056030_13	378	9499	0.000175927	114	18	1	61	3
HPA	soft tissue 2; chondrocytes[Supported,Medium]	HPA:048020_12	106	9499	0.000176631	114	10	1	-1	-1
HPA	kidney; cells in tubules[Supported,Medium]	HPA:024020_12	465	9499	0.00019294	114	20	1	61	5
HPA	lung; pneumocytes[Supported,High]	HPA:027020_13	308	9499	0.000257499	114	16	1	61	5
HPA	cerebellum; Purkinje cells[Supported,High]	HPA:007010_13	348	9499	0.000265457	114	17	1	61	4
HPA	lymph node; non-germinal center cells[Supported,High]	HPA:028020_13	309	9499	0.000268873	114	16	1	61	3
HPA	spleen; cells in red pulp[Supported,High]	HPA:050010_13	238	9499	0.00030956	114	14	1	61	2
HPA	appendix; glandular cells[Supported,Medium]	HPA:002010_12	436	9499	0.000316417	114	19	1	61	4
HPA	tonsil; non-germinal center cells[Supported,Medium]	HPA:056020_12	400	9499	0.000400954	114	18	1	61	3
HPA	nasopharynx; respiratory epithelial cells[Supported,Medium]	HPA:029010_12	360	9499	0.000425049	114	17	1	61	4
HPA	kidney; cells in tubules[Supported,High]	HPA:024020_13	445	9499	0.000430404	114	19	1	61	5
HPA	skin 1; Langerhans[Supported,Medium]	HPA:043010_12	406	9499	0.000496862	114	18	1	61	4
HPA	cerebellum; cells in granular layer[Supported,High]	HPA:007020_13	286	9499	0.000523899	114	15	1	61	4
HPA	skin 1; keratinocytes[Supported,Medium]	HPA:043030_12	458	9499	0.000661708	114	19	1	61	6
HPA	hippocampus; neuronal cells[Supported,High]	HPA:022020_13	331	9499	0.000666775	114	16	1	61	2
HPA	prostate; glandular cells[Supported,High]	HPA:036010_13	332	9499	0.000693596	114	16	1	61	5
HPA	skin 1; melanocytes[Supported,Medium]	HPA:043040_12	416	9499	0.000703907	114	18	1	61	5
HPA	nasopharynx; respiratory epithelial cells[Supported,High]	HPA:029010_13	506	9499	0.000723195	114	20	1	61	3
HPA	caudate; glial cells[Supported,Low]	HPA:006010_11	223	9499	0.000865386	114	13	1	61	3
HPA	soft tissue 2; fibroblasts[Supported,High]	HPA:048030_13	190	9499	0.000942914	114	12	1	61	3
HPA	appendix; glandular cells[Supported,High]	HPA:002010_13	428	9499	0.00105395	114	18	1	61	4
HPA	skin 1; fibroblasts[Supported,High]	HPA:043020_13	264	9499	0.00105971	114	14	1	61	2
HPA	kidney; cells in glomeruli[Supported,High]	HPA:024010_13	267	9499	0.00120947	114	14	1	61	3
HPA	pancreas; islets of Langerhans[Supported,High]	HPA:032020_13	270	9499	0.00137783	114	14	1	61	4
HPA	lymph node; germinal center cells[Supported,High]	HPA:028010_13	271	9499	0.00143843	114	14	1	61	2
HPA	cerebellum; cells in molecular layer[Supported,Medium]	HPA:007030_12	311	9499	0.0014792	114	15	1	61	5
HPA	salivary gland; glandular cells[Supported,Medium]	HPA:039010_12	396	9499	0.0015567	114	17	1	61	1
HPA	seminal vesicle; glandular cells[Supported,High]	HPA:040010_13	354	9499	0.0015916	114	16	1	61	4
HPA	testis; Leydig cells[Supported,Medium]	HPA:053010_12	442	9499	0.00165664	114	18	1	61	5
HPA	cervix, uterine; glandular cells[Supported,Medium]	HPA:009010_12	358	9499	0.00183776	114	16	1	61	2
HPA	breast; glandular cells[Supported,High]	HPA:004020_13	359	9499	0.00190441	114	16	1	61	5
HPA	hippocampus; glial cells[Supported,Medium]	HPA:022010_12	278	9499	0.00193339	114	14	1	61	2
HPA	tonsil; germinal center cells[Supported,Medium]	HPA:056010_12	406	9499	0.00217231	114	17	1	61	4
HPA	endometrium 1; glandular cells[Supported,High]	HPA:013020_13	363	9499	0.00219322	114	16	1	61	3
HPA	epididymis; glandular cells[Supported,Medium]	HPA:015010_12	411	9499	0.00255569	114	17	1	61	4
HPA	ovary; ovarian stroma cells[Supported,High]	HPA:031020_13	175	9499	0.00263528	114	11	1	61	3
HPA	adrenal gland; glandular cells[Supported,Medium]	HPA:001040_12	370	9499	0.00279436	114	16	1	61	4
HPA	spleen; cells in white pulp[Supported,Medium]	HPA:050020_12	328	9499	0.00282359	114	15	1	61	3
HPA	testis; Leydig cells[Supported,High]	HPA:053010_13	374	9499	0.00320053	114	16	1	61	5
HPA	lung; pneumocytes[Supported,Medium]	HPA:027020_12	332	9499	0.00326683	114	15	1	61	2
HPA	skin 1; melanocytes[Supported,High]	HPA:043040_13	293	9499	0.00353295	114	14	1	61	2
HPA	soft tissue 1; chondrocytes[Supported,Medium]	HPA:047020_12	182	9499	0.00382976	114	11	1	-1	-1
HPA	thyroid gland; glandular cells[Supported,Medium]	HPA:055010_12	380	9499	0.00390911	114	16	1	61	1
HPA	bronchus; respiratory epithelial cells[Supported,Medium]	HPA:005010_12	386	9499	0.0047547	114	16	1	61	4
HPA	cerebellum; cells in molecular layer[Supported,High]	HPA:007030_13	343	9499	0.00482209	114	15	1	61	3
HPA	hippocampus; glial cells[Supported,Low]	HPA:022010_11	224	9499	0.00510624	114	12	1	61	2
HPA	fallopian tube; glandular cells[Supported,Medium]	HPA:018010_12	390	9499	0.00540557	114	16	1	61	3
HPA	tonsil; non-germinal center cells[Supported,High]	HPA:056020_13	353	9499	0.00677449	114	15	1	61	3
HPA	caudate; neuronal cells[Supported,High]	HPA:006020_13	311	9499	0.00692437	114	14	1	61	4
HPA	endometrium 2; cells in endometrial stroma[Supported,Medium]	HPA:014010_12	314	9499	0.00770807	114	14	1	61	3
HPA	smooth muscle; smooth muscle cells[Supported,Medium]	HPA:046010_12	402	9499	0.00786102	114	16	1	61	4
HPA	skeletal muscle; myocytes[Supported,Medium]	HPA:041010_12	402	9499	0.00786102	114	16	1	61	5
HPA	prostate; glandular cells[Supported,Medium]	HPA:036010_12	450	9499	0.00833519	114	17	1	61	4
HPA	caudate; glial cells[Supported,High]	HPA:006010_13	277	9499	0.00905832	114	13	1	61	4
HPA	esophagus; squamous epithelial cells[Supported,Medium]	HPA:016010_12	409	9499	0.00971273	114	16	1	61	5
HPA	spleen; cells in white pulp[Supported,High]	HPA:050020_13	239	9499	0.00974647	114	12	1	61	2
HPA	cerebral cortex; glial cells[Supported,Low]	HPA:008020_11	204	9499	0.0111477	114	11	1	61	4
HPA	ovary; ovarian stroma cells[Supported,Medium]	HPA:031020_12	369	9499	0.0113728	114	15	1	61	4
HPA	bone marrow; hematopoietic cells[Supported,Medium]	HPA:003010_12	326	9499	0.0116819	114	14	1	61	5
HPA	liver; hepatocytes[Supported,Medium]	HPA:026020_12	422	9499	0.0142026	114	16	0.0205733	61	11
HPA	breast; myoepithelial cells[Supported,High]	HPA:004030_13	249	9499	0.0145834	114	12	1	61	6
HPA	cerebral cortex; glial cells[Supported,High]	HPA:008020_13	291	9499	0.0151525	114	13	1	61	3
HPA	ovary; follicle cells[Supported,Medium]	HPA:031010_12	212	9499	0.0158736	114	11	1	61	1
HPA	lymph node; non-germinal center cells[Supported,Medium]	HPA:028020_12	426	9499	0.0159126	114	16	1	61	3
HPA	cerebral cortex; endothelial cells[Supported,Low]	HPA:008010_11	257	9499	0.0198377	114	12	1	61	3
HPA	lung; macrophages[Supported,High]	HPA:027010_13	300	9499	0.0207406	114	13	1	61	6
HPA	rectum; glandular cells[Supported,Medium]	HPA:037010_12	344	9499	0.0210098	114	14	1	61	4
HPA	lymph node; germinal center cells[Supported,Medium]	HPA:028010_12	391	9499	0.0221091	114	15	1	61	4
HPA	soft tissue 1; adipocytes[Supported,Low]	HPA:047010_11	221	9499	0.0231654	114	11	1	-1	-1
HPA	skin 2; epidermal cells[Supported,Medium]	HPA:044010_12	440	9499	0.023421	114	16	1	61	5
HPA	caudate; neuronal cells[Supported,Medium]	HPA:006020_12	350	9499	0.0253187	114	14	1	61	2
HPA	lung; macrophages[Supported,Medium]	HPA:027010_12	444	9499	0.0260737	114	16	1	61	4
HPA	cerebral cortex; neuronal cells[Supported,Medium]	HPA:008030_12	353	9499	0.0277492	114	14	1	61	5
HPA	cervix, uterine; glandular cells[Supported,High]	HPA:009010_13	360	9499	0.0342273	114	14	1	61	3
HPA	urinary bladder; urothelial cells[Supported,Medium]	HPA:057010_12	407	9499	0.0347455	114	15	1	61	4
HPA	soft tissue 1; adipocytes[Supported,Medium]	HPA:047010_12	273	9499	0.0354188	114	12	1	61	6
HPA	liver; hepatocytes[Supported,Low]	HPA:026020_11	274	9499	0.0366711	114	12	1	61	2
HPA	parathyroid gland; glandular cells[Supported,High]	HPA:033010_13	363	9499	0.0373841	114	14	1	61	3
HPA	colon; glandular cells[Supported,Medium]	HPA:011020_12	364	9499	0.0384913	114	14	1	61	5
HPA	endometrium 1; cells in endometrial stroma[Supported,Low]	HPA:013010_11	239	9499	0.0466554	114	11	1	61	1
HPA	soft tissue 1; adipocytes[Supported,High]	HPA:047010_13	127	9499	0.0481373	114	8	1	61	2
HPA	oral mucosa; squamous epithelial cells[Supported,Medium]	HPA:030010_12	420	9499	0.0492795	114	15	1	61	2
HPA	cerebellum; cells in granular layer[Supported,Medium]	HPA:007020_12	327	9499	0.0495721	114	13	1	61	2
CORUM	Ribosome, cytoplasmic	CORUM:306	80	3632	3.62516e-06	97	14	1	46	1
CORUM	Nop56p-associated pre-rRNA complex	CORUM:3055	104	3632	0.000113001	97	14	1	46	2
CORUM	Factor-Xa-TFPI-factor-VIIa-tissue factor complex	CORUM:6276	4	3632	1	-1	-1	0.00240214	46	3
CORUM	TF-FVIIa-FXa-TFPI complex	CORUM:3162	4	3632	1	-1	-1	0.00240214	46	3
CORUM	40S ribosomal subunit, cytoplasmic	CORUM:305	33	3632	0.00529982	97	7	1	-1	-1
CORUM	TLE1 corepressor complex (MASH1 promoter-corepressor complex)	CORUM:1729	10	3632	0.0249399	97	4	1	-1	-1
CORUM	40S ribosomal subunit, cytoplasmic	CORUM:338	31	3632	0.0374325	97	6	1	-1	-1
CORUM	DGCR8 multiprotein complex	CORUM:3082	11	3632	0.0383907	97	4	1	-1	-1
CORUM	EXT1-EXT2 complex	CORUM:6881	2	3632	1	-1	-1	0.0499883	46	2
HP	Hyperextensibility at wrists	HP:0005072	4	3885	1	-1	-1	1.66838e-05	49	4
HP	Increased laxity of fingers	HP:0006149	4	3885	1	-1	-1	1.66838e-05	49	4
HP	Diaphragmatic weakness	HP:0009113	8	3885	1	-1	-1	0.00112514	49	4
HP	Increased laxity of ankles	HP:0006460	3	3885	1	-1	-1	0.00140797	49	3
HP	Increased endomysial connective tissue	HP:0100297	10	3885	1	-1	-1	0.00331315	49	4
HP	Abnormality of the hand	HP:0001155	41	3885	0.00359844	45	6	1	-1	-1
HP	Slender finger	HP:0001238	11	3885	1	-1	-1	0.00515814	49	4
HP	Refractory anemia	HP:0005505	4	3885	1	-1	-1	0.00558182	49	3
HP	Follicular hyperkeratosis	HP:0007502	15	3885	1	-1	-1	0.0205564	49	4
HP	Long toe	HP:0010511	15	3885	1	-1	-1	0.0205564	49	4
HP	Recurrent lower respiratory tract infections	HP:0002783	15	3885	1	-1	-1	0.0205564	49	4
HP	Pes valgus	HP:0008081	15	3885	1	-1	-1	0.0205564	49	4
HP	Mitten deformity	HP:0004057	6	3885	1	-1	-1	0.0274155	49	3
HP	Torticollis	HP:0000473	34	3885	1	-1	-1	0.0408809	49	5
HP	Muscle fiber necrosis	HP:0003713	7	3885	1	-1	-1	0.0475513	49	3

## Sheet: Venn Diagramm
Table S4. Lists of proteins of the Venn diagram of Figure 2A
cell lysate SkovTTest exclusive		conditioned media SkovTTest exclusive		common
A0A024QZ33;Q9H0G5;K7ERM9		A0A024QZX5;A0A087X1N8;P35237		A0A087X1Z3;Q9UL46;H0YM70;H0YKU2
A0A024R161;Q9H1X3-3;F2Z3D1;J3QR79;P50151;Q9H1X3		A0A024R4M0;P46781;B5MCT8;C9JM19;F2Z3C0;A8MXK4		A0A0A0MSS8;P42330;S4R3Z2;P42330-2;S4R3D5;P17516
A0A075B754;Q96QE3-2;Q96QE3		A0A024R6I7;P01009;A0A0G2JRN3;P01009-2;P01009-3;G3V2B9;G3V544;G3V5R8;G3V387;A0A0B4J278		Q8MH48;Q5RJ85;A0A0G2JPQ3;P17693-5;P17693;P17693-4
A0A087WUI6;Q8WXW3-2;Q8WXW3		A0A024RA52;P25787;C9JCK5;H3BT36;H7C402		A0A0G2JPR0;P0C0L4;A0A140TA49;A0A140TA44;A0A140TA32;P0C0L4-2
A0A087WVP1;Q14517;D6RCE4		A0A075B730;P58107		A0A140T955;A0A140T933;A0A1W2PRT9;A0A140T9I0;A0A140T9X5;A0A140T913;P01892;P16189;A0A140T941;A0A1W2PQS8;A0A140T9Z6;B0UXQ0;P30512;A0A1W2PP29;A0A1W2PQZ3;A0A1W2PQE2
A0A0C4DGT3;A0A087WWK8;Q6DN90-2;Q6DN90		A0A075B7D9;Q92804-2;Q92804;A0A075B7D6;A0A075B7E4		O19617;A0A140T921;A0A140T9H5;A0A140T9U8;A2AEA2;P10321;A0A140TA05;A0A140T9L3;A0A1W2PRU9;A0A140T9E1;A0A140T942;F8W9Z8;A0A140TA12;A0A140T9Z7
A0A087WWM1;A0A087WVJ0;A0A0A0MSH4;A0A0C4DGW3;A0A087X2A4;P15941-7;P15941-17;P15941-11;P15941-8;P15941-4;P15941-3;P15941;P15941-2;B1AVQ7;A0A0A0MRB3;A0A087X0L2;P15941-13;P15941-15;P15941-6;A0A087X061;A0A087WZZ6;Q7Z536;A6ZIE4;A6ZIE3;P15941-12;P15941-16;P15941-9;P15941-10		A0A087WV45;A0A087WT59;P02766		Q5SRN7;A0A1W2PS24;Q5SRN5;P04439;Q09160;Q31611;A0A0G2JNX1;P17693-6;P17693-2
A0A087X235;A0A087WWT4;Q9H1Z9		A0A087WTT1;P11940-2;P11940;E7EQV3;E7ERJ7;Q9H361;H0YBN4;H0YAP2;E5RGH3;E5RJB9;H0YB86;Q4VXU2;E5RH24;H0YAS6;H0YB75;Q4VXU2-2;E5RHG7;H0YAS7;H0YC10;E5RGC4;E5RFD8;Q96DU9-2;Q96DU9		B3KWK7;A6XND1;A6XND0;P17936;P17936-2;C9JMX4;H0Y5K2;H0Y485
A0A087WYE2;Q5T4B2-2;Q5T4B2		A0A087WUT6;O60841		A9Z1X7;Q8IYB3-2;Q8IYB3;M0R088;E9PCT1;M0QXG5;M0R1E7
A0A087WYS1;E7EUC7;Q16851;C9JQU9;C9J6Q0		A0A087WVQ6;Q00610-2;Q00610;J3KS13;K7EJJ5;J3KRF5;J3KSQ2;J3QL20;A0A087WV74;A0A087WXH4;F5H5N6		B4E1Z4;P00751;E7ETN3;H7C5H1;A0A0G2JH38;P00751-2;C9JRT3;H7C526
A0A087WZ62;Q9H6U8;Q9H6U8-3;H0YCW6;Q9H6U8-2;Q9H6U8-4;A0A087WTZ3;A0A087WV58;A0A087WVC0;A0A087WZY8		A0A087WXM6;J3QQT2;J3KRX5;A0A0A6YYL6;P18621;P18621-3;J3KRB3;A0A087WWH0;J3QS96;J3QLC8;A0A0A0MRF8;P18621-2;A0A087WY81;J3KSJ0		C9JIZ6;P07602;P07602-2;P07602-3;A0A0J9YXB8;Q5BJH1
A0A087X021;A0A087WZB7;A0A087WUV7		A0A087WYT3;Q15185-4;Q15185;B4DDC6;Q15185-3;Q15185-2		D6RBW1;P06730;P06730-3;P06730-2;H0Y8J7;D6RFJ3;D6RHE2;H0Y8X3;A6NMX2
A0A087X0D5;P09668;E9PKT6		A0A087X0P0;Q02224-3;Q02224-2;Q02224;D6RBW0		E7ETB3;Q9ULA0;E7EMB6;F8WAN0;B9ZVU2;C9JBE1;E5RJ35;E7EPX3;C9J1E2
A0A087X0V5;P29728-2;P29728;F8W1C5		A0A087X0S5;P12109		Q5TG12;E9PGC5;Q15262-2;Q15262-3;Q15262-4;Q15262;H0YDP9;H0Y6P5;H0Y6V4;A0A0G2JQF6;E9PRW2
A0A087X279;P09913		A0A087X1L8;K4DIA0;O75144-3;O75144;O75144-2		E9PMR4;P48509;E9PRJ3
A0A0A0MQR2;Q9BY42;A2A2L5;A2A2L6		A0A087X232;P09871;F8WCZ6;H0Y5D1;B5MCV4;F5H7T4;C9JMA2;F8W876;P48740-3;P48740-4;P48740;P48740-2		G3V1D3;G3V180;Q9NY33-4;Q9NY33;E9PQ14;Q9NY33-2;E9PKK8;E9PPK9;E9PNX5;E9PQF2
A0A0A0MQZ2;Q96PV0-4;B7ZCA0;Q96PV0-2;Q96PV0;A0A1B0GW70;Q96PV0-3		A0A087X253;P63010;P63010-2;A0A087WYD1;A0A087WU93;A0A087WZQ6;K7EN71;K7ERB2;K7EJX1;A0A087WXS3;K7EKZ5;K7EJ01;H7C034		G3V3F7;H0YIY1;G3V577;G3V236;Q96KN7-6;Q96KN7-4;Q96KN7-5;Q96KN7
A0A0A0MR04;B4DI03;K7EJQ7;Q9BY50		A0A087X2I1;P62333;H0YJC0;H0YJS8;H0YJE9;H0YJT1		G3V5Z7;P60900;G3V295;P60900-2;G3V3I1;P60900-3;G3V3U4;H0YJC4;G3V4S5;G3V2S7
A0A0A0MSK4;A0A0A0MRC4;Q86YR5-2;Q86YR5-4;Q86YR5		A0A0A0MRJ6;H7BY58;P22061;P22061-2;F6S8N6;C9J0F2;F8WDT3;F8WAV5;F8WAX2;H7C4X2		J3KQL8
A0A0A0MRM9;Q14978;Q14978-2;S4R349;S4R402;S4R3C2		A0A0A0MSN4;P12821-2;P12821		K7EK07;P84243;K7EMV3;B4DEB1;K7ES00;Q16695;K7EP01;Q6NXT2
A0A0G2JKZ1;A2AB90;A0A0G2JH37;A0A0A0MSV9;O15533-2;O15533;O15533-3;A0A0A0MT98;O15533-4;Q6P1N7;A0A140T9B2;A0A0G2JJI5		A0A0A0MTS2;P06744;P06744-2;K7EQ48;A0A0J9YXP8;A0A0J9YYH3;A0A0J9YX90;K7EPY4;K7EP41;K7ENA0;K7ELR7;K7ERC6;K7EIL4;K7ERK8;K7ESF4;Q8N196		O14933;O14933-2;E9PQT7;E9PKW8
A0A0A0MSZ1;J3KNR0;P27448-8;P27448-3;P27448-4;P27448-2;P27448;P27448-6;P27448-7;H0YIY6;H0YKP9;A2SY06		A0A0B4J1W3;Q9BXJ9;Q9BXJ9-4;Q6N069-5;Q6N069-4		O15371-2;O15371-3;O15371;B0QYA5;B0QYA6;B0QYA4;B0QYA8;A0A0D9SGB5
A0A0A0MT32;P38571-2;P38571;Q5T073;Q5T770		A0A0B4J1Z1;C9JAB2;Q16629-3;Q16629-2;Q16629-4;Q16629;F8WEA1		O43399-5;O43399-7;O43399;A0A087WYR3;A0A087WZ51
A0A0A0MT33;Q9UPN6;Q9UPN6-2		Q5W0H4;A0A0B4J2C3;P13693;J3KPG2;P13693-2;H0YCX0;E9PJF7;Q56UQ5		O60869;O60869-2;O60869-3
A0A0A0MTH3;Q13418;Q13418-2;Q13418-3		C9J9K3;A0A0C4DG17;P08865;F8WD59		O60888-3;O60888;O60888-2;C9IZG4
A0A0A0MTL5;Q13309;D6RAG5;D6R9R7;Q13309-2;D6RF40;Q13309-4		A0A0C4DGQ5;P04632;K7ELJ7;K7EIV0;K7EM73;A0A075B7C0;K7EKD8;U3KQE2;K7EMQ1;K7ES78		O75531
A0A0A0MTL6;Q6ZS17-2;Q6ZS17;Q6ZS17-3;Q6ZS17-4;H3BMG9;H3BSV5		A0A0D9SFB3;A0A0D9SG12;A0A0D9SF53;O00571-2;O00571;O15523-2;O15523;A0A0J9YVQ7;O15523-3;C9J081;A0A087WVZ1;A0A0J9YYH6;C9J8G5;B4DLA0;A0A087WX09;D6RCM4;Q9NQI0-3;Q9NQI0-2;Q9NQI0-4;Q9NQI0		O75534-2;O75534;O75534-3;O75534-4;E9PLT0;E9PNG3;E9PJK7;E9PKN4;E9PLD4
A0A0A0MTN3;P21266		A0A0G2JIW1;P0DMV9;P0DMV8;P0DMV8-2;V9GZ37		O94985-2;O94985;Q5SR54;Q9H4D0
A0A0A0MTR7;Q63HN8;A0A0A0MTC1;Q63HN8-4;Q63HN8-5;Q63HN8-6;I3L3H9		A0A0U1RR32;A0A0U1RRH7;Q99878;Q96KK5;Q9BTM1;Q93077;Q7L7L0;P20671;P0C0S8;P04908;H0YFX9;Q9BTM1-2;REV__H0Y672;REV__E7EQ67;REV__H7BY63;REV__Q8NB25-4;REV__Q8NB25-2;REV__A0A087X2A7;REV__Q8NB25-3;REV__Q8NB25;Q71UI9-5		O95394;O95394-3;O95394-4;J3KN95;A0A087WT27;D6RCD1;H0Y8I3;D6RCQ8;D6RC77;D6RF77;H0Y987;D6RIS6
A0A0A0MTS7;Q8WZ42-5;Q8WZ42-11;Q8WZ42-4;Q8WZ42-7;Q8WZ42-2;Q8WZ42;Q8WZ42-8;Q8WZ42-13;Q8WZ42-12;A0A0A0MRA3;Q8WZ42-3;Q8WZ42-10;Q8WZ42-9;Q8WZ42-6;A0A0U1RRH3		A0A0U1RRM4;P26599;P26599-2;P26599-3;A6NLN1;A0A0D9SF20;K7EKJ7;K7EK45;K7ELW5;K7ES59;A0A087WUW5;A0A087WU68		P00966;Q5T6L5;Q5T6L6
A0A0A6YYG7;Q6IBW4-2;Q6IBW4;Q6IBW4-4;H0YC55;E5RJN3;Q6IBW4-5		A0A1C7CYW6;A0A1B0GWB1;A0A1B0GTQ2;P0DI83		P01024;M0QYC8;M0QXZ3;M0R0Q9
E7ENN3;A0A0C4DG40;Q8NF91-4;Q8NF91;Q8NF91-7;Q8NF91-8;Q8NF91-2;F5GXQ8;Q8NF91-5;Q8NF91-6;Q8NF91-10;F5H4Q0;H0Y325;A0A087WYJ5;F5H422;F5GYQ7;Q5JV20;F8WAI0;H0Y326;Q8NF91-9;Q8NF91-3;Q8NF91-11		A0A1B0GVW0;O75787-2;O75787;B7Z1I9;A0A1B0GTB0;A0A1B0GVB9;A0A1B0GUT7;A0A1C7CYW4;A0A1B0GWJ8;H7C3E1;A0A1B0GTU8;A0A1B0GW13;A0A1B0GV60;A0A1B0GVC7;B7Z413;A0A1B0GV24;A0A1B0GWD6;A0A1B0GVI9;A0A1B0GU12;H7C240;A0A1B0GUV3;A0A1B0GVZ1		P01034
A0A0C4DG80;A0A0C4DG99;Q9P2N7-2;Q9P2N7-3;Q9P2N7-4;Q9P2N7;Q9P2N7-5;Q9P2J3		A0A1B0GW23;Q03154;A0A1B0GU86;C9JMV9;Q03154-2;Q03154-4;Q03154-3;A0A1B0GV31;A0A1B0GVA5;C9JYZ0;F8WC59;A0A1B0GTG3;A0A1B0GVZ3;A0A1B0GVG0;A0A1B0GU36;A0A1B0GUT4;A0A1B0GVC5;A0A1B0GW28;C9IYJ8;A0A1B0GU64;C9JMW6;F2Z3Q0;A0A1B0GWD9;C9J7W8;K7N7A0;Q9BUJ0		P01891;P30453;P30457;A0A140T8W8;A0A1W2PR61;A0A1W2PPF8;A0A140T8Y4;A0A0G2JPD3;P16190;P30450;P18462;P30456
A0A0C4DGH0;Q5ZPR3-3;Q5ZPR3-4;Q5ZPR3;H0YK40;H0YK59;H0YL10;Q5ZPR3-2		A0A1C7CYX9;Q16555;Q16555-2		P04179;P04179-4;F5H4R2;F5GYZ5;P04179-2;F5H3C5;P04179-3;G8JLJ2;G5E9P6;F5GXZ9
A0A0C4DGH3;Q9Y6R0;M0QXQ4;M0R0Q4;M0QZV7;M0QYC2		A0A1X7SBZ2;A0A1W2PQ51;Q92841;Q92841-1;Q92841-3;Q92841-2;A0A0U1RQJ0		P05161;A0A096LPJ4;A0A096LNZ9
R4GNJ5;A0A0C4DGT6;Q96AP0-2;Q96AP0		A0A1W2PQS6;F6U211;S4R435		P07737;K7EJ44;I3L3D5
A0A0C4DH22;Q9H4G0;Q4VXN5;Q4VXN7;Q4VXN6;Q4VXN8		A0A2C9F2P4;A0A286YFF7;P50897;Q5T0S4;A0A286YFE3;A0A286YFL8;E9PK48;E9PIA8;P50897-2;E9PSE5		P08670;B0YJC4;B0YJC5;A0A1B0GTT5;A0A1B0GVG8;H7C5W5;P41219;P41219-2;Q16352;P12036-2;P12036
A0A0D9SEJ5;F5GY05;Q96EK7;Q96EK7-2;Q96EK7-3		X6RKS3;A2A2V1;P04156-2;P04156		P10316
A0A0D9SEU5;R4GMX8;Q6VN20-3;Q6VN20;Q6VN20-2;R4GMX7;R4GNA3;R4GN91		A6NFX8;Q9UKK9;A6NJU6;A6NCQ0;H0YEY4;C9JYY9		P10599;P10599-2
A0A0D9SG72;P61764;A0A1B0GWF2;A0A1B0GVQ5;A0A1B0GTP9;P61764-2;A0A1B0GW76;A0A0D9SFQ7;A0A0D9SFW6;A0A0D9SEH5;A0A0D9SEP9;A0A1B0GTD8;A0A096LP33;A0A1B0GVV9		A6PVN5;Q15257-3;Q15257-2;Q15257;F6WIT2;Q15257-4;Q68CR8;Q5T949;Q5T948;A6PVN9;A6PVN6;B7ZBQ0;A6PVN8;C9IZ76;A6PVN7;H0Y6E5;B7ZBP9;B7ZBP7;H0Y562;B4DDQ6		P12955;P12955-2;P12955-3;V9GYL0;K7ES25;V9GYE4
A0A140T9V0;A0A140T8X0;D0EV57;A0A0G2JPA3;A0A140T9B7;A0A0G2JH66;A0A140T9X6;A0A140T9W7;A0A140T9W3;A0A140T9D9;A0A140T9C2;A0A140T939;A0A140T9J8;A0A0G2JNV5;P30511-2;A0A140T9P9;A0A140T9M4;A0A140T9K3;A0A140T9A3;A0A140T925;A0A140T908		B0QY89;Q9Y262;Q9Y262-2;B0QY90;C9JHP4;C9K0Q7;H7C3A0;H0Y7E6		P13284;M0QZG3
A2ACR1;A0A0G2JJA7;P28065-2;P28065;A2ACR0;A0A0G2JJQ0;A0A0G2JJ13;A0A0G2JHI2		H3BQQ9;B0QYN7;P63279;H3BPC4;H3BRD1		P13807-2;P13807;M0QYU1;P54840
A0A0G2JJD3;O95870;O95870-2;A0A0G2JI89;F2Z3H2		B1AHL2;P23142-4;P23142-2;P23142-3		P14902;A0A140T9Z2;E5RIX2;J3KN03;E5RH36
A0A0G2JNW7;Q9Y666;A0A0U1RR18;Q9Y666-2;A0A0G2JQE3;H0YB78		B2R5W2;G3V4C1;P07910-2;G3V4W0;B4DY08;P07910-4;P07910-3;G3V5V7;G3V5X6;G3V3K6;G3V251;B4DSU6;G3V4M8;G3V2H6;E5RJ39;B3KT61;Q86SE5-2;Q86SE5;Q86SE5-3		P14923;C9J826;C9JK18;C9JKY1;C9JTX4;C9JPI2
A0A0G2JQ41;A0A1C7CYZ0;Q12979-4;Q12979-2;Q12979;B7Z683;I3L2P5;A0A0G2JRJ1;I3L3W0;I3L1U8;I3L0R7;A0A0G2JQT5;I3L4Y1;I3NI05;Q12979-3;A0A0G2JSE0;A0A0D9SGD7;I3L379		F5H2D0;B4DPQ0;P00736;F5H1V0;F5H6Y3;F5H3N3;H0YFL7;Q9NZP8		P19367-4;P19367-2;P19367;P19367-3;B1AR63;B1AR62;B1AR61
A0A0G2JQ62;Q8NF37;A0A0G2JRI7		B4DUC8;Q13126;Q13126-4;Q13126-3;Q13126-2;J3QSB7;Q13126-7;Q13126-6;Q13126-5;F2Z2F3;F8WES2;J3KRN1		P20618
A0A0G2JR96;A0A0G2JQT1;A0A0G2JRX2;A0A087WU52;A0A0G2JRV9;A0A087WWL1;A0A0G2JQH3;A0A087WVZ5;A0A087WV63;A0A0G2JRF5;A0A087WWY5		J3QS39;J3QTR3;F5H6Q2;F5GYU3;F5H2Z3;F5H265;B4DV12;F5H388;F5H747;F5GXK7;J3QKN0;Q5PY61;Q96C32;P62987;P62979;P0CG47;P0CG48;M0R1V7;Q49A90;F5GZ39;M0R1M6;M0R2S1;J3QSA3		P21980;P21980-2;A2A299;P21980-3;A2A2A0;P49221
A0A0J9YX88;E9PJ24;B7ZM65;F8WEF5;A0A0J9YYB5;A0A0J9YWD5;Q9P1Y6-2;Q9P1Y6-3;Q9P1Y6		B4DXX4;Q4G0Z9-2;Q4G0Z9;F8WCM6;F8WDR8;G3XAN3;Q4G0Z9-3;Q4G0Z9-4		P22307-7;P22307-8;P22307;P22307-4;P22307-2;P22307-6;E9PLD1;P22307-3;H0YF61;H0YCB0;H0YD06;P22307-5
A0A0J9YXM6;Q562E7-4;Q562E7		B4DXZ6;P51114;P51114-3;P51114-2;E7EU85;E9PFF5;H7C4S4;C9JZE0;C9JY20;C9JAJ4;C9IZ22		P23246;P23246-2;H0Y9K7;H0Y9U2
A0A0R4J2F6;Q12894;Q12894-2;H7C2Z4;H7C444		B4DZU5;Q7Z7C8;Q7Z7C8-2;C9J856;A0A0A0MRR3;Q7Z7C8-4		P23381;P23381-2;G3V3H8;G3V3Y5;G3V423;G3V3P2;G3V227;H0YJP3;G3V2Y7;G3V4C7;G3V4N8;G3V5W1;G3V3S7;G3V3X0;G3V4S4;G3V313;G3V339;G3V2C0;G3V2F2;G3V3R3;G3V4N0;G3V5H5;P78534;G3V4A3;G3V4Q0
A0A0U1RRB6;Q9Y2D4;J3QT38;Q9Y2D4-2		B5MCZ9;Q16769-2;Q16769		P25786;P25786-2;F5GX11;B4DEV8;F5H112
A0A0X1KG71;Q8WX92		B5MDF5;P62826;J3KQE5;F5H018;H0YFC6;B4DV51;A0A087X0W0		P25789;H0YN18;H0YMZ1;H0YL69;P25789-2;H0YMI6;H0YMA1;H0YKT8;H0YKS0;H0YLC2;H0YMV3;H0YLS6
K7ES72;A0A0X1KG78;K7EL21;Q13938-3;Q13938		F8W1R7;J3KND3;G8JLA2;G3V1V0;B7Z6Z4;P60660-2;P60660;F8VPF3;G3V1Y7;F8VZU9;F8W180;H0YI43;F8VXL3		P28062;Q5JNW7;X5D2R7;A0A140T998;P28062-2
A0A140T9T7;Q03518		B7ZC39;B7ZC38;Q9NR46;Q9NR46-2;F8WFB9;G5E9J1;H7C1Z6		P28838-2;P28838;H0Y9Q1;H0Y983
A0A1B0GTC3;A0A1B0GVH5;Q9C0B1;A0A1B0GUC3;A0A1B0GV98;A0A1B0GTC5;A0A1B0GU26;A0A1B0GTY1;A0A1B0GTI3;A0A1B0GUY7;Q9C0B1-4;A0A1B0GTZ8;Q9C0B1-2;F8WCB8;X6R3I0;Q9C0B1-3		B8ZZN6;P63165;B8ZZJ0;B9A032;B8ZZ67;P63165-2		P32455;F6X827;H3BRX6;H3BP53;F6SPX6
A0A1B0GWJ0;A0A1B0GTJ7;P30566;A0A0A6YY92;P30566-2;A0A096LNY6;A0A1B0GWF8;A0A1B0GTG9;A0A096LNY5;A0A096LPA2;A0A096LNY4;A0A096LP92;B4DEP1;A0A096LP72;A0A096LP76;V9GY96;A0A096LNT0;A0A1W2PRX2		B8ZZQ6;P06454-2;P06454;B8ZZA1;B8ZZW7;H7C2N1		P32970;P32970-2
A0A1B0GU44;A0A1B0GUN8		C9IYF5;F5GZK1;C9JEG3;Q9UBQ6		P40261
A0A1B0GUL6;A0A1B0GWG1;A0A1B0GTX7;E9PEZ5;Q9UPP5-2;Q9UPP5;B4DKD6;Q5XKL5-2;Q5XKL5		C9J0K6;P30626-2;P30626;P30626-3;B4DHQ6		P40306;J3QQN1;J3QL48
A0A1W2PNY5;A0A1W2PQZ6;A0A1W2PRF0;A0A1W2PRJ0;A0A1W2PPP6;A0A1X7SBS0;A0A1W2PS93;A0A1W2PR08;A0A1W2PRF5;G5E9D4;Q96EB1;Q96EB1-3;Q96EB1-2;A0A1W2PP47;A0A1W2PNW2;A0A1W2PQA7;E9PPJ9		C9J2C3;Q14435;C9J388;Q14435-2		P40763-3;P40763-2;P40763;G8JLH9;K7EP08
A0A1W2PNZ9;Q15652-3;Q15652;H7BXU7;Q15652-2		C9JBI3;P78330;A0A1D5RMN5;C9JEJ7;F8WD74		P42126-2;P42126;Q96DC0;H3BS70
A0A1W2PR36;Q14353;K7EM34;Q14353-2		C9JEV0;P25311;H7BZJ8		P42224;P42224-2;E7EPD2;D2KFR9;E7ENM1;E9PH66;H7BZ88
A0A286YF22;O43175;A0A2C9F2M7;A0A286YFA2;A0A286YFL2;A0A286YFM8;A0A286YER3;A0A286YFC8;A0A286YFB2;A0A286YF78;A0A286YF34;A0A286YFE1;A0A286YFF3;A0A286YFK5		C9JFR7;P99999;CON__P62894		P42785;P42785-2;E9PNF7;E9PLY4;E9PQB5;E9PL85;E9PNJ1;E9PQN3;E9PKN6;E9PIG4;E9PL49;E9PR42
A0AV96;B7Z8Z7;A0AV96-2;D6R9D6;D6RBS9;D6REZ6;D6RBP6;D6RA49;D6RFL5;D6R9M7;D6RCT1		C9JT76;C9JQ14;C9JKV3;P10646-2;P10646;C9JP39;C9J103		P52292;J3QLL0;J3KS65
A0PJW6		C9JMN2;P12107-4;P12107-3;P12107;P12107-2;H7C381		P61353;K7ELC7;K7EQQ9;K7ERY7
H0YBF8;D6RB83;A5PLN9-7;A5PLN9-2;A5PLN9-4;A5PLN9;A5PLN9-5		C9JMY1;P18065		P61604;B8ZZ54;B8ZZL8
A6NGQ3;Q5VST9-6;Q5VST9-3;Q5VST9;Q5VST9-2;Q5VST9-5;H3BQA7		C9JXB8;C9JNW5;P83731		P61769;F5H6I0;H0YLF3
A6NJ78;A0A0U1RR76;A6NJ78-2;P0C7V9;A6NJ78-4		C9JZG9;C9JZY6;P62256;H7C4M9;P62256-2;C9J8Q9		P62873-2;P62873;B1AKQ8;F6UT28;F6X3N5;E7EP32;F5H8J8;F5H100;F5H0S8;E9PCP0;P16520-2;P16520;B3KVK2;P62879-2
A6NN50;O75147-2;O75147-1;O75147-4;O75147;A8MSZ8		D3DQV9;P78344;H0Y3P2;P78344-2;H0YCH5;E9PKF8;H0YD77;H0YEC5;H0YE22;H0YCF8;H0YD99;H0YE44;H0YEN8;H0YDC0		P63151;P63151-2;E5RFR9;Q00005-6;Q00005;Q00005-2;Q00005-3;Q00005-4;Q00005-5;Q00005-7;A0A1W2PQI2;E5RIY1;Q9Y2T4-3;Q9Y2T4-4;Q9Y2T4-2;Q9Y2T4;H0YB06
A8MXB7;Q9Y343;Q9Y343-2		D6RGG3;Q99715;Q99715-4;A0A087X0A8;Q99715-2;H0Y4P7;H0Y5N9;H0Y991		X6R8F3;P80188;P80188-2
A8MZB2;P61599-2;P61599		D6RHI9;O00584;D6REQ6;A0A087WZM2;H0YAE9;A0A087WWI1;O00584-2;J3QQ64		P98179
B0QYW5;F6RTR7;O43808;F8WE74		E5RHG8;Q15369;Q15369-2;R4GMY8		Q04828;A6NHU4;H0Y804
B0YIW2;P02656		E5RIH5;Q6NXR4;E5RHM7		Q06323;Q06323-3;Q06323-2;H0YLU2
B1AH87;P30536		E7EQR4;P15311		Q08380;K7EP36;K7ESM3;K7EKQ5;K7EQT9;K7ES75;K7EN99;K7ERZ6;K7EJY8;K7EJD3
B1AK45;B1AK43;Q9UI95		E7ES19;P35443;G3XAP6;P49747-2;P49747		Q08431-2;F5GZN3;Q08431;X6R3G6;Q08431-3;H0YKS8;A0A087WUV5
B1ALM7;B1ALM8;B1ALM4;B1ALM5;Q9P0T7		F8VZJ2;H0YHX9;Q13765;E9PAV3-2;E9PAV3;F8W0W4;F8W1N5;F8VNW4;F8VZ58;Q9BZK3		Q13347;Q5TFK1
H0YDI1;B1AMW1;P19256-2;P19256-3;P19256		E9PCT5;C9JKI3;Q03135-2;P56539		Q16763;K7EPJ1;K7EM75
B1AN99;P35030-5;P35030-3;P35030-2;P35030-4;P35030		E9PGA6;Q9BXJ4-2;Q9BXJ4;Q9BXJ4-3		Q6EEV6
H3BRD5;B2RTY4-2;B2RTY4;B2RTY4-4;B2RTY4-5;H3BMM1;H3BV44;B2RTY4-3		E9PGT1;Q15631;H7C1D4;Q15631-2;A0A0J9YVW2		Q6P179;Q6P179-3;D6RGW0;Q6P179-2;H0Y9X9;Q6P179-4;H0YAL8
B3KTM8;Q9UBU8-2;H0YMJ0;H0YLJ3;Q9UBU8-3;Q9UBU8;H0YM21;H0YLV1;H0YMT8;H0YNE0;H0YNX3		E9PGT6;Q99627-2;Q99627;H7C3S9		Q8TF05-2;Q8TF05;J3QL26;J3KSB0;J3QLA6;J3QQV0;J3KRU1;J3QRV2;F8WAJ9;J3KSS1
B5ME25;E7ETE0;B3KW44;Q9H825;C9J3F1;C9J6U8;C9JE69;Q9H825-2;H7C2P8		E9PLK3;P55786;P55786-2;A6NEC2;H0YDG0;E9PP11;A6NEC2-2;H0YCQ5;E9PJY4;E9PJ74;E9PPD4;E9PRQ5;A6NEC2-3;E9PJF9;E9PPZ2;E9PI82		Q92522
B4DGL8;O75027;O75027-2;A0A087WW65;O75027-3;E9PJR8;E9PNQ5		E9PLL6;P46776;E9PJD9;E9PLX7		Q92597;Q92597-3;Q92597-2;E7ESM1;E5RJY1;E5RIR1;E5RGM5;E5RIV1;E5RIM2;E5RJ98;E5RG99;E5RI76;E5RH82;E5RK17
B4DTF2;Q5VT79;A0A087WUP0;A0A075B752;P13928;A0A087WTN9;P13928-3;Q5VT79-2;A0A075B765;P13928-2		E9PRY8;P29692-2;A0A087X1X7;H0YE72;H0YE58;E9PQC9;E9PKH7;E9PNC8;E9PPY1;E9PJV8;E9PN56;E9PN71;E9PRL0;E9PQR8		Q92692;K7EKE8
B4DZS0;O76075;O76075-2		F5GY80;F5H7G1;P07358		Q969G5;E9PIE3
B5MC20;P0C870		F5GYN4;J3KR44;Q96FW1;F5H6Q1;F5GYJ8;Q96FW1-2;F5H3F0		Q9BSJ8-2;Q9BSJ8;F8VZB1
G5E9F5;B5MC53;B5MCF8;P39210		F5GZS6;J3KPF3;P08195-3;P08195;P08195-4;P08195-2;H0YFS2;F5H0E2;F5GZI0;F5H867;H0YFX4;F5GZR9		Q9BWS9;Q9BWS9-2;Q9BWS9-3;E9PPA0;E9PI70;E9PIP0;E9PRL3;E9PPH0;E9PKF1;H0YEA3
B5MDU6;Q9H6V9;Q9H6V9-2;C9JHU6;B5MCE2;C9JUM0;B4DRG3;B5MCU4;A0A0A0MSH6;Q9H6V9-4;Q9H6V9-3		F8W0J6;F5H4R6;H0YIV4;P55209-2;P55209;F8VUX1;F8VY35;F8W020;F8VXI6;F8VVB5		Q9H4A4;A6NKB8;C9JMZ3;A0A087WU27;A0A087WUS4;H7C2T3
B5MED8;Q96PQ0		F5H5D3;Q9BQE3;F8VVB9		Q9HB71;Q9HB71-3;B2ZWH1;Q9HB71-2
B7Z3R2;Q9ULQ1-2;Q9ULQ1;Q9ULQ1-3;H0YHX1;H0YIK4		F8W1A4;P54819-2;P54819;P54819-5;F8VY04;P54819-6;P54819-3;P54819-4;F8VZG5;G3V213;F8VPP1		Q9UBQ5-2;Q9UBQ5;K7ES31;K7ERF1;B4DQ48;K7EK53;K7EQM4;A0A087WVB9
B7Z9I1;Q5T4U5;P11310;P11310-2;H0YDT5;E9PJM9;E9PRX4		F8W7C6;A0A087WV22;H7C123;H7C2C5;Q96L21		Q9UKK3
B7ZM87;O75044;A0A075B7B5;Q5VZB4;A0A286YEY3;P0DMP2;A0A075B743;A0A075B7E6;A0A075B7E9;E9PDX4;A0A087X0L1;A0A087WW56;A0A075B7C8		G3V1N2;P69905
B8ZZF8;Q9Y4Y9		G3XAK1;P26927;H7C0F8;Q2TV78-2;Q2TV78
B8ZZS2;Q13506;C9JJ42;C9J3V0;C9JL92;C9JID4;Q13506-2		G5E9F8;P07225
J3KMX2;B9EGA3;Q92925-3;Q92925;Q92925-2;J3QWB6;J3QQL7		G5E9Q6;P35080-2;C9J0J7;C9JQ45;C9J2N0
C9J164;C9K0J5;Q70E73-5;Q70E73-2;Q70E73-8;Q70E73-7;Q70E73-4;Q70E73-3;Q70E73-9;Q70E73-6;Q70E73;C9J0R8;C9JLG4		G5EA31;P53992;P53992-2;A0A0U1RR49
C9J185;E7ER02;Q9NZJ5		G8JLB6;P31943;E9PCY7;D6RBM0;D6RIU0;E5RGV0;D6RFM3;H0YB39;E7EQJ0;D6RAM1;D6R9T0;D6RIT2;E7EN40;D6RDU3;D6RJ04;D6RIH9;H0YBD7;D6RDL0;D6RF17;E5RGH4;H0YBG7;D6R9D3;E5RJ94;H0YAQ2
C9J3D7;Q9UKG9;Q9UKG9-3;Q9UKG9-2		H0Y300;H3BS21;A0A087WU08;A0A0C4DGL8;J3QLC9;J3QR68;P00738-2;P00738
C9J494;Q9H000-2;Q9H000		P0DP25;P0DP24;P0DP23;H0Y7A7;E7ETZ0;E7EMB3;M0QZ52;F8WBR5;G3V479;Q96HY3;G3V361;G3V226;P27482;P02585
C9J586;E7EU49;E9PG37;Q9NR81-4;Q9NR81;Q9NR81-3;Q9NR81-2		H0Y8X4;O43598;O43598-2
C9JBT4;C9J896;P16220-2;P16220;C9J4L5;H7C1R5;H7C3I0;E7EWP8;P16220-3		H0YN26;P39687;H7BZ09;O95626
C9JAU6;Q13568-5;Q13568-4;Q13568;Q13568-3;Q13568-2;F8WDH6;C9JYP7;C9J7M2;A0A087WWA0;Q13568-6		H3BMA1;H3BUX1;Q13421-4;Q13421-3;Q13421;Q13421-2;H3BR90
C9JCC6;Q14919;Q14919-2;E9PNC7;E9PQX9;E9PMW2		H3BMM0;Q96B02;E5RG25;H0YB73;X6REH9;Q96B02-2;Q96B02-3
C9JCN8;P15408-3;P15408;P15408-2		H3BN98;I3L246;H3BV27;H3BT37;I3L303;H3BPJ2;Q15041-3;Q15041;H3BTX6;H3BS91;Q15041-2
C9JG97;C9JEH3;Q13685;C9JTS3;H7C0R2		H3BTH8;Q96S86;H3BRY4;H3BT26;Q86UW8
C9JJN9;Q8N3P4-3;Q8N3P4;Q8N3P4-2		H7BZJ3
C9JQD4;O43447;O43447-2;H0YEL5;A6NM32		H7C5G1;Q2TAA2;Q2TAA2-2;C9JE02
C9JTN7;P31483-2;H7BY49;F8WE16		H9KV48;P05155-2;P05155;P05155-3;E9PGN7;H0YCA1
C9JYA1;O15504;O15504-3;O15504-2		I3L397;I3L504;P63241;P63241-2;Q6IS14;F8WCJ1;C9J7B5;C9J4W5;Q9GZV4
C9JZE3;C9JYJ8;Q9BWE0;Q9BWE0-4;E7EVL6		J3KMZ9;P01130-2;P01130-3;P01130-6;P01130-4;P01130-5;P01130;H0YMD1;H0YM92;H0YMQ3
K7ENL4;J3QL63;J3QL47;J3KS67;C9JYS5;Q96ET8-3;Q9NYZ1;C9JPH1;A0A0A6YYB9;Q96ET8-2;Q96ET8		J3KNP4;Q9NPR2-2;Q9NPR2;H0YMZ3;H0YN49;H0YMR1;H0YLN3;H0YMD6;H0YNM2
D6RF72;D6R9S7;D6R9M9;D6RHE3;D6RDB0;D6R9X6;Q96GZ6-6;Q96GZ6-5;Q96GZ6-9;Q96GZ6-2;Q96GZ6;D6R925;D6RJC0;D6RC02;Q96GZ6-7;Q96GZ6-4;Q96GZ6-3		J3KQ32;Q9NTK5;Q9NTK5-3;Q9NTK5-2;C9JCJ9;C9JTK6
D6RAN8;Q9P0M9;H7C5U8;D6RE11;B3KN43		J3KTA4;P17844;P17844-2;J3QRQ7;J3QSF1;J3KRX8;J3KRZ1;J3QR02;X6RLV5;J3QLG9;J3QR62;J3QRN5
H0YAG5;D6RCM2;Q9Y3D5		J3QLE5;P14678-2;P63162;P14678;P63162-2;P14678-3;J3KRY3;S4R3P3
D6RGJ2;Q8NFZ5		J3QRS3;P19105;O14950;J3KTJ1
E2QRD4;Q6ZRQ5;H0Y8J1;H0YAJ2		J3QS03;Q9GZX9
E5RK69;E5RFF0;E5RIU8;E5RJR0;H0YC77		J3QSU6;P24821-4;P24821;F5H7V9;E9PC84;P24821-2;P24821-3;P24821-5;P24821-6;H0YGZ3
E7ESL0;J3KQY1;Q9NWU5;Q9NWU5-2;Q9NWU5-3		J3QT28;O43684-2;O43684;J3QSX4
E7ESP4;E7EMF1;E9PB77;D6RG08		K7EIJ8;Q8IYT4-2;Q8IYT4;K7EM02;K7EMW1
E9PEY4;E7EVB6;O60941-6;O60941-3;O60941-5;O60941-2;O60941-4;O60941-7;O60941;M0R021;F8W9U0;M0QZ28;Q9Y4J8-8;Q9Y4J8-12;Q9Y4J8-6;Q9Y4J8-10;Q9Y4J8-11;Q9Y4J8-16;Q9Y4J8-5;Q9Y4J8-4;Q9Y4J8-3;Q9Y4J8-13;Q9Y4J8-2;Q9Y4J8-14;Q9Y4J8-15;Q9Y4J8		K7EQ02;K7EQ55;K7EK33;Q96EP5-2;Q96EP5
E7EWC2;F5H7S7;Q13576;Q13576-3;Q13576-2;E9PDT6;D6R939		M0QXB4;O14579;O14579-2;O14579-3;M0R061
E9PDC3;O00192;C9JJX6;O00192-2		M0R3D6;M0R1A7
H0YAY3;E9PF32;A2RUS2-2;A2RUS2;E5RHH2;H0YBH5;E5RIR7;E5RI43		O00148;O00148-2;K7EQN7;O00148-3;K7EPJ3;K7EN69;K7ENP6;K7EL56;K7EIL8;A0A0G2JHN7;F6U6E2;F6S2B7;F6SXL5
E9PFF8;Q6NW34-2;Q6NW34		O00231;O00231-2;J3QRY4;J3QS13;J3KSW3
E9PGC0;P20936-2;P20936-4;P20936		O00299
E9PHG5;Q6UW02;Q6UW02-2;C9J8K7;F8WBE2;Q8WZ13		O00303;H0YDT6;E9PQV8;A0A1W2PP79
E9PIE4		O00410;O00410-3;H0Y8C6;O00410-2;C9JMV5;E7ETV3;H0Y3V4;E7EQT5;E7EV12;E7EWK4;E7EX05;C9JZD8;C9JZ53;C9JQT6;E7ESA1;E7ESZ1;E7ETV8;C9J875;C9JXE0
E9PJ55;Q9NUJ3;R4GNF5;E9PP52;E9PMB0;E9PS88		O00560;O00560-3
E9PJD7;E9PQ42;Q6ZMK1-2;Q6ZMK1		O00622
E9PJN9		O00754-2;O00754;M0QZ24;M0R2P5;M0R174;M0QZG6
E9PK67;E9PNI7;Q53GL7;E9PPE7;F8W8G7;E9PJI2;E9PPV8;E9PSG8;E9PLE8;E9PPU2;E9PQQ6;E9PM86;E9PSE7;E9PIA6;E9PIK9		O00764;F2Z2Y4;O00764-2;O00764-3;A8MV33
E9PKL9;Q13630;E9PP14;A0A0J9YX13;E9PLH9;E9PP60;H0YE90		O14578;O14578-4;H7BYJ3;O14578-3;O14578-2;H0YGG8
E9PKP0;H0YE52;H0YCP5;H0YEF3;E9PN81;Q8TDP1		O14737;K7EQA1;O14737-2;K7ESJ4;Q3HM38;X6R2P6
E9PKT9;O96033		O14773;E7EV34;O14773-2
E9PL57		O14818;O14818-2;H0Y586;O14818-4;Q8TAA3-2;Q8TAA3-5;Q8TAA3;A0A087WYS6;F5GY34
E9PLI6;E9PS76;Q8N9N8;E9PQD0;E9PS30;E9PNH5		O14964;O14964-2;I3L1P5;I3L165;I3L2H4;I3L1E3
E9PLR7;F8WDV7;H0YEH6;Q9H920		O14974;O14974-5;O14974-3;O14974-4;O14974-2;F8VZN8;H0YHI8;H0YIS4;H0YIS3;H0YIM2;A0A0U1RQZ1;H0YIL7
E9PMR6;Q9NZN5-2;Q9NZN5		O14980;C9JKM9;C9J673;C9IZS4;C9JQ02;C9JV99;F8WF71;C9IYM2;H7BZC5;C9JF49
F2Z2U4;Q9Y4A5-2;Q9Y4A5;H0Y4W2;C9K0N1		O15031;E2PU09;A6QRG9;A6QRH1;A0A087WU36;H0Y6J7
F5GYJ5;Q9NX18		O15144;H7C3F9;C9JTV5;G5E9J0;G5E9S7
F5GZF0;O14519-2;O14519		O15230;O15230-2;A0A075B783;A0A087WYH7
F5H1D6;Q07864		O15427;J3QQS9;J3QQV2;J3QSC3;J3KT83;J3QRA0;J3KTI8;J3QRP8;J3QLE3;J3KTM6;J3QRU2
F5H1I4;Q8NG08-2;Q8NG08		O43143
F5H2U8;F5H2A4;P52926;F5H6H0;P52926-3;P52926-6;P52926-4;P52926-5;P52926-2		O43324;D6RBD7;C9J1V9;O43324-2;H0YAL7;D6RCQ0;H0YAH9
F5H4R1;J3KNB8;F5H538;Q9Y6R4-2;Q9Y6R4;F5H1X6		O43390;O43390-3;B4DT28;A0A286YEZ8
F5H619;Q86XA9-2;Q86XA9;H7C5W6;H0YIW3		O43399-4;O43399-3;O43399-2;O43399-6
F5H7W8;Q96C57;F5H3K2;F5H8B7;G5EA44		O43707;O43707-2;F5GXS2;O43707-3;H7C144;K7EP19;D6RH00
F5H8A0;Q86TN4-3;Q86TN4;Q86TN4-4		O43776;K7EIU7;K7EQ35;O43776-2;K7EPK2;K7EJ19;K7EMQ6
F6RY50;Q96FS4		O43809;H3BND3;H3BV41
Q5SZR4;F6TB26;Q9Y2W6;Q9Y2W6-3		O43852;O43852-3;O43852-5;O43852-6;O43852-10;O43852-13;O43852-14;O43852-11;O43852-9;O43852-15;H0Y875;O43852-12
F6XU50;Q9NRZ9-3;Q9NRZ9-2;Q9NRZ9;A0A087WSW7;A0A0B4J1V9;Q9NRZ9-4;Q9NRZ9-6;Q9NRZ9-5;Q9NW36;Q9NRZ9-8;Q9NRZ9-7;B1ALG6		O60506;O60506-2;O60506-3;O60506-4;B7Z645;O60506-5;F6UXX1
F8VTR4;F8W1B9;O95619;F8W0J4		O60512;O60512-2
F8W543		O60664-4;O60664;O60664-3;K7ERZ3;O60664-2;K7EL96;K7ER39
F8W6N3;Q92560;H0Y8E8;C9J7L9		O60701;O60701-3;O60701-2;E7ER83;E7ETF4;E7EV97;E7ER95;D6RHF4;E9PBD2
F8W8R3;P49005;C9IZD2;C9J8Z7;C9JLE1;A0A087WWF6;C9JHC7;H7C1B3		U3KQK0;Q99879;Q99877;Q93079;Q5QNW6;P62807;P58876;O60814;Q5QNW6-2;P57053;Q99880;Q96A08
F8WAN1;Q69YQ0-2;Q69YQ0;C9J8U1		O75083;D6RD66;O75083-3
F8WDR2;Q9BVS5		O75116;E9PF63;Q14DU5;D6REE7;C9JFJ0
G3V167;Q9UGN5-2;Q9UGN5;H0YH02		O75131;A0A087WYQ3;H0YB26;E5RHZ0;A0A087WXR6;A0A087WUS8;Q9HCH3-2;Q8IYJ1;Q96A23;O95741;Q9HCH3;O95741-2
G3V1A6;P57764;E9PIB2;E9PQ48;E9PNZ0;E9PQR9		O75340;O75340-2;A0A024QZ42;A0A087WZ38;E7EPW6;H0Y9X3;O75340-3;D6RA21;Q86W51
G3V256;Q6PJT7-4;Q6PJT7-3;Q6PJT7-10;Q6PJT7-11;G3V5I6;G3V3Y4;G3V3R9;G3V240;G3V572;G3V2X4;G3V473;H0YJ87;A0A087WTC9;Q6PJT7-6		O75368
G3V5I4;H0YM28;G3V2M0;G3V424;Q4LDG9-2;Q4LDG9-3;Q4LDG9		O75369-2;O75369-9;O75369;O75369-6;O75369-3;E7EN95;O75369-7;O75369-5;O75369-4;A0A0A0MT44;H7C5L4;A0A0C4DGA1
G3V5L1;P61244-2;P61244;G3V570;Q6V3B1;G3V563;G3V2R5;P61244-3;P61244-4;G3V302		O75436;S4R3Q6;O75436-2;S4R2Y3
G3V5T9;P24941-2;P24941;E7ESI2;Q00526;G3V317;K7ELV5		O75533;H7C341;B4DGZ4;O75533-2;F8WC19
G3XAN4;Q15629-2;Q15629		O75629
G5E9D5;Q9BQ52;Q9BQ52-4;E7ES68;Q9BQ52-3;Q9BQ52-2;H7C2I4;V9GYS7;J3QRS2;V9GYU5;J3QL08;J3QLK4;V9GZ72;J3QQT1		O75643;O75643-2;B4E0P5
H0Y3A3;Q5VWQ8-3;Q5VWQ8-4;Q5VWQ8-2;Q5VWQ8-5;Q5VWQ8		O75828
H0Y6A0		O75832;B1AJY5;B1AJY7;O75832-2;B1AJY6
H0Y6H0;Q8NB78-2;Q8NB78		O75874;C9J4N6;C9JJE5;C9JLU6
H0Y966;Q8TEP8-3;C9JT09;K7EPA2;K7ELX0;A0A0A0MR42;K7ENP4;Q8TEP8-2;Q8TEP8		O75882-3;O75882-2;O75882
H0Y990		O94925;B7Z509;O94925-2;H7BZD1;C9JIJ6
H0Y9C7;P20933		O94925-3;B8ZZA8;B8ZZC5
H0YCZ5;H7C430;Q70HW3-2;Q70HW3		O95059
H0YEB6;O60232;G3V1B8;E9PK41;H0YEK1		O95197-3;O95197-4;O95197-7;O95197-2;O95197;F5H617;O95197-6;O95197-5
H0YJ75;Q13362-2;Q13362-3;Q13362;Q13362-4;Q13362-5;Q96B13;H0YN84;H0YJZ3;H0YJU0;G3V2U3		O95336;M0R261;M0R1L2;M0R0U3
H0YNN4;H0YNB7;H0YL22;Q9Y375		O95373;E9PLB2;E9PLJ0
H0YN33;Q9BW66;Q9BW66-3;H0YKY0;Q9BW66-2		O95433;O95433-2;G3V438;H0YJG7;H0YJU2;G3V3W9;H0YJ63
H0YNH5;H0YND7;Q7L8W6		O95456-2;O95456
H3BM67;H3BUP2;H3BUN4;O60936;O60936-3;O60936-1;H3BQJ5		O95747;C9JIG9;F8WBK9
H3BM74;Q9Y5A7		P00338;P00338-3;P00338-4;P00338-5;P00338-2;F5GXY2;F5GYU2;F5GXH2;F5H5J4;F5H6W8;F5H8H6;F5GXC7;F5GWW2;F5GXU1;F5H5G7;F5H155;A0A087WUM2;G3XAP5;F5H245;Q6ZMR3;P07864;Q9BYZ2
H3BNT4;Q99547;H3BNK8;H3BU96;H3BSB3		P00387-2;P00387;P00387-3;B1AHF3
H3BS10;H3BP20;P06865;H3BU85;H3BTD4;P06865-2;A0A087WUJ7;H3BRP6;A0A087WTY2;H3BVH8;H3BT62;H3BQ04		P00390-2;P00390-3;P00390;P00390-5;P00390-4;E5RI06;H0YC68
H3BP28;Q99807;Q99807-2;H3BS11;I3L1T0		P00441;H7BYH4
H3BUD2;H3BS05;H3BR94;Q9BTE1-3;Q9BTE1-2;Q9BTE1		P00450
H3BSW6;Q2VPK5-3;Q2VPK5;Q2VPK5-5;H3BPG4		P00491;G3V5M2;G3V2H3
H3BU86;O14662-2;O14662-4;O14662-5;O14662;Q96NX8;F8W9Z6;O14662-6;B7ZBM4;B7ZBM5;O14662-3;E9PND6;H0YEW0;B7ZBM8;E9PLV7		P00492
H7BXF4;Q9NXE4-2;Q9NXE4;Q9NXE4-4;Q9NXE4-3;H7C1Q6;Q9NXE4-6;Q9NXE4-9;Q9NXE4-10;Q9NXE4-7;Q9NXE4-8;H7C0W5;H7C2J2;H7C235;Q9NXE4-5;H7C2E2		P00505;P00505-2
H7BXF5;Q9H0E3-2;Q9H0E3;Q9H0E3-3		P00533;E9PFD7;Q504U8;P00533-4;P00533-3;P00533-2;C9JYS6;A0A1W2PRR9;H3BLT0
H7BZR8;Q86VW0;H7BXT9		P00558
H7C0G7;Q9H9Q4;C9JWV4;Q9H9Q4-2;G5E9Q8		P00742
H7C279;O00506-3;O00506-2;O00506;C9JDH9;C9J6L2;C9JCC0;C9J232;C9JJV0;C9K0M6;C9JIH8;E7EM58		Q5H9A7;P01033;Q5H9B5;H0Y789;Q5H9B4
I3L1Q2;Q8WUZ0;Q8WUZ0-2;I3L4D5;F8WE18;F8WDZ4;Q9BQE9-3;Q4VC05;Q4VC05-2		P01579
I3L2B0;I3L4B5;I3L318;I3L350		P02545;P02545-3;P02545-6;P02545-5;P02545-4;H0YAB0;A0A0C4DGC5
I3L3S0;Q9Y5R8;I3L1R8;I3L3V5		P02751-7;P02751-15;P02751-3;P02751;P02751-17;P02751-6;P02751-14;P02751-8;P02751-11;P02751-5;P02751-9;P02751-13;P02751-10;P02751-4;P02751-12;H0Y7Z1;P02751-2;P02751-16;H0Y4K8
J3KN87;O14757;E7EPP6;O14757-2;O14757-3;E9PPA5;E9PJI4;E9PKQ3;A0A087WY91;A0A087WT52;E9PQW7		Q5VY30;P02753
J3KNC0;P52655		P02794;G3V192;E9PRK8;G3V1D1;E9PKY7;E9PQR3;E9PPQ4;E9PKM5;E9PK45
J3KNL6;O15027;O15027-2;O15027-4;O15027-3;X6RGP5;A0A0C4DH09		P03956
J3KPT4;Q9H4I3;Q9H4I3-2		P04040
J3KR72;P49848-2;P49848;P49848-3;C9JIS2;C9J088;C9JFL8;C9JTY6;C9JHQ8;F8WEJ7;C9J7C4;E5RHA1		P04075-2;H3BPS8
J3KTN0		P04080;A0A1W2PS52;A0A1W2PQG6
J3QKK3;O43502;Q7KZJ0;J3QR58;H7C1R0;O43502-2;J3QLB5;E9PI66;J3QLQ2;H7C2Q5		P04083;Q5T3N1;Q5T3N0
J3QL71;Q96FV2-2;Q96FV2;J3QRJ1;J3QR84;J3KT79;J3QQM9;J3KS57		P04406;E7EUT5;O14556
J3QQJ5;Q9Y2L5-2;Q9Y2L5;J3KSL8;J3QSA1;J3QQS5;J3QR00		P05023-4;P05023;P05023-3;P05023-2;B1AKY9;P50993;H0Y7C1;Q13733;Q5TC01;Q5TC02;P20648;P54707;P54707-2;Q5TC05;M0QXF2;E9PRA5
J3QS41;P42694-2;P42694;J3QRR8;A0A075B6R3		P05067-9;P05067;E9PG40;P05067-5;P05067-6;P05067-7;P05067-11;P05067-8;A0A0A0MRG2;P05067-3;P05067-4;P05067-10;H7C0V9;H7C2L2;P05067-2;K7ELK0;K7EQJ4;F5GZ08;B7Z4G8;P51693;P51693-2
J3QTA6;Q9BRQ6;J3QTB2;H0Y922		P05121-2;P05121
J9JIC5;Q9HAS0;J3KRR1;J3QKQ1		P05141;Q9H0C2
M0R3E2;K7EIY8;Q6PI98;Q6PI98-4		P05388;F8VWS0;P05388-2;F8VW21;F8VU65;G3V210;F8VQY6;F8VPE8;F8VRK7;Q8NHW5;F8VZS0;F8VWV4;F8VS58;F8W1K8;F8VYN4
K7EKI8;O60437;K7EQ71		P06280;V9GYN5
K7ELL7;P14314;K7EPW7;K7EKX1;K7EJ70;K7EIP3		P06396-2;Q5T0I0
K7EPA3;Q9NX61;K7EQ34;U3KQT6;Q9NX61-2;K7EQE7;K7EKY7		P06493;A0A024QZP7;P06493-2;A0A087WZZ9;E5RIU6
K7ER15;Q9H0R4-2;Q9H0R4;K7EMY7		P06576;H0YH81;F8W079;F8W0P7;H0YI37
K7ESE9;Q9H6U6-6;Q9H6U6-2;Q9H6U6-7;Q9H6U6;Q9H6U6-3;Q9H6U6-8;K7EKB0;K7EJH7;K7EML5		P06702
L0R819;U3KQP1;U3KQP6;U3KQ49		P06733;K7EM90;P13929-3;K7ERS8
M0QXD0;Q9GZU1		P06748-2;P06748;P06748-3;E5RGW4;E5RI98
M0QYV7;Q96EF6		Q5HYB6;P06753-2;A0A087WWU8;P06753-5;P06753-3;P06753-4;Q5VU61;D6R904;D6RFM2
M0R205;M0QZB8;M0QZB7;Q14653;Q14653-4;M0QYT9;M0QXC8;M0R3C2;Q14653-2;M0R0R8;M0R007;M0R0X9;M0QX56;M0R3E9;M0QYX3;Q14653-5;Q14653-3		P07093-2;P07093-3;P07093;C9JN98
M0R2A0;Q5UCC4-2;Q5UCC4		P07108;B8ZWD1;A0A0A0MTI5;P07108-3;P07108-2;P07108-4;P07108-5;P07108-6
M0R2B7;P28340;M0QZR8;M0QXE6;M0QXQ2;M0QZB4;M0R3H8;M0R2I8		P07195;A8MW50;C9J7H8;F5H793
M0R346		P07237;H7BZ94;H0Y3Z3;I3L398;I3L312;I3NI03;I3L4M2;I3L3U6;I3L0S0;I3L3P5;I3L514;I3L1Y5
M0R3D4;Q9UI14;M0QXH1;M0R1H9		P07355;P07355-2;H0YN42;H0YMD0;H0YMU9;H0YM50;H0YKS4;H0YNP5;H0YN28;H0YL33;H0YMM1;H0YKZ7;H0YLV6;H0YMT9;H0YKX9;H0YNA0;H0YKL9;H0YKV8;H0YMD9
O00159;F5H6E2;O00159-3;I3L501		Q5JP53;P07437;Q5ST81
O00165;O00165-5;O00165-3;O00165-2;E9PIQ7;Q5VYD6;O00165-4;O00165-6		P07686;Q5URX0;H0YA83;H0Y9B6;REV__E5RI09;REV__E5RG95;REV__K7EM90;REV__K7EPM1;REV__K7EKN2;REV__E5RGZ4;REV__P06733-2;REV__P13929-3;REV__P13929-2;REV__P13929;REV__P06733
O00193;E9PM92;E9PQA1;E9PRZ9		P07711;Q5T8F0
O00194		P07900;P07900-2;G3V2J8;Q14568
O00338;H7BZ17;B8ZZF7;B4DLP0;O00338-2;C9JSR0;H7C420		P07954-2;P07954
O00429-2;O00429-4;O00429-8;G8JLD5		P07996;P07996-2;A8MZG1;P35442;Q2HIZ1;F5H4Z8;P49746-2;P49746
O00459;E9PFP1;V9GYJ4		P08133;P08133-2;E7EMC6;E5RK63;E5RJF5;E5RI05
O00566;U3KQ48		P08238;Q58FF7;Q58FG1
O00629;H7C4F6		P08243-2;P08243;P08243-3;F8WEJ5;C9J057;C9JT45;C9JM09;C9JLN6
O14545;F8VNX8		P08254;H7C139
O14561;I3L505;H3BNK3		P08603;Q5TFM2;A0A0D9SG88;P08603-2
O14593;A0A024R7P0;O14593-2;O14593-3;K7ENE6;H0YGQ6;F5GY33		P08708;H0YN88;A0A075B716;H0YN73;H3BNC9
O14656;O14656-2		P08758;D6RBE9;E9PHT9;D6RCN3
O14733;O14733-4;O14733-2;O14733-3		P09211;A8MX94;A0A087X2E9;A0A087X243
O14763-2;O14763		P09237
O14791;O14791-2;O14791-3;B1AH96;B1AH94		P09238;F5GYX7
O14879		P09341
O14908;O14908-2;K7EM11;K7ELJ2;K7ESN1;Q8TF64		P09382;F8WEI7
O14966;O14966-3;O14966-2		Q5T7C4;P09429;B2RPK0
O15061;A0A075B7B1;O15061-2;H0YL34;C9JIE4;O15061-3		P09603;E9PJA2;P09603-3;P09603-2;E9PKP4;E9PQ08;H7BY18
O15066;O15066-2		P09651-2;F8W6I7;P09651;P09651-3;F8VZ49;Q32P51;F8VTQ5;H0YH80;F8W646;F8VYN5
O15084;O15084-4;O15084-1;O15084-2;B4DIW9		P09874;Q5VX84
O15160;E7EQB9;O15160-2;H0Y723;D6RDJ3		P09972;A8MVZ9;J3KSV6;J3QKP5;C9J8F3;J3QKK1;K7EKH5
O15381-5;O15381;E9PGD8;E7EWK7;E9PH71		P0DN87;P0DN86;P0DN86-2;Q6NT52;A6NKQ9-2;A6NKQ9;M0R0E6;K7ELM3
O43156		P10253;I3L3L3;I3L0S5;I3L2V9
O43164-2;O43164		P10412;P22492
O43292;E9PLG8;E9PLV6;E9PPZ9;O43292-2;E9PM11;E9PQ31		X6R5C5;X6R8A1;P10619-2;P10619;U3KQ41;U3KQU6
O43294;O43294-2;H3BQC4;I3L209;H3BSN4		P10721-3;P10721-2;P10721
O43353;O43353-2		P10768;X6RA14;H7BZT7;U3KQT1
O43390-2;O43390-4		P10909-3;P10909-4;P10909;P10909-5;P10909-2;H0YAS8;E7ERK6;H0YC35;H0YLK8
O43427-2;O43427;E9PJW6;E9PSD3;H0YCE7		P11021
O43505		P11047;Q9Y6N6
O43639;E7EPF5		P11142;E9PKE3;P11142-2;E9PNE6;E9PLF4;E9PQQ4;E9PQK7;E9PK54;E9PPY6;E9PN25;E9PI65
O43819		P11166;A6NL68;A0A0D9SG74;A0A0D9SFK9
O60220		P11216;H0Y4Z6
O60318;O60318-2		P11279;P11279-2
O60503;I3NI20;I3L342		P11413;P11413-3;P11413-2;E7EUI8;E7EM57;E9PD92
O60518		P11586;F5H2F4;V9GY75
O60783		P11717;S4R328
O60921-2;O60921;H7C272;C9JA95;C9JCK8		P11766;H0YAG8;D6RAY0;D6R9G2;D6RFE4
O60927;Q5SRK2		P11908;P11908-2;H7C540;A6NMS2;D3YTJ7
O75152;E9PQ61;E9PBY7;A0A1W2PPR9		P12110;P12110-3;P12110-2;C9JH44;H7C0M5
O75157-2;O75157;H0Y865;H7BZ77;Q9Y3Q8-2		P12111-2;P12111;E7ENL6;P12111-4;P12111-3;P12111-5;C9JNG9
O75223;M0QZK8;H7BZK5;B8ZZK2;O75223-3;O75223-2;O75223-4		P12429;D6RFG5;D6RCA8;D6RAZ8
O75362;Q9BZ31		P12814;G3V2N5;G3V5M4;G3V380
O75431-2;O75431;C9JNK6;C9JAZ1		P12956;B1AHC9;P12956-2
O75438;O75438-2		P13010;C9JZ81
O75486;O75486-4		P13473;P13473-2;P13473-3;H0YCG2
O75525-2;O75525;E5RJZ9;E5RG12;H0YAQ1;H0YAQ3		P13497;P13497-4;P13497-5;P13497-2;P13497-6
O75528-2;O75528		P13500
O75607		P13639;M0R0I6
O75663;O75663-2		P13667;C9JMN9
O75843;G3V532;G3V2V9;G3V3Z2;H0YJ47		P13674;P13674-2;P13674-3
O75864		P13726;P13726-2
O75896		P13797;A0A0A0MSQ0;P13797-2;P13797-3;H7C4N2;U3KQI3;F2Z2Z9
O75899		P14324-2;P14324;A0A087X090;A0A087X1D8;A0A087WVN4;A0A087WTP2
O75962;O75962-2;O75962-4;O75962-5;E7EWP2;E7EPJ7;F5H228;A0A1W2PRD7;A0A087X139;O75962-3		P14618;P14618-3;B4DNK4;H3BQ34;H3BUW1;H3BTJ2;H3BT25;H3BU13;H3BN34;H3BQZ3
O75973		P14618-2;H3BTN5;H3BR70
O75976;O75976-2;J3QQJ4		P14866;M0QXS5;P14866-2;M0QYL7;M0R1W6;M0R076;B4DVF8
O76071		P14868;P14868-2;H7BZ35;C9J7S3;H7C278;C9JLC1;C9JQM9
O77932;F8WC68		P15121;E9PCX2;E9PEF9
O94811		P15531;P15531-2
O94986-1;O94986-2;O94986-3;O94986;A0A075B719		P15586;H7C3P4;F6S8M0;P15586-2;H0YFA9;F5H4C6
O95139;A0A087WZX2		P15880;H0YEN5;E9PQD7;E9PMM9;E9PPT0;I3L404;E9PM36;H3BNG3;H0YE27
O95159;E9PQA5;E9PQ47;E9PNY1		P15924;P15924-3;P15924-2
O95218-2;O95218		P16070-18;P16070-12;P16070-14;P16070-13;P16070-11;P16070-10;P16070-16;P16070-8;P16070-17;P16070-6;P16070-4;P16070-3;P16070-7;P16070-5;P16070;H0YD13;H0Y2P0;H0YE40;H0YDW7;H0YCV9;H0Y5E4;P16070-15;P16070-9;H0YDX6;J3KN83;E9PKC6;Q86UZ1;H0YF08;H0YD90;H0YEV3;H0YEU1;P16070-19
O95235-2;O95235;D6RBN1;H0YAC9;D6R9E4		P16152;E9PQ63;A8MTM1;P16152-2
O95340;O95340-2		P16870-2;P16870
O95671-2;O95671;O95671-3		P17066;P48741
O95757;E9PDE8;D6RJ96		P17655;P17655-2;C9JWY7
O95786;O95786-2;A2A376		P17858;P17858-2
O95865;A0A140T971;Q5SSV3;Q5SRR8;H0Y7N1		P17987;E7EQR6;F5H282;E7ERF2;F5GZ03;F5GZI8;F5GYL4;F5H7Y1
O95881;V9GY50;V9GYV4		P18124;A8MUD9;C9JIJ5;C9JZ88
O95926;O95926-2		P18206-2;P18206;P18206-3;A0A096LPE1
O95983-2;O95983;K7EIE8;A0A087WT34;A0A087X1H1;A0A0A0MTS6		P18669;P15259
O96018		P18754;P18754-2;C9JW69;C9JRH2;C9JMJ4;C9J3R0;C9JQZ4
O96028;D6R9V2;O96028-7;O96028-6;O96028-5;O96028-3;D6RIS1;H0Y9U6;O96028-4;O96028-2		P19021-4;P19021-3;P19021-6;P19021;P19021-5;H7BYD9;P19021-2
P00367;P00367-3;P00367-2		P19022;P19022-2;C9J8J8;C9J126;C9JMH2;A0A0G2JRA4;A0A087WX99;P55283-2;P55283
P00374;B4DM58;P00374-2		P19174-2;P19174;V9GY71;V9GYH5;V9GY63;A0A0D9SEK2
P00414		P19338;H7BY16;C9JYW2;C9JLB1;C9J1H7;C9JWL1
P00973-2;F8VXY3;P00973-4;P00973;P00973-3;H0YIB8;F8VUC8;H0YI20		P20340-2;P20340;P20340-4;F5H3K7;P20340-3;Q53S08;F5GX61;C9J0I2
P04150-8;P04150-10;P04150;P04150-3;P04150-5;P04150-13;P04150-12;P04150-11;P04150-9;P04150-2;P04150-6;P04150-16;P04150-15;P04150-14;P04150-7;D6RDA9;Q3MSN4		P20774;Q5TBF5
P04183;K7ES52;K7ERJ1;K7ERV3;K7ENW5		P20908;A0A087WXW9;H7BY82
P04233-2;H0YBZ2;P04233;H0YBZ8;E7ESL3;P04233-3;E7EQJ3;E7ER71		P21333-2;P21333;Q60FE5;Q5HY54;A0A087WWY3;F8WE98;H0Y5C6;H0Y5F3;H7C2E7
P04406-2		P22102;P22102-2;F8WD69;C9JBJ1;C9JTV6;A0A140TA71;C9JZG2;C9JKQ7;H7C366
P04818;P04818-2;P04818-3		P22234;E9PBS1;P22234-2;D6RF62
P04844-2;P04844;Q5JYR7;Q5JYR4;F2Z3K5;Q5JYR3;H0Y5M1		P22314-2;P22314;Q5JRR6;Q5JRR9;Q5JRS0;Q5JRS1;Q5JRS3;Q5JRS2
P05165-3;P05165-2;P05165;A0A1B0GU58;H0Y5U0;Q5JTW6;A0A1B0GUX9		Q32Q12;P22392-2;J3KPD9;P22392;E7ERL0;E5RHP0;F6XY72;C9K028
S4R371;P05413;S4R3A2		P22626;P22626-2;A0A087WUI2
P08621;P08621-2;P08621-3;M0QYR1;P08621-4;M0QX04		P23284
P09525;Q6P452;B4E1S2		P23396;E9PL09;P23396-2;E9PPU1;F2Z2S8;H0YEU2;H0YCJ7;H0YF32;E9PQ96;E9PJH4;E9PK82;E9PSF4;E9PQX2;H0YES8
P09543-2;P09543;K7ERC4;K7EN66;C9K0L8;K7ERZ0		P23528;E9PP50;E9PK25;G3V1A4;E9PQB7;E9PS23;E9PLJ3;G3V2U0
P09914-2;P09914;Q5T764		P24534;C9JZW3;F2Z2G2;F8WF65
P09917-5;P09917-2;P09917-3;P09917;P09917-4;A0A087X109		P24592;F8VYK9;F8VVA5
Q71UI9;P0C0S5;C9J0D1;Q71UI9-4;Q71UI9-2;Q71UI9-3;C9J386		P25205;P25205-2;J3KQ69;Q7Z6P5
P10319;P18465;A0A140T9G0		P25685;P25685-2;M0R080;M0R1D6;M0QZD0;M0QYT3;M0QXK0;M0R128;A0A1B0GX60
P10588;M0R175		P26038;V9GZ54
P10914;R4GNI0;C9JD95;C9J9C5;V9P921		P26368-2;P26368;K7ENG2;K7ELP8
Q4VB86;P11171-4;P11171-3;P11171-2;P11171;P11171-6;P11171-5;P11171-7;A0A1B0GWG0		P26447
P11182;Q5VVL7		P26639;P26639-2;D6R9F8;D6RCA5;D6RDJ6;D6RBR8;B7ZLP8;A2RTX5-2;A2RTX5;D6RJ97;D6RHV7;D6RCS6
P11217;P11217-2		P26640;A0A140T936;A0A140T954;P26640-2;A2ABF4;A0A0G2JJT9;H0Y426;A0A140T904
P11234;P11234-2;C9J6B1;P11234-3;C9JQB3;C9JYR1;F8WEQ6		P26641;P26641-2
P11387;Q969P6-2;Q969P6;E5RIC7;E5RJ95;E5RFS0;E5RJ33;H0YBR3;H0YC03;E5RGE7;E5RGR4;E5RFE3;E5RGR2		P27797;K7EJB9;K7EL50
P11388;P11388-2;P11388-3;P11388-4		P27824;P27824-2;P27824-3;D6RGY2;H0Y9Q7;D6RFL1;D6RB85;D6RDP7;D6RAU8;H0Y9H1;D6RAQ8;D6RHJ3;D6RD16
P11441;Q5HY81		P28066;P28066-2
Q6DU44;P13747		P28074;P28074-3;P28074-2;H0YJM8;G8JLC2;G3V3K3
P14635;E9PC90;P14635-2;H0YA62;D6RHI0		P28482;P28482-2
P14649;F8W1I5		P29401;P29401-2;A0A0B4J1R6;E9PFF2;F8W888;F8WAX4
P15104		P30041
P15170-2;P15170-3;H3BR35;P15170;H3BSV8;H3BMT9		P30043;M0R192;M0QZL1
P16144-4;P16144-2;P16144;P16144-3;P16144-5;J3QRK0;J3KSH9		P30044-2;P30044;P30044-3;P30044-4
P16402		P30048-2;P30048
P16930;P16930-2;H0YLC7		P30050;P30050-2
P17096-2		P30085;Q5T0D2;P30085-2;E9PJD2
P17275		P30086
P18463;Q29718		P30101
P19447		P30153;B3KQV6;C9J9C1;E9PH38;M0QXG4;M0R0K6;E9PPI5;E9PNM7;E9PHZ6
P19474;P19474-2;H0YDP8		P30419-2;P30419;K7EN82;B7Z8J4
P20339-2;P20339;F8VWU4;F8WCY6;F8WD79;F8VPW9;F8VSF8;F8VWZ7		P30530-2;P30530;M0R0W6;H7C3L9;A0A087WZQ5;E9PHX8;Q12866
P21953-2;P21953		P31151
P22670		P31153;P31153-2;Q00266
P23378;A0A1W2PPK8;A0A1W2PPE1;A0A1W2PPB1;A0A1W2PQV3;A0A1W2PP74;A0A1W2PPG0;A0A1W2PPH6		P31937;H7BZL2
P23458		P31942;P31942-2;P31942-3;P31942-4;P31942-5;P31942-6
P23497;E9PHV6;P23497-7;P23497-6;P23497-5;P23497-2;P23497-3;P23497-4;C9JBL0;H7C4B4;Q9H930-3		P31944
P23610		P31947;P31947-2
P25788-2;P25788;G3V4X5;H0YJ03;G3V3W4;G3V5N4		P31948;P31948-2;P31948-3;F5H783;F5GXD8;H0YGI8
P28070		P32004-3;P32004-2;P32004;H0Y5C3;E7EVM4;E7EPI4;H3BLW5;E9PHJ4
P29353-2;P29353-7;P29353;P29353-6;P29353-3;X6R6D0;P29353-5;H0Y539;Q5T181;Q5T188;Q5T182;P98077		P33176
P29590;P29590-11;P29590-2;P29590-9;P29590-3;P29590-8;P29590-4;P29590-13;H3BT29;H3BT57;P29590-14;P29590-10;H3BVD2;H3BUJ5		P33316;H0YKI0
P29590-5;P29590-12		P35244;B5MC59
P29692;E9PK01;E9PQZ1;E9PQ49;E9PI39;E9PPR1;E9PL12;E9PMW7;E9PIZ1;H0YCK7;E9PK72;E9PKK3;E9PNW6;E9PJD0		P35579;P35579-2;Q5BKV1;B1AH99
P30084		P35580;P35580-3;P35580-5;P35580-2;P35580-4;E7ERA5
P30466;A0A140TA02;A0A140T9S9;A0A1W2PNR7		P35637-2;P35637;H3BPE7
P30504		P36551;H0YA22;P36551-2;D6RER6
P31689;P31689-2		P36578;H3BM89;H3BTP7;H3BU31
P32456		P36871;P36871-2;P36871-3
P32856-3;P32856-2;P32856;J3KNU7		P36915;A2AB27;A0A140T8Y2;P36915-2;A0A140T994
P32929-3;P32929;P32929-2		P37802;P37802-2;X6RJP6;C9J5W6;Q9UI15
P33991;E5RFJ8		P37837;F2Z393;E9PM01;E9PKI8
P35270;REV__Q16649		P38159;P38159-2;H0Y6E7;H3BT71;H3BUY5;H3BR27;P38159-3;H3BNC1;O75526;Q8N7X1
P35754		P38646;D6RJI2;D6RA73;H0Y8S0;H0YBG6
P35914-3;P35914-2;P35914		P38919;I3L3H2
P36959		P39023;G5E9G0;B5MCW2
P41223;P41223-2;F8WCN7;C9JCD9		P39748;P39748-2;I3L3E9;F5H1Y3
P42892-3;P42892-4;P42892;B4DKB2;P42892-2;E9PJG1;E9PN99;E9PHZ1		P40121;P40121-2;E7ENU9;B8ZZL6;H7C0X8
P43686;P43686-2		P40227;P40227-2;J3KRI6
P45983-5;P45983-3;P45983-2;P45983-4;P45983;C9J762;A6NF29		P40925;P40925-3;B9A041;P40925-2;B8ZZ51;C9JF79;C9JRL4;C9JLV6;C9IZI0;F8WFC2
P46736-2;P46736-3;P46736;A0A087WZR3;H9KVA9;A0A0D9SF50;P46736-5;X6RJS7;P46736-4;A0A0A0MS96		P40926;G3XAL0;P40926-2
P46934-4;H0Y8X6;H0Y8H4		P41091;H7BZU1
P49069;D6RIW3		P41247-2;P41247;C9IZF6
P49411;H3BNU3		P41250;H7C443;F8WCK4
P49642;F8VNY2;H0YIP2;F8VSB2		P41252;A0A0A0MSX9;J3KR24;Q5TCD1;Q5TCC6;Q5TCC9
P49662;P49662-4;P49662-2;E9PMT1;P49662-5;P49662-3;P51878-3;P51878-6;P51878-2;P51878;P51878-5		P42677;Q5T4L4;C9J1C5
P49711;P49711-2;V9GY73;Q8NI51-11;Q8NI51-6;Q8NI51-5;Q8NI51-10;Q8NI51-2;Q8NI51-8;Q8NI51;Q8NI51-3;Q8NI51-7		P43251-4;P43251;P43251-3;P43251-2
P49755;G3V2K7		P43487-2;P43487;F6WQW2;C9JXG8;C9JJ34;C9JDM3;C9JGV6;C9JIC6
P49757-4;P49757-2;P49757-3;P49757;G3V3Z8;P49757-8;P49757-7;P49757-6;P49757-5;G3V3R1;P49757-9;G3V4S6;G3V433;G3V3M5		P43490;A0A0C4DFS8;C9JG65;C9JF35
P49761-1;P49761;P49761-3;H3BUL5;H3BVF8;H3BQG1		P46108;P46108-2;I3L297
P50336;A0A1W2PRF9;F5GZT7;A0A1W2PPA5;A0A1W2PNH4;F5H1I5;H0YFP3;A0A1W2PQM0;F5H825;H0YFE1		P46940;A0A0J9YXZ5;H0YLE8;A0A087WWP1;H0YKA5;A0A087X225
P50402;Q5HY57;F8WEQ1		P47755;C9JUG7;F8W9N7;A0A0D9SET8;P47755-2
P50443		P47897;P47897-2;C9J165;A0A0U1RQT0;A0A0U1RQM8;A0A0U1RQE9;A0A0U1RQU2;A0A0U1RRI9;A0A0U1RQL2;F2Z2V6;A0A0U1RQC3
P50452;H7BXK7;A0A1B0GU38;P50452-2;C9JVA8;C9JTJ8;P50452-3		P47914;F8WF43;C9IYI4
P50570-2;P50570;P50570-5;K7ENE7;K7EPK9;H7C5U0		P48454-2;P48454;P48454-3;G3V111;H0YB02
P50583		P48643;B7ZAR1;E9PCA1;E7ENZ3;P48643-2;D6RIZ7;H0Y914
P51572;P51572-2;C9JMD7;C9JSP1;C9JQ75;C9J0M4;C9JM14		P48723
P51790-2;A0A087WU31;A0A0A0MTB7;P51790-4;P51790-5;P51790		P48739;P48739-2;P48739-3;A0A0A0MSW4;B3KYB6;B3KYB7
P51991-2		P49321;P49321-3;P49321-4;E9PPR5;E9PNB5;H0YF33;H0YDS9;E9PQG5;E9PAU3;E9PKR5
P52630-4;P52630;B4DLC8;G3V319		P49327;A0A0U1RQF0;A0A0U1RRG3;A0A1B0GTR5
P52732		P49588;P49588-2;H3BPK7
P53609;P53609-2		P49915
Q5T4U8;P53611		P50213;H0YL72;H0YKD0;H0YLI6;H0YMU3;P50213-2;H0YM64;H0YNF5
P54652		P50395;P50395-2;Q5SX87;V9GYF8;Q5SX90;V9GYJ7;Q5SX91
P54727;P54727-2;H0Y579;Q5W0S5;Q5W0S4		P50454;E9PPV6;E9PR70;E9PK86;E9PMI5;E9PKH2;E9PNX1;E9PQ34;E9PJH8;E9PIG2;E9PRS3;E9PLA6;H0YEP8
P55084-2;P55084;F5GZQ3;B5MD38;C9JEY0;C9JE81;C9K0M0		P50502;Q3KNR6;H7C3I1;Q8NFI4;F6VDH7;Q8IZP2;F8WAQ7
P55210;P55210-3;A0A0A0MRL7;P55210-4;Q5SVL2		P50570-3;P50570-4;K7EMQ3
P55265-5;P55265;P55265-4;H0YCK3;P55265-2;P55265-3		P50990;P50990-2;P50990-3;H7C4C8;H7C2U0
P56182;D6RE82		P50991;P50991-2
P56211;H3BMD8;H3BQ52;P56211-2;H3BTD3		P51149;C9J592;C9J8S3;C9IZZ0;C9J4V0;C9J4S4;C9J7D1
P61163;R4GMT0;A0A1B0GVS3		P51665;H3BNT7;H3BTM8;H3BQV2
Q5JR95;P62241		P51858;P51858-2;P51858-3;H3BPQ6
P62312		P51884
P62834;A0A075B6Q0		P51991;H7C1J8
P62875		P52209-2;P52209;K7EMN2;K7EM49;K7ELN9;K7EPF6
P63172;Q5VTU3		P52565;J3KRE2;J3KTF8;J3QQX2;P52565-2;J3KRY1;J3KS60
P78310;P78310-7;P78310-2;P78310-6;P78310-5;P78310-4;P78310-3		P52597;A0A1B0GW42;H0YBK1
P78410-3;P78410-2;P78410;S4R3N0;E9PRR1		P52907
P80217;P80217-2		P53004;C9J1E1
P82932		P53618;E9PP73;E9PP63;E9PKQ1
P85037;P85037-2;U3KQ26		P53621;P53621-2
P86791;P86790;F8WD66		P53634;H0YCY8;P53634-2;P53634-3
Q00403;B1APE1;B1APE2		P53985;Q5T8R5;Q5T8R3;P53985-2
Q00587-2;Q00587;B0QYC6;B0QYC7;B0QYC8		P53999;D6RC37;D6R970
Q00653-4;Q00653;Q00653-3;M0R119		P54136;E5RJM9;E5RH09
Q00978;H7BXP4;H0YMB0;H0YMB6;H0YNP4		P54577;A0A0C4DGZ5
Q01167-2;Q01167;I3L4U8;E9PPI7		P54709;C9JA36;P54709-2;C9JXZ1;H7C547;F8WBY4;H7C4L9
Q01628;E9PS44;H7BYV1;P13164;C9JQL5		P55072;C9JUP7;C9IZA5
Q03164-2;Q03164;Q03164-3;E9PR05;H7C5W4		P55268;F5H520
Q03169;H0YLC0;H0YKR7;H0YL88;H0YKY9;H0YM45;H0YKI8		P55285;D6RF86;P55285-2
Q03188		P55884;P55884-2;C9JZG1;C9JQN7
Q05D32;Q05D32-2;H0YMH7;H0YNU2;H0YNW9		Q5SQP8;P56545;P56545-3;P56545-2;A0A087WYL1
Q06203;D6RCC8;D6RE15		P60174-1;P60174;P60174-4;U3KPZ0;U3KQF3;U3KPS5
Q5QP56;Q9H1R6;Q5TE64;Q07817-3;Q07817;Q07817-2;Q5QP59		P60842;J3KT12;P60842-2;J3KTB5;J3QL43;J3KSZ0;J3QR64;J3QLN6;J3QKZ9;J3KS25;J3KS93;J3QL52;J3KT04;J3QQP0
Q08722-2;Q08722-3;Q08722-4;Q08722		P60866;P60866-2;E5RIP1;E5RJX2;G3XAN0
Q10589-2;Q10589		P60903
Q12769;G3V198;E9PR16;Q12769-2		P60981-2;P60981;F6RFD5
Q12800-2;Q12800-3;Q12800-4;Q12800;F8VWL0;F8VX55;Q9NZI6		P61086;D6RDM7;P61086-2;P61086-3
Q12846;Q12846-2;C9JFM5;A0A087WWW0;H3BMK2		P61088;F8VQQ8;F8VSD4;F8VV71;F8VZ29
Q13107-2;Q13107;H7C189		P61158;B4DXW1;F8WDR7;Q9P1U1-2;Q9P1U1;Q9P1U1-3;A0A0A0MTI9;H7C4J1;C9IZN3;Q9C0K3
Q13114;H0YMI8;A6NHG8;Q13114-2;H0YL25		P61160;F5H6T1;A0A1B0GWD0;A0A1B0GWH0
Q13232;H3BPR2;H3BPD9;H3BMQ7;H3BRA8		P61204;P84077;F5H423;P61204-2;F5H0C7;F5H1V1;F5H6T5;H0YGG7
Q13268;H0YJG9;C9JZP6;Q13268-2;H0YJP4		P61224-3;P61224;F5H6R7;F5H004;F5GX62;E7ESV4;F5H7Y6;A6NIZ1;F5H0B7;F5H500;F5GYB5;P61224-2;P61224-4;F5H4H0;F5GYH7;F5H077;F5GWU8;F5H491;F5H823;B7ZB78;F5GZG1;F8WBC0
Q13287;C9JW17		P61289;P61289-3;P61289-2;K9J957;B3KQ25;K7ESG5;A0A087WTV2;K7ENH2;K7EMD0;K7EPX6;K7EKR3;B7Z8D3
Q13325;Q13325-2		P61313;E7EQV9;E7ENU7;E7EX53;P61313-2;E7ERA2
Q13443;F8WC54;A0AVL1;Q13443-2;A0A0J9YY58;C9J6H5;C9JPM3		P61626;F8VV32;A0A0B4J259
Q13445;K7EIN4;K7EQ63		P61758;B4DWR3
Q13535-2;Q13535-3;Q13535;D6RFJ6		P61927;D6R9X9;D6RG19
Q13541		P61956-2;P61956
Q13547;Q5TEE2		P61978-3;Q5T6W2
Q13751;X1WI29		P62081;B5MCP9
Q13796;C9IZC6;F5H3B6		P62136;E9PMD7;P62136-2;P62136-3;F5H1L6;F5H037
Q13948-2;Q13948;P39880-9;Q13948-9;Q13948-10		P62249;M0R3H0;M0R210;M0R1M5;Q6IPX4;M0QX76
Q14011;K7ENX8;K7ELV6;K7EJV5;K7EJV1;K7EMY9;K7EPM4;K7ER40;K7EQR7;D6W5Y5;Q14011-2;K7ELT6;K7EQX4;K7ENN6;K7EIF7;K7EQL0		P62258;P62258-2;B4DJF2;I3L3T1;K7EM20;I3L0W5
Q14118;C9JYS1;C9J196;C9JQL4		P62266;D6RD47;D6RDJ2;D6RIX0;D6R9I7
Q14257;Q14257-2;A8MXP8;H0YL43		P62269;A0A0G2JQH2;Q5GGW2;J3JS69
Q14258		P62277;J3KMX5;E9PS50
Q14332;O75084		P62316;P62316-2;K7ERG4;K7EJB5
Q14457;K7EMA2;K7ELY9;E7EV84;K7ERY0;K7ER46		P62318-2;P62318;H3BT13
Q14512		P62495;B7Z7P8;P62495-2;I3L492;D6RCB3;D6RJE8
Q14571;H7C2X9		P62701;C9JEH7;P22090;Q8TD47
Q5T1B5;Q14642		P62851
Q14678;Q14678-2;Q5W0W2;Q5W0W3		P62854;Q5JNZ5
Q14693;Q14693-2;Q14693-4;Q14693-3;Q14693-5;Q14693-7;A0A0A0MS66;Q14693-6;H7C3T1		P62857
Q14764;H3BQK6;H3BRL2;H3BUK7;H3BNF6;H3BP76;H3BPZ2;H3BNF2;H3BUP3;H3BQE7;I3L155		P62906
Q14790-3;Q14790-2;Q14790;Q14790-4;Q14790-9;H7C0E2		P62913;Q5VVC8;Q5VVC9
Q14980;Q14980-4;Q14980-3;Q14980-5;F5H4J1;F5H6Y5;F5H2F3;F5H3L6;F5H0Z7;F5H763;F5GZW1;F5H1L0;F5H7R5;F5H4Y4;F5GWA2;F5GWK2;F5H073;F5H068;F8W6T3		P62937;F8WE65;C9J5S7;P62937-2;E5RIZ5;P0DN26;A0A0H2UH34;A0A0B4J2A2;A0A075B767;A0A075B759;Q9Y536;F5H284
Q14980-2;A0A087WY61;H0YFY6;K4DIE0		P62942;Q5W0X3;Q1JUQ5;A0A087WZM5;Q1JUQ3;A0A087WTS4;Q5VVH2;A0A087WV48
Q15007;A0A087X1R4;Q15007-2		P62993;P62993-2;J3KT38;J3QRL5;J3QLF6
Q15014;Q5JXX1;Q5JXX2;A0A0A0MT59;Q5JXX6		P63104;E7EX29;B0AZS6;P63104-2;B7Z2E6;H0YB80;E7ESK7;E9PD24;E7EVZ2;E5RIR4;E5RGE1;V9GYR7
Q15050		P63167;F8VXI7;F8VXL2;F8VRV5;Q96FJ2
Q15075		P63208;E5RJR5;E7ERH2;F8W8N3;P63208-2;E5RGM3;E5RI56;E5RHM3;E5RGM4
Q15276;Q15276-2;A0A087WZZ3;I3L2B8;K7ENJ9		Q8WVC2;P63220;Q9BYK1;Q9BYK2
Q15291-2;Q15291		P63244;D6RAC2;J3KPE3;D6REE5;D6RHH4;H0YAF8;D6R9Z1;H0Y8W2;D6R9L0;D6RFX4;H0YAM7;D6RAU2;E9PD14;D6RFZ9;D6RBD0;H0Y8R5;D6R909;D6RGK8;D6RHJ5;H0Y9P0;D6RDI0
Q15397		P63261;I3L3I0;I3L1U9;I3L4N8;I3L3R2;K7EM38;J3KT65
Q15506		P67936;K7EMU5;K7EPV9;K7EPB9
Q15555-4;Q15555-5;Q15555-3;Q15555;M0QX52;K7EL66;K7ERD8;Q15555-2;K7ENB3		P68032;P63267;P68133;P62736;A6NL76;F8WB63;B8ZZJ2;C9JFL5;F6UVQ4;F6QUT6
Q15582;H0Y8L3;S4R3C6;H0Y9D7;H0YAB8;H0YAH8;D6RBX4		P68104;Q5VTE0;A0A087WVQ9;P68104-2;A0A087WV01;Q5JR01;A6PW80
W4VSQ9;Q15642-4;Q15642-2;Q15642-3;Q15642;M0R0F9;M0R2H7;Q15642-5;M0R070		P68366-2;P68366;C9JEV8;C9JQ00;C9JJQ8;C9JDL2
Q15678;E2J9M0		P68371;Q3ZCM7;A0A075B736;Q5SQY0;A6NNZ2;Q9H4B7
Q16611-2;Q16611;A0A0A0MRG8		P68402;P68402-3;P68402-2;P68402-4;J3KNE3
Q16647		P78371;P78371-2;F5GWF6;F8VQ14
Q16706		P78417;Q5TA02;P78417-3;P78417-2;Q5TA01
Q66S35;Q16877-3;Q16877;Q16877-2;C9K0D8;C9JX77;C9JJ23		P84090;G3V279
Q16891-2;Q16891;B9A067;Q16891-3		P98160;A0A0U1RQT3;H7BYA5
Q2NKX8;B5MDQ0		Q00577
Q2TAA5		Q00839;Q00839-2;A0A1X7SBS1;A0A1W2PPS1;A0A1W2PP35;Q5RI18;A0A1W2PPH7;A0A1W2PPL4;A0A1W2PQL0;A0A1W2PP34;A0A1W2PQ74;A0A1W2PRZ7;A0A1W2PQD4;A0A1W2PPE9;A0A1W2PRI6;A0A087WZF3;A0A087WVI9;A0A1W2PNG3;A0A1W2PP22
Q3B7T1-4;Q3B7T1-3;Q3B7T1-5;Q3B7T1;E9PJ07		Q01082;A0A087WUZ3;Q01082-2;F8W6C1;Q86UT5-3
Q3KQV9;Q3KQV9-2;A0A087X226		Q01105-2;A0A0C4DFV9;Q01105-3;Q01105-4;A0A087X027;P0DME0
Q3T906;Q3T906-2;F8VQW2;Q9BUA5		Q01469;I6L8B7;A8MUU1
Q460N5;Q460N5-4;Q460N5-1;H7C5R8;Q460N5-3;Q460N5-5;H7C4Y3		Q01518;Q5T0R1;Q5T0R4;Q5T0R3;Q5T0R2;Q5T0R7;Q5T0R6;Q5T0R5;Q5T0S3;Q5T0R8
Q4KWH8-2;Q4KWH8-3;Q4KWH8-4;Q4KWH8		Q01581;D6RIW1;P54868-3;P54868-2;P54868
Q53HL2		Q01813;Q01813-2;B1APP8;B1APP6;H0Y757;Q5VSR5;V9GY25;H0Y3Y3;V9GYV7
Q53T59;F6TR53;B5MC96;H7BZZ1;H7C0Y9;F8WDN8;A0A0D9SFN1		Q02388-2;Q02388
Q53TN4-3;Q53TN4		Q02413;Q02413-2
Q56NI9;E5RFE4;E5RFP7;H0YB88;E5RIE3		Q02750;Q02750-2;H3BRW9
Q587I9		Q02790;F5H1U3;H0YFG2;F5H120
Q5C9Z4		Q02809;Q02809-2;Q5JXB7;Q5JXB8
Q5D0E6-2;Q5D0E6;C9JA38;C9JJG6;Q5D0E6-3;Q5D0E6-4		Q02818;H7BZI1;C9JKZ2;C9JBD3;C9J3C1
Q5HYK3;B4DP72		Q02878;F8VZ45;U3KQR5;F8VR69;F8VZA3;F8VWR1;F8VU16
Q5JS37;C9J973;Q5JS37-2		Q04446;E9PGM4
Q5JTD0-2;Q5JTD0;E2QRK7;Q5JTD0-4;A0A075B6G8;H0Y4D6;Q5JTD0-3		Q04637-4;E9PGM1;E7EX73;C9J987
Q5JTV1;Q9UKD1		Q04760;Q04760-2
Q5JU69;Q8N2E6;Q5JU69-2		Q06124;Q06124-2;Q06124-3;A0A1W2PPU4;A0A0U1RRI0;H0YF12
Q5JUW8;Q92796;Q92796-3;Q92796-2		Q06210-2;Q06210;E5RJP4
Q5K651;C9JKF1		Q06481-3;Q06481-6;Q06481;Q06481-4;Q06481-2;Q06481-5;E9PK76;E9PSC7;E9PQS3
Q5MIZ7-3;Q5MIZ7-2;Q5MIZ7;Q5MIZ7-5		Q06830;A0A0A0MSI0;A0A0A0MRQ5
Q5MNZ6;I3L3A5;I3L4S6		Q07666-2;Q07666;Q07666-3;Q5VWX1
Q5QPA5;Q9NVS2;Q9NVS2-2;Q9NVS2-3		Q07954;Q6PJ72
Q5R372-4;Q5R372;Q5R372-3;A0A0C4DG54;Q5R372-2;A0A0U1RQY6;A0A0U1RRM5;Q5R372-9		Q07960;H0YE29;E9PNR6
Q5SW96		Q08188
Q5T0D9-2;Q5T0D9		Q08211;Q08211-2
Q5T200;Q5T200-2;A0A087WX14		Q08554-2;Q08554
Q5T280;R4GNG4		Q08945;E9PMD4;A0A0U1RRK2;E9PPZ7
Q5T2E6;Q5T2E7;Q5T2E6-2		Q09666;E9PJZ0;E9PKR9;E9PJC6;E9PLK4;Q09666-2;E9PQE3
Q5T5Y3;Q5T5Y3-3		Q10469
Q5TA45-2;Q5TA45-3;Q5TA45;C9IYS7;A0A087WYI0;Q5TA45-4;Q5TA45-5;J3QRY6;Q96HV7		Q12792;Q12792-3;F8VS81;Q12792-4;F8W1Q9;F8VRG3
Q5TB21;Q96BI3-2;Q96BI3		Q12841-2;Q12841;C9J5G4
Q5UIP0-2;Q5UIP0;H7BZN3;H7C2B5		Q12860-3;Q12860;Q12860-2;F8VQW3;F8VX96;F8VUI8;F8VUI9
Q5VIR6-4;Q5VIR6-2;Q5VIR6-3;Q5VIR6;F6VX93;E7EVT8;I3L0S6;I3L184;I3L4P9;I3L1W6		Q12905;B4DY09;X6R6Z1;A0A0A0MRL0
Q5VTE6-2;Q5VTE6		Q13148;B1AKP7;G3V162;A0A087X260;A0A087WYY0;A0A087WX29;K7EN94;A0A087WXQ5;A0A087WV68;Q13148-4;A0A087WW61;A0A087WX67;A0A087WXV3;K7EJM5;A0A1W2PNU8;A0A087WYE7;A0A087WZC9;A0A087WZM1;A0A087WTZ4;K7EL26;K7EJ99;A0A0A0MSV7
Q5VTR2;C9J0A5;C9JXC9;C9JWJ4		Q13155;A8MU58
Q5VUC6;O60551		Q13162;H7C3T4;A6NJJ0;A6NG45
Q5VW36;S4R400;S4R450;S4R3S9;S4R3N8		Q13200;Q13200-3;Q13200-2;C9JPC0;H7C2Q3;H7C1H2;F8WBS8
Q5W0J6;Q96DC8;Q5W0J8;Q96DC8-2		Q13242;H0YIB4;S4R3G0
Q5XUX1-3;Q5XUX1-2;Q5XUX1;K7EL01		Q13263;Q13263-2;M0R0K9;M0R2I3;M0R3C0
Q68DQ2;Q68DQ2-1		Q13283;E5RIZ6;E5RIF8;E5RH42;E5RJU8;Q13283-2;E5RI46;E5RH00
Q68E01-2;Q68E01;Q68E01-3;A0A096LNW8;Q68E01-4		Q13561;Q13561-3;Q13561-2;H0YI98;F8W1I6;F8VW18;F8VRV7;F8VX93;H0YHL1;F8W0U6
Q68EM7-6;Q68EM7-5;Q68EM7;Q68EM7-2;C9IZD3;Q68EM7-4;Q68EM7-3;I3L4P6;Q68EM7-7;I3L3P1;I3L4Y5;I3L460		Q13813-3
Q69YN4-3;Q69YN4;Q69YN4-2;H0YBN5;Q69YN4-4;H0YB68		Q13838;Q13838-2;A0A0G2JJZ9;Q5STU3;A0A140T9X3;F6WLT2;A0A140T996;F6S4E6;A0A0A0MT12;F6TRA5;A0A140T9X9;F6UJC5;A0A140TA18;A0A140T9L4;A0A140T973;A0A140T9K1;H0Y400;F6QYI9;A0A0G2JJL7;F6R6M7;A0A140T9K2;A0A140T9N3;H0YCC6
Q6BDS2;H7C1J4		Q14008-2;Q14008;Q14008-3;E9PQH5;H0YDX5;H0YCF6;H0YEK7
Q6GMV3		Q14019;H3BT58
Q6GQQ9-2;Q6GQQ9;Q5SZ59;Q8TE49;Q8TE49-2		Q14061;H7C4E5;C9J8T6
Q6N063		Q14103-3;Q14103;H0Y8G5;H0YA96;D6RAF8;Q14103-4;Q14103-2;D6RD83;D6RBQ9
Q6NSJ0		Q14112-2;Q14112;A0A087WZP6;H0YJV3;P14543-2;P14543
Q6NUQ4;Q6NUQ4-2;H7C085;H7C0H8;H7C008;H7BZI0		Q14126;J3KSI6
Q6NUS6-5;A0A0C4DFN5;Q6NUS6-3;Q6NUS6		Q14152;Q14152-2
Q6NZY4;Q6NZY4-2;F5H6J5;F5GX80		Q14204;H0YJ21
Q6P2H3-2;Q6P2H3;Q6P2H3-4;H7BZW2;Q6P2H3-3		Q14213
Q6P587;Q6P587-2;Q6P587-3		Q14240;Q14240-2;E7EQG2;J3KSN7;E7EMV8;E9PBH4;F8WE11;C9JUF0
Q6PIJ6-3;Q6PIJ6-2;Q6PIJ6		Q14376;Q14376-2;Q5QPP1;Q5QPP9
Q6PJG6;Q6PJG6-3;Q6PJG6-2		Q14697;F5H6X6
Q6UUV9;Q6UUV9-2;Q6UUV9-3;M0QX46;M0QXN6		Q14847;Q14847-2;C9J9W2;Q14847-3;F6S2S5;J3KSN1;K7ESD6
Q6VY07;Q6VY07-2;B4DF77;E9PNZ9;E9PSG7;H0YCU5;E9PPK2		Q14914;Q14914-2;F2Z3J9;Q5JVP2;F6XGT7
Q6YHU6;Q6YHU6-3;Q6YHU6-2;H0Y3V5;Q6YHU6-4;Q6YHU6-6;Q6YHU6-5;B5MC89;B6ZDE5;F5H3M9;H7BYZ4		Q14974;Q14974-2;J3KTM9;J3QR48;J3QKQ5;J3KS06;J3QRG4
Q6ZNB6-2;Q6ZNB6		Q15008;Q15008-4;Q15008-3;Q15008-2;C9J7B7;H7C531
Q6ZNJ1-2;Q6ZNJ1;Q6ZNJ1-3;H0Y764;H7C3Y7;H7C408		Q15019;Q15019-3;Q15019-2;C9JB25;C9J938;C9IZU3;C9JZI2;A0A1B0GXJ2;C9JFT1;F8WB65;C9JT15;C9JSE7
Q6ZXV5-2;Q6ZXV5;F8VRY4;F8W044		Q15029-2;Q15029-3;Q15029;K7EP67;K7EJ74;K7EIV5;K7EIT3
Q70CQ2-3;Q70CQ2-2;Q70CQ2;A0A0C4DG73		Q15046;Q15046-2;H3BVA8;J3KRL2;H3BPV7
Q71RC2-5;Q71RC2-3;Q71RC2;Q71RC2-4;X6RLN4;Q71RC2-2;Q96J85;Q71RC2-7;Q71RC2-6;F8W1I4;Q8TBL5;A0A087WTL9;F8VY40		Q15084-3;Q15084;Q15084-4;Q15084-5;Q15084-2
Q7L1T6;A0A0A0MRM6		Q15102;M0R389;M0R1K3;M0QZT2;M0QXS6;M0R323
Q7L1W4;E9PMF9;E9PL08		Q15113
Q7L3T8		Q15121;Q15121-2
Q7L8L6		Q15149;Q15149-7;Q15149-8;Q15149-9;Q15149-5;Q15149-6;H0YDN1;E9PIA2;E9PQ28
Q7Z2T5;Q7Z2T5-2;X6RK96		Q15181;Q5SQT6
Q7Z2W4;C9J6P4;Q7Z2W4-2;Q7Z2W4-3;Q7Z2W4-4;H7C5K1;Q7Z2W4-5		Q15233;Q15233-2;H7C367;C9JYS8;C9IZL7;C9J4X2
Q7Z2Y8		Q15274;C9JCJ5;H3BP73
Q7Z3T8;Q7Z3T8-3		Q15293;Q15293-2;E9PP27
Q7Z4Q2;Q7Z4Q2-2;Q7Z4Q2-3		Q15393;Q15393-3;Q15393-2;J3QL37;I3L4G7;J3QRB2;H3BMB0;J3QKV4
Q7Z4R8		Q15404;Q15404-2
Q7Z6K1-2;Q7Z6K1		Q15417;Q15417-3
Q7Z7A1-5;Q7Z7A1;Q7Z7A1-2;Q5JVD1;Q7Z7A1-4;Q7Z7A1-3		Q15427;Q5SZ64
Q7Z7E8;Q7Z7E8-2;E9PHD0;Q8WVN8-4		Q15437;Q5QPE2;Q5QPE1
Q7Z7H5-3;Q7Z7H5;Q7Z7H5-2;F8W7F7		Q15459;Q15459-2;H7C1L2;F8WB66;F8WC79
Q7Z7L1;K7EJJ3;Q68D06-2;K7EIM3		Q15691
Q86SJ2		Q15717;Q15717-2;M0QZR9;M0R055
Q86UU1-3;Q86UU1-2;Q86UU1;A0A087WZL0;A0A087WXY7;A0A087WTZ7		Q15758;M0QXM4;M0QX44;Q15758-3;Q15758-2;M0R144
Q86UX6;Q86UX6-2		Q15907;Q15907-2;M0R2D0
Q86VN1;Q86VN1-2		Q15911;Q15911-2
Q86W50;I3L362;Q86W50-2;K7EKQ8;I3L3W3;I3L4V1		Q16222-3;Q16222;Q16222-2
Q86WA8;E7EN44;Q86WA8-2;H3BUW8		Q16270-2;Q16270
Q86WV7;Q96MW1;Q96MW1-2;K7ER24		Q16394
Q86X02		Q16539;B4E0K5;Q16539-2;Q16539-3;Q16539-5;Q16539-4;E7EX54;B5TY33;H7C4E2
Q86X10-3;Q86X10;A2A2F0;Q86X10-2;Q86X10-4;A0A0J9YW54		Q16610;Q16610-4;Q16610-2
Q86XI2;Q86XI2-2;H0Y6U5;F8WE06		Q16658;C9JFC0;A0A0A0MSB2;C9JPH9
Q86Y07;Q86Y07-3;Q86Y07-4;Q86Y07-5;Q86Y07-2;E7ERS5;E9PBU1		Q16775-2;Q16775;H3BPK3;H3BPQ4;H3BQW8;Q16775-3;H3BV79
Q86YN1		Q16777;Q6FI13
Q8IU85-2;Q8IU85;A0A087WUR6		Q16787;A0A0A0MSA0;Q16787-3;A0A0A6YYF2;Q16787-1;A0A0A0MTS5;Q16787-4;K7EIP4;K7ERM0
X6RLX0;Q8IUD2;G8JLD3;Q8IUD2-3;Q8IUD2-2;X6RM00;Q8IUD2-4;Q8IUD2-5;K7EPD6;A0A0U1RQN0;K7EPP6;A0A0U1RQM4;K7EP25;A0A0U1RR82		Q16881-3;A0A087WSW9;A0A087WSY9;Q16881-4;Q16881
Q8IUH3-2;Q8IUH3-3;Q8IUH3		Q24JP5;Q24JP5-2;Q24JP5-4;Q24JP5-3;H0YFQ2;F5H765;H0YFB3
Q8IUI8;Q8IUI8-2;J3KST8		Q58FF8
Q8IUX4		Q5T123;Q9H299
Q8IV48;E5RIV7		Q5TFE4;Q5TFE4-2;Q5QPD0;H0YDA5
Q8IVB5		Q6IBS0;D6RG15;H0Y858;H7C5I2;Q9NR96-4
Q8IVG5;Q8IVG5-2;A0A0B4J1Y6		Q6P1X5;H0YB55
Q8IW35;Q8IW35-2;E9PG22;H7C4Y5;F8WF91		Q6PCB0;J3QLP3;J3QRR0;Q6PCB0-2
Q8IW92		Q6UX71-2;Q6UX71
Q8IWD4-4;Q8IWD4-3;Q8IWD4;F8WBN8;B0QYH1;Q8IWD4-2		Q6YHK3-4;Q6YHK3;Q6YHK3-2;Q6YHK3-3
Q8IWF2		Q71DI3
Q8IWF6		Q76LX8;Q76LX8-3;Q76LX8-2;A0A0C4DFV8;F6V803;A0A0B4J229
Q8IWQ3-6;Q8IWQ3-3;Q8IWQ3-2;Q8IWQ3-4;Q8IWQ3;Q8IWQ3-5;A0A0C4DGH9;H0YES6		Q76M96;Q76M96-2;C9J8I6;H7C5K4;Q76M96-3
Q8IWV7;A0A087WTJ9;Q8IWV7-2;H3BS20;H3BNQ6		Q7KZF4;H7C597
Q8IWV8-4;Q8IWV8;Q8IWV8-2;Q8IWV8-3		Q7L2H7;Q7L2H7-2;H0YCQ8;J3KNJ2;E9PRY0;E9PN86;E7ESM3;E9PRI2
Q8IXM3		Q7L576;Q7L576-2;Q7L576-3;H0YL50
Q8IXQ3		Q7L7X3;Q7L7X3-3;Q7L7X3-2;J3QS76;H0YF68
Q8IXQ6-3;Q8IXQ6-2;Q8IXQ6;G5E9U8		Q7L9L4;Q7L9L4-2;D6RCK3
Q8IY17-2;Q8IY17-3;Q8IY17;Q8IY17-4;Q8IY17-5;M0R2C2;M0R2H4;M0QXH7;M0R2K2;M0QYT1;Q6ZV29-3;Q6ZV29-4;Q6ZV29;Q6ZV29-5		Q7LGC8
Q8IY21;H0Y8Z7;D6R944		Q86TJ2-3;Q86TJ2-2;Q86TJ2
Q8IY37;F5H3Y4		Q86U42;G3V4T2;Q92843-2;Q86U42-2;B4DEH8;H0YJH9
Q8IY57-3;Q8IY57;Q8IY57-5		Q86V81;E9PB61
Q8IYB1		Q86VP6;Q86VP6-2;A0A0C4DGH5;H0YH27;Q86VP6-3;O75155-2;O75155;F5H6I6;F8WBB8
Q8IYB7-3		Q8IZX4;H7BY98;H7C2K9
Q8IYM9-2;Q8IYM9;C9JWC5;H7C376;H7C262;H7C2K0;C9JIU5		Q8N163;Q8N163-2;H0YB24;G3V119;E5RFJ3;A0A087X2B6;H0YC69;E5RGU7;H0YC58;E5RHJ4;E5RHH8
Q8IYS1		Q8NBJ4-2;Q8NBJ4;F8WAT9;C9JYM4;C9J941
Q8N0Z3;H7C5N4		Q8NBJ5;M0QX72;M0QYH0
Q8N1F8;M0QYE5;H7C2J7		Q8NBL1;H7C5H0
Q8N201;H7C582		Q8NBP7;Q8NBP7-2
Q8N4X5-2;Q8N4X5;Q8N4X5-4		Q8NC51-3;Q8NC51-4
Q8N5C6		Q8NCH0;H0YN65
Q8N5H3-2;Q8N5H3-1;Q8N5H3		Q8NEV9
Q8N5Z0;Q8N5Z0-2;D6RC56;D6RFY7;D6REB9		Q8NFC6;C9J8U9;H7C5I4
Q8N668-2;Q8N668;E9PE85		Q8TAT6;Q8TAT6-2;A0A0D9SFI9;I3L4U9;I3L3I1;I3L283;I3L281
Q8N6M0;A0A087X0W9;Q8N6M0-2;A0A0C4DH76		Q8TEM1;Q8TEM1-2
Q8N8J7		Q8TEX9;Q8TEX9-2;H0YN14;H0YMR4;H0YN07;H0YLV0;H0YL92;H0YK93;H0YKG5
Q8N8N7;G3V3Y1;Q8N8N7-2;G3V2R9		Q8WUM4;Q8WUM4-2;Q8WUM4-3;C9IZF9;F8WEQ7;F8WBR8;F8WDK9
Q8N999;Q8N999-3		Q92499;F1T0B3;A0A087X2G1;Q92499-3;Q92499-2
Q8N9B5-2;Q8N9B5		Q92598-2;Q92598;Q92598-3;Q92598-4;A0A0A0MSM0;R4GN69;Q5TBM3
Q8N9N2-2;Q8N9N2;H0YCB3;E9PM82;E9PR40;E9PQZ6;H0YE76;E9PKM6;E9PQ44;E9PJM2;E9PL92;H0YER2		Q92626;H7C1W1;Q92626-2
Q8NAT1		Q92688-2;Q92688
Q8NB46		Q92743;H0Y7G9
Q8NBS9;Q8NBS9-2		Q92769-3;Q92769;H3BM24;E5RFI6;E5RJ04;E5RGV4;E5RHE7;E5RH52;E5RG37;E5RFP9;E5RK19
Q8NC54		Q92797;A0A087WUE9;M0R3C7;Q92797-2;M0QXP5;M0R180;M0R1C2;M0R033;M0R039
Q8NCM8;Q8NCM8-2;Q8NCM8-3;H0YDE0;H0YEX1		Q92820
Q8NCW5-2;Q8NCW5;Q5T3I4;Q5T3I3		Q92896;Q92896-3;Q92896-2;H3BM42;H3BQT1;H3BQU9
Q9UJJ2;Q8ND82;H0YN90;H0YLA6;H0YL38;Q6N043-6;Q6N043-3;Q6N043-2;Q6N043		Q92905;E5RHH5;E5RHF2;E5RFS1;E5RG35;E5RK55
Q8NDZ4;E7ET39;Q8NDZ4-2		Q92945;A0A087WTP3;M0R0I5;M0QYH3;M0QXW7;M0R3J3;M0R0C6;M0R251;M0QYG1;M0R263
Q8NEZ2-2;Q8NEZ2;E5RG91;Q8NEZ2-3;H0YBN0;E5RJ10;E5RHB8;E5RJX6		Q92973-2;Q92973;Q92973-3;E7EW37;S4R398
Q8NFA0;K7EKZ1;Q8NFA0-2;K7EKK3;K7EII4;K7EQL6		V9GYM8;Q92974-3;Q92974-2;Q92974;V9GYF0;Q5VY93;V9GZ14;V9GYF5;V9GYG5
Q8NG68		Q96AE4;E9PEB5
Q8NHG7		Q96C86
Q8NHH9-2;Q8NHH9-4;B5MCN0;C9JQQ5;H7C3A2;C9JC25;F8WD17;F8WEN4;F8WBH0;Q8WXF7-2;Q8WXF7		Q96DG6
Q8TAD8		Q96FQ6
Q8TAG9;E7EW84;Q8TAG9-2;F2Z3K0;B1AP46		Q96HC4;Q96HC4-7;Q96HC4-4;Q96HC4-6;Q96HC4-3;Q96HC4-2;H0YBI4;H0Y8Y3;A0A0D9SFR4;H0Y929;A0A0A0MSP3;D6RAA1;A0A0D9SFW3;D6RGG6;Q96HC4-5
Q8TB03;Q8TB03-3;Q8TB03-2		Q96IU4;B4DQI4
Q8TB37;F8W0A2;F8W061;Q8TB37-2		Q96JC1-2;Q96JC1
Q8TB52		Q96K17;E9PL10;Q96K17-2
Q8TC07-2;Q8TC07-3;Q8TC07;C9JA93;F8WCB5;F8WDJ1;F8WF35;F8WAX5;F8VV61		Q96P63;Q96P63-2
Q8TC24;Q9H9S3-2;Q9H9S3-3;Q9H9S3		Q96QK1;I3L4S0;A0A1W2PP10;I3L4P4
Q8TCT9-4;Q8TCT9-2		Q96RQ9;Q96RQ9-2;M0QYW8
Q8TD43-3;Q8TD43;Q8TD43-2;A0A087X0Z3;M0QYK7;M0QX92;M0R3H6;M0QZ19		Q96TA1-2;Q96TA1
Q8TDB6;Q8TDB6-2		Q99436;Q5TBG5;Q99436-2
Q8TEL6-2;Q8TEL6-3;Q8TEL6		Q99460-2;Q99460;A0A087WW66;C9J9M4;H7BZR6;H7C378;F8WCE3
Q8TEQ8-2;Q8TEQ8		Q99497;K7ELW0;K7EN27
Q8TEU7-5;Q8TEU7-3;Q8TEU7;Q8TEU7-4;B7Z7Y1;E9PCH4;Q8TEU7-2;D6RE77;Q8TEU7-6		Q99584
Q8WUY8;M0R1E3;M0QZH3		Q99613;Q99613-2;B5ME19;H3BPE3;H3BPE4;H3BTY8
Q8WVK2;B8ZZ98		Q99729-3;D6R9P3;D6RD18;D6RBZ0;Q99729-4;Q99729-2;Q99729
Q8WVQ1-3;Q8WVQ1;K7EN15;Q8WVQ1-2		Q99733;Q99733-2;C9JZI7;C9J6D1;E9PS34;E9PNJ7;A8MXH2;E9PKT8;E9PNW0;E9PJJ2;E9PP22;H0YCI4;E9PKI2;C9J1B1
Q8WVT3;A0A0G2JQW1;A0A0J9YXQ9;Q53QD4;H7C0T3;H7C1E5;H0Y550;H7C373;H7C2F7		Q99832;Q99832-3;Q99832-4;Q99832-2;F8WAM2;F8WBP8;A0A0D9SG95
Q8WVX9;E9PNW8;E9PPB8		Q9BQI0-3;Q9BQI0;Q9BQI0-2;Q5JUP3;Q9BQI0-4
Q8WWC4;H7C0V0		Q9BRF8;Q9BRF8-2;Q9BRF8-3
Q8WWQ0;H7C409;H7BZR9;Q9NSI6-3;Q9NSI6-2;Q9NSI6		Q9BRK5;Q9BRK5-6;Q9BRK5-2;G3V1E2;Q9BRK5-4;Q9BRK5-3;H0Y3T6;Q9BRK5-5
Q8WXC6		Q9BT78;D6RFN0;D6RAX7;Q9BT78-2;D6RD63;D6REK7
Q8WXX0		Q9BTY2;Q7Z6V2;Q9BTY2-2
Q92506		Q9BWD1;Q9BWD1-2
Q92538-3;Q92538-2;Q92538		Q9BXP5-2;Q9BXP5;Q9BXP5-4;Q9BXP5-3;Q9BXP5-5;H7C3A1;H7C0U8;A0A286YEP7;A0A0A0MSP6;H7C1K0;C9JUL9;REV__Q8IWL3
Q92540-2;Q92540;Q92540-4;E9PD50;E9PBK2;E9PEK3;B1ALB4;Q92540-5;D6RAD0		Q9BXS5;Q9BXS5-2;E7ENJ6;K7EJL1;K7EQX3;K7EPJ8;K7ENA7;K7EQ90;K7ER75;A0A087WZX7
Q92545		Q9BZZ5;G3V1C3;Q9BZZ5-6;Q9BZZ5-3;Q9BZZ5-1;H0YER7;E9PQK6
Q92604		Q9GZM7-3;Q9GZM7;F6SDV2;Q9GZM7-2
Q92620;Q92620-2;H3BV01;J3KTG2;H3BQT9;J3KRT1;H3BMS7		Q9H3K6;A0A087WZT3;Q9H3K6-2;H3BV85;H3BTW0;A0A0B4J295;H3BVE0
Q92636;Q92636-2		Q9H4M9;A0A024R571;C9JC03;C9J2Z4;C9JDQ8;C9JIJ3;C9IZH1
X6RAB3;Q92738;Q92738-2		Q9H5V8;Q9H5V8-2;Q9H5V8-3
Q92817;K7EKI0;K7EQ87;A8MZ36		Q9H6S3;Q9H6S3-3;Q9H6S3-2;A0A087WX39;E9PLH1;E9PN68;E9PLN2;E9PNT0;H0YD62;H0YF37
Q92934;F5H3B1;F5H1R6;F5GYS3;A8MXU7		Q9HB63-3;Q9HB63-2;Q9HB63;F8W0I7
Q92947;Q92947-2;K7EQ99;K7ESA6;K7ES74;K7EKH1;K7ERX1		Q9NPG4
Q92997-2;Q92997		Q9NQC3-5;Q9NQC3-2;Q9NQC3;F8W914;Q9NQC3-4;H7C106;Q9NQC3-3;Q9NQC3-6;A0A0U1RQR6
Q969E2-2;Q969E2;K7EJJ4;C9JWM2;Q969E2-3		Q9NR45;Q5TBR1;Q5TBR0
Q969E8		Q9NZI7;Q9NZI7-4;C9JWL3;F8WEP8
Q96AB3;Q96AB3-2;Q96AB3-3;K7EKW4;K7ENV7		Q9NZN4;Q9NZN4-2
Q96AX1;H3BMM5;F5H6Y0;F5H2X5;F5H7N5		Q9P0L0-2;Q9P0L0;J3QKM9
Q96B97;Q5JPT2;Q96B97-2;Q96B97-3;Q5VSN0;Q5JPT1;Q5JPT3		Q9P258
Q96BD8-2;Q96BD8		Q9P2E9;Q9P2E9-3;A0A087WVV2;F8W7S5;A0A087WU26;A2A2S5;Q8N4C6-6;Q8N4C6-11
Q96BP2		Q9UBQ7;U3KQ56
Q96BZ9;Q96BZ9-3		Q9UHG3;Q9UHG3-2;F8W8W4;C9K055;C9JM55;C9JGT6
Q96D71-3;Q96D71;H0YE73		Q9UHY1;F8W6G1;C9JHZ6
Q96DA6-2;Q96DA6;F2Z3A7		Q9UIW2;Q9HCM2-4;P51805
Q96DE0;Q96DE0-3		Q9UJJ9;H0YEA7;A0A087WWA2;E9PQQ5
Q96DZ1-2;Q96DZ1-3;Q96DZ1		Q9UM22;Q9UM22-3;D6RIH7;Q9UM22-2
Q96EC8;B1AV70;Q96EC8-2		Q9UMX0;Q9UMX0-2;Q9UMX0-3;H0YDS0;Q9UMX0-4;H0YEZ9
Q96ED9-2;Q96ED9;K7EJ48;K7ENU5;K7EMG7;K7EMR5		Q9UNM6;A0A087WUL9;Q9UNM6-2;J3KNQ3;E9PL38;H0YD73;E9PQG3;E9PPD2;F8W8J6
Q96EH3		Q9UQ80;Q9UQ80-2;F8VR77;H0YIN7;F8W0A3;F8VZ69
Q96EK9		Q9Y224;G3V4C6;H0YJB9;G3V4E7
Q96EL2;F8VYR5		Q9Y266;A0A0A0MSU9
Q96EP0;H0YKX0;Q96EP0-3;A0A0B4J293;Q96EP0-2;H0YMG8;H0YKI4;H0YM13		Q9Y287;Q9Y287-2
Q96G01;A8MVZ6;Q96G01-4;Q96G01-3		Q9Y376;A0A087X0K1
Q96G61		Q9Y383;V9GZ75;F8WEU3
Q96GA3;A0A075B6Q4		X6R700;Q9Y3Y2-4;Q9Y3Y2;Q9Y3Y2-3;A0A087X1B7;Q5T7Y7
Q96H79;Q96H79-2		Q9Y490
Q96HD1;Q96HD1-2;F8WBY3		Q9Y570;Q9Y570-4;Q9Y570-2;Q9Y570-3
Q96HR9-2;Q96HR9		Q9Y5S9;Q9Y5S9-2;A0A0J9YW13
Q96IX5		Q9Y613;J3KTH7;H3BVE7
Q96JQ2;G3V3D8;G3V5U3;G3V4C0		Q9Y617;Q9Y617-2
Q96K19;E9PP55;Q96K19-5;Q96K19-3;Q96K19-2;Q96K19-4;Q96K19-6		Q9Y696
Q96KN1		X6R4W8;J3QRS9;O43670-2;O43670;O43670-4;O43670-3;J3KS31;J3QS27;J3KTL1;J3KRB6;J3KRW6;H0Y3M2
Q96KP4;Q96KP4-2;J3QKT2;J3KSV5;A0A087WYZ1;J3QQN6;J3QR27;J3QLU1;J3QKQ0;J3QRD0;J3QL02;A0A087WVS2;J3QRA8;J3KSS4;J3QRH4;J3QRP4
Q96KQ4;H0YJL1
Q96NE9-2;Q96NE9;G3V517;H0YJ19;G3V4T7
Q96P11;Q96P11-2;Q96P11-4;Q96P11-5;Q63ZY6-5;Q63ZY6;Q96P11-3;Q63ZY6-4;Q63ZY6-2;Q63ZY6-6;Q3KNT7-2;Q3KNT7-3;Q3KNT7
Q96PP8;Q96PP8-2;E7ETN8
Q96PP9;Q6ZN66
Q96QD5-2;Q96QD5
Q96QR8
Q96R06;K7ELG0;K7ELC8;F5GZT2;E9PMD0
Q96RL1-2;Q96RL1-3;Q96RL1
Q96SQ9;Q96SQ9-2;M0R152
Q99519;E9PIF4
Q99549;Q99549-2;A0A0A0MT47
Q99633;Q5T9P8;Q5T9P7;M0R3G1
Q99640;B4DZM6;Q99640-2;Q99640-3;I3L1H7;I3L4K3;I3L3P0;A6NHV6;Q99640-4;I3L136;I3L4Y0
Q99717;H0YAM3
Q99959-2;Q99959;A0A087WXY2
Q99963-2;Q99963-4;Q99963;Q99963-3
Q9BQ39;A0A087WVC1;S4R3V4;S4R3G6
Q9BQ69
Q9BQ95;J3KTF5;Q9BQ95-3;Q9BQ95-4;Q9BQ95-2;K7EPL5;K7EN32;K7EJI1;K7EIK2;K7EJG5
Q9BQE5;E9PM95;B0QYK8
Q9BQG0;Q9BQG0-2;I3L1L3;I3L2H8;I3L311
Q9BRP4
Q9BRR8
Q9BRZ2;C9JI91;Q9BRZ2-2;Q9BRZ2-3
Q9BSH4
Q9BTU6;E9PAM4
Q9BTV4;V9GY05
Q9BUE0
Q9BUP3-3;Q9BUP3;E9PI87;Q9BUP3-2
Q9BUW7
Q9BV40;C9JXZ5;B8ZZT4
Q9BVS4;Q9BVS4-2;H0Y919
Q9BW61
Q9BW62
Q9BXB5;H7C487;Q9BXB5-2;H7C199
Q9NY87;Q9BXN6
Q9BXW6;Q9BXW6-4;Q9BXW6-2;A0A1W2PRU5;J3KRT6;E7ER58;J3QSB8
Q9BXY0;H0YBV6
Q9BYE7;Q9BYE7-3
Q9BYN0
Q9BZ67;E9PS62;Q9BZ67-2;Q9BZ67-3;E9PRA3;Q9BZ68
Q9BZX2;Q9BZX2-2
Q9C005
Q9C037-2;Q9C037;H7C0Q6;Q9C037-3
Q9C0B0;K7EQ93
Q9GZR2;A0A0C4DG22;A0A0C4DG31;Q9GZR2-2
Q9GZT9-2;Q9GZT9;Q9GZT9-3
Q9H0E2;F2Z2Y8;E7EN89;Q9H0E2-2;E9PNS3;E9PP67;E9PQ25
X6RM59;Q9H0P0;Q9H0P0-3;Q9H0P0-2;Q9H0P0-1;B9A035
Q9H0W8-2;Q9H0W8;M0QZC7;M0QYR7;M0R2N0;M0R0U0;M0QZH1;M0QX70
Q9H267;F5H008;Q9H267-2;G3V3F9
Q9H2D6-5
Q9H2H8;B8ZZ77;H7BZ14;Q9H2H8-2;C9K058;F8WC82;C9J4N2
Q9H3F6;F5GY15;F5GWK6;F5H268;B3KVY5;F5H6V0;F5H497;F5GWA4;Q9H3F6-3;Q9H3F6-2
Q9H3M7-2;Q9H3M7
Q9H490-2;Q9H490
Q9H4E7;H0Y7V7
Q9H4G4;Q5VZR0;A0A087WUM5
Q9H4Z3;A0A087WWZ2
Q9H5Q4
Q9H5V9-2;Q9H5V9-3;Q9H5V9
Q9H5X1;H0YKV4;Q9H5X1-2;H0YLH6
Q9H649
Q9H6A0-2;Q9H6A0
Q9H6D7;G3V5A5;G3V541;Q9H6D7-4;G3V5Z2;Q9H6D7-2;H0YJ09;G3V4X7;Q9H6D7-3;H0YIZ6;G3V2T6
Q9H6E4;B0QY51
Q9H788;Q9H788-2;H0YAT1
Q9H7X7-2;Q9H7X7
Q9H7Z6;Q9H7Z6-2
Q9H832;Q9H832-2;I3L4C5;H0Y9X8;I3L3V3
Q9H900-2;Q9H900;H3BSG1;H3BQ07
Q9H9H4
Q9H9L3
Q9HA47-3;Q9HA47;Q9HA47-4;G3V170;Q9HA47-2
Q9HA64;I3L2G3;I3L139;I3L378
Q9HAV4;E2QRM3;H0Y9I3;H0Y3W3
Q9HB40;Q9HB40-2;I3L506;I3L4Z9;I3L4Z3
Q9HB90;Q9NQL2;Q9NQL2-2
Q9HBL7
Q9HBY8-2;Q9HBY8-3;Q9HBY8
Q9HC38-2;Q9HC38;F6TLX2;I3L3Q4;Q9HC38-3;I3NI27;I3NI24;I3L2C2;I3L1F4;I3L277
Q9HCN8
Q9NP61-2;Q9NP61;B0QYV8;B0QYV9
Q9NQW6-2;Q9NQW6;H7C1K5;C9JJT6;H7C3S1;H7C1C2
Q9NQZ2
Q9NR28-2;Q9NR28;A0A024RBT2;Q9NR28-3;F5H796;F5GXT8;H7BZK7;F5H0Q4;F5GYH3;F5GX50;H7BZQ7
Q9NRX4;Q9NRX4-2
Q9NS87-2;Q9NS87;Q9NS87-4;D6RCT7
Q9NUP1
Q9NUQ3;Q9NUQ3-2
Q9NV56
Q9NVE5;Q9NVE5-3;H7BZ71;H7C307;H7C0C4;Q9NVE5-2
Q9NVH0-2;Q9NVH0;C9JLF4
Q9NVH2-3;Q9NVH2-2;Q9NVH2;Q9NVH2-4;A0A087WYC2;A0A087WXK3;A0A087X1Q0
Q9NVI1;Q9NVI1-2;Q9NVI1-1;F8W7R3;H3BP78;H3BMG4;Q9NVI1-4;H3BQE2;H3BT54;H3BS60;H3BN35
Q9NVN8
Q9NVP2;K7ES22;K7ELW9;K7EM93;K7EIL9
Q9NW82;D6RIW8
Q9NWA0;J3KTK5
Q9NWH9;Q9NWH9-3;H7C3F4;H0YMM0;H7BXE3;H0YKH2;H0YKU6;H0YL55
Q9NWT1
Q9NXB9
Q9NXG6;Q9NXG6-3;V9GY20;Q9NXG6-2;H7C153;V9GYK5;A0A0C4DGS7
Q9NXR1;Q9NXR1-1;I3L522;I3L464;I3L3G9;I3L2S8;I3L2R3;I3L2T8;I3L533;I3L2R9;J3QSD2;J3QRZ1;A6NIZ0;Q9GZM8-3;Q9GZM8;Q9GZM8-2
Q9NXS2;Q9NXS2-3;K7EQG1
Q9NYT0;H0YIZ5;H0YJ64
Q9NZ08;Q9NZ08-2;D6RAL9;H0Y9X5
Q9NZ53;Q9NZ53-2
Q9NZD8;Q9NZD8-2;H0YMB7;H0YKB0;H3BRR0;H0YLT5;H0YKM6;H0YML6;H0YLD7;H0YLW1
Q9NZE8
Q9NZJ6
Q9NZL9;Q9NZL9-4;Q9NZL9-2;Q9NZL9-3;H7C0X7;E5RJR3;Q9NZL9-5
Q9NZM1-6;Q9NZM1;Q9NZM1-3;Q9NZM1-2;Q9NZM1-5;H0YD14;Q9NZM1-7;Q9NZM1-8;Q9NZM1-4;O75923-15;O75923-3;O75923-9;O75923;O75923-14;O75923-6;O75923-12;O75923-5;O75923-11;O75923-4;O75923-10;O75923-2;O75923-8;O75923-7;O75923-13
Q9NZT2-2;Q9NZT2;A0A0A0MRN5;A0A087X028;Q4VXW3
Q9P032
Q9P0J7;C9J3I2
Q9P270;H0Y9L2;D6RIF6
Q9P2D1;Q9P2D1-3;Q9P2D1-4;Q9P2D1-2
Q9P2K8-2;Q9P2K8;H0YME5;Q9P2K8-3
Q9P2N5;U3KPZ7
Q9UBD5;Q9UBD5-2;Q9UBD5-3;U3KQL3
Q9UBG0;E7EME3
Q9UNT1;Q9UBK7;Q9UNT1-2;Q9UBK7-2;Q9UNT1-3;Q9UBK7-3;B7ZBD5;A8MXF6;F2Z2T3;F2Z3J7;E7EWW3;B7ZBD4
Q9UBP9;Q9UBP9-3;Q9UBP9-4;B8ZZL1;Q9UBP9-2;H0Y6R1;H7BZV7
Q9UBT7-3;Q9UBT7-2;Q9UBT7;Q5JTQ6;Q5JTQ9
Q9UDW1
Q9UEW8-2;Q9UEW8
Q9UGC7-3;Q9UGC7;X6RKB4;Q9UGC7-2
Q9UGJ1-2;Q9UGJ1;H3BPU4;H3BNL9;H3BS59
Q9UGM6;Q9UGM6-2
Q9UGT4
Q9UHI6;E9PJ60;Q9UHI6-2
Q9UI26;Q9UI26-2;F8WDV0;H0Y8M5;D6RJB1;E7EMB7;D6RCN7
Q9UII4
Q9UK59;Q9UK59-2
Q9UKJ3-2;Q9UKJ3;K7EKU0
Q9ULJ3-2;Q9ULJ3;Q5KS07;E7EVF9
Q9ULV0;A0A0A0MR36;Q9ULV0-2;K7EPI3;Q9ULV0-3
Q9UN81
Q9UNS1-2;Q9UNS1
Q9UPM8-2;Q9UPM8;H0YL95
Q9UPQ8
Q9UPY3-2;Q9UPY3;Q9UPY3-3;H0YJZ6
Q9UQ53-2;Q9UQ53;Q9UQ53-3;H0YB84;H0YB89;H0YC13;H0YC56;E5RFL0;E5RFS3;H0YB63;H0YC11;H0YC79
Q9Y217;Q9Y217-2
Q9Y244;A0A1W2PS02
Q9Y276;H7C492;H7BZF6;C9J1S9;C9J8G3;C9J4Q9;C9JAS4
Q9Y289;E7EW41;E7ERE1;E7ENG0;E7EW78;E7ENN0;E7EMX0
Q9Y2G5-2;Q9Y2G5-1;Q9Y2G5;S6FW71;H7C2T5
Q9Y2H6-2;Q9Y2H6;G5E9X3;A0A087X1M6;H7C507
Q9Y2Q3;Q9Y2Q3-3;Q9Y2Q3-2;E9PFN5;Q9Y2Q3-4;C9JNT3
Q9Y2S2-2;Q9Y2S2
Q9Y2Z2-2;Q9Y2Z2-5;Q9Y2Z2-4;Q9Y2Z2;Q9Y2Z2-6;H0YB81
Q9Y3D6
Q9Y3S2
Q9Y3X0;M0QZR0;M0QYB4;M0R2W0
Q9Y3Z3;Q9Y3Z3-4;Q9Y3Z3-3
Q9Y4H2
Q9Y4P1-6;Q9Y4P1;Q9Y4P1-2;C9JIK8;C9JQ72;H0Y2Y0;F2Z2K8;H7C2A6
Q9Y4R8;H3BRS3;H3BU45
Q9Y4X0-4;Q9Y4X0;Q9Y4X0-3
Q9Y5K6
Q9Y5L3-3;Q9Y5L3-2;Q9Y5L3
Q9Y5N6;H3BMA4;H3BTQ7;H3BT22
Q9Y5X2;C9J271;C9J8E6;C9J014;C9JCB9;C9IYC5
Q9Y619;Q5VZD9
Q9Y6K1;A0A0C4DG02;Q9Y6K1-2;F8WE91;Q9Y6K1-3
Q9Y6K5;F8VS35;F8VWK9;H0YHL3
Q9Y6M4-6;Q9Y6M4-5;Q9Y6M4-3;Q9Y6M4-4;Q9Y6M4;Q9Y6M4-2;A0A087WW97;A0A087WZK4;H0YBN6;A0A0U1RR14;U3KQA5;A0A0U1RQT7;Q8IXA3;A0A0U1RQY7;U3KQB3;Q9HCP0-2;P78368;Q9HCP0
Q9Y6M7-6;Q9Y6M7-13;Q9Y6M7-8;Q9Y6M7-7;A0A0A0MST8;E9PFN4;Q9Y6M7-9;Q9Y6M7-12;Q9Y6M7-4;Q9Y6M7-3;Q9Y6M7-2;Q9Y6M7;H7C3C4;C9JRP1;Q9Y6M7-5;Q9Y6M7-11;Q9Y6M7-14;Q9Y6M7-10
Q9Y6W3
X5CMH5;A0A0G2JLV0;A0A087WYD6;Q03519;A0A140T9S0;E7ENX8;Q03519-2;Q9NUT2-5;Q9NUT2-4;Q9NUT2-2;Q9NUT2

## Sheet: Fold Change Heatmap
Table S5. List of proteins of the fold-change heatmap of Figure 2B
FC SKOV3LUC_INFg_CT	FC SKOV3LUC_IL27_CT	FC sSKOV3LUC_IFNg_CT	FC sSKOV3LUC_IL27_CT	Protein IDs	Majority protein IDs	Protein names	Gene names
1.97753	2.25648	5.03625	3.45292	A0A087X1Z3;Q9UL46;H0YM70;H0YKU2	A0A087X1Z3;Q9UL46;H0YM70	Proteasome activator complex subunit 2	PSME2
0.191263	-0.943243	1.02587	0.706163	A0A0A0MSS8;P42330;S4R3Z2;P42330-2;S4R3D5;P17516	A0A0A0MSS8;P42330;S4R3Z2;P42330-2	Aldo-keto reductase family 1 member C3	AKR1C3
3.01416	3.19846	2.96038	3.01651	Q8MH48;Q5RJ85;A0A0G2JPQ3;P17693-5;P17693;P17693-4	Q8MH48;Q5RJ85;A0A0G2JPQ3;P17693-5;P17693	HLA class I histocompatibility antigen, alpha chain G	HLA-G
3.08917	3.2819	7.24371	5.87342	A0A0G2JPR0;P0C0L4;A0A140TA49;A0A140TA44;A0A140TA32;P0C0L4-2	A0A0G2JPR0;P0C0L4;A0A140TA49;A0A140TA44;A0A140TA32;P0C0L4-2	Complement C4-A;Complement C4 beta chain;Complement C4-A alpha chain;C4a anaphylatoxin;C4b-A;C4d-A;Complement C4 gamma chain	C4A
2.42601	2.39835	5.46236	4.15954	A0A140T955;A0A140T933;A0A1W2PRT9;A0A140T9I0;A0A140T9X5;A0A140T913;P01892;P16189;A0A140T941;A0A1W2PQS8;A0A140T9Z6;B0UXQ0;P30512;A0A1W2PP29;A0A1W2PQZ3;A0A1W2PQE2	A0A140T955;A0A140T933;A0A1W2PRT9;A0A140T9I0;A0A140T9X5;A0A140T913;P01892;P16189;A0A140T941;A0A1W2PQS8;A0A140T9Z6;B0UXQ0;P30512	HLA class I histocompatibility antigen, A-2 alpha chain;HLA class I histocompatibility antigen, A-31 alpha chain;HLA class I histocompatibility antigen, A-29 alpha chain	HLA-A
3.64041	3.49956	4.22076	3.90596	O19617;A0A140T921;A0A140T9H5;A0A140T9U8;A2AEA2;P10321;A0A140TA05;A0A140T9L3;A0A1W2PRU9;A0A140T9E1;A0A140T942;F8W9Z8;A0A140TA12;A0A140T9Z7	O19617;A0A140T921;A0A140T9H5;A0A140T9U8;A2AEA2;P10321;A0A140TA05;A0A140T9L3;A0A1W2PRU9;A0A140T9E1;A0A140T942	HLA class I histocompatibility antigen, Cw-7 alpha chain	HLA-C
2.64883	2.59332	5.02534	5.22292	Q5SRN7;A0A1W2PS24;Q5SRN5;P04439;Q09160;Q31611;A0A0G2JNX1;P17693-6;P17693-2	Q5SRN7;A0A1W2PS24;Q5SRN5;P04439;Q09160	HLA class I histocompatibility antigen, A-3 alpha chain;HLA class I histocompatibility antigen, A-80 alpha chain	HLA-A
-6.51099	-7.25029	-1.85178	-1.15004	B3KWK7;A6XND1;A6XND0;P17936;P17936-2;C9JMX4;H0Y5K2;H0Y485	B3KWK7;A6XND1;A6XND0;P17936;P17936-2;C9JMX4;H0Y5K2;H0Y485	Insulin-like growth factor-binding protein 3	IGFBP3
0.624669	0.726459	2.09226	2.30171	A9Z1X7;Q8IYB3-2;Q8IYB3;M0R088;E9PCT1;M0QXG5;M0R1E7	A9Z1X7;Q8IYB3-2;Q8IYB3;M0R088;E9PCT1	Serine/arginine repetitive matrix protein 1	SRRM1
2.41661	5.03153	2.53548	2.94651	B4E1Z4;P00751;E7ETN3;H7C5H1;A0A0G2JH38;P00751-2;C9JRT3;H7C526	B4E1Z4;P00751;E7ETN3;H7C5H1;A0A0G2JH38;P00751-2	Complement factor B;Complement factor B Ba fragment;Complement factor B Bb fragment	CFB
-1.20201	-0.921483	-1.44168	0.0590375	C9JIZ6;P07602;P07602-2;P07602-3;A0A0J9YXB8;Q5BJH1	C9JIZ6;P07602;P07602-2;P07602-3;A0A0J9YXB8	Prosaposin;Saposin-A;Saposin-B-Val;Saposin-B;Saposin-C;Saposin-D	PSAP
0.638325	0.382959	3.63208	2.4869	D6RBW1;P06730;P06730-3;P06730-2;H0Y8J7;D6RFJ3;D6RHE2;H0Y8X3;A6NMX2	D6RBW1;P06730;P06730-3;P06730-2;H0Y8J7	Eukaryotic translation initiation factor 4E	EIF4E
1.07698	0.697246	3.36889	2.40839	E7ETB3;Q9ULA0;E7EMB6;F8WAN0;B9ZVU2;C9JBE1;E5RJ35;E7EPX3;C9J1E2	E7ETB3;Q9ULA0;E7EMB6	Aspartyl aminopeptidase	DNPEP
0.36559	0.889124	2.4191	2.02564	Q5TG12;E9PGC5;Q15262-2;Q15262-3;Q15262-4;Q15262;H0YDP9;H0Y6P5;H0Y6V4;A0A0G2JQF6;E9PRW2	Q5TG12;E9PGC5;Q15262-2;Q15262-3;Q15262-4;Q15262	Protein-tyrosine-phosphatase;Receptor-type tyrosine-protein phosphatase kappa	PTPRK
-5.26912	0.247876	0.526047	-2.43575	E9PMR4;P48509;E9PRJ3	E9PMR4;P48509;E9PRJ3	Tetraspanin;CD151 antigen	CD151
0.672374	0.795066	3.16679	3.53799	G3V1D3;G3V180;Q9NY33-4;Q9NY33;E9PQ14;Q9NY33-2;E9PKK8;E9PPK9;E9PNX5;E9PQF2	G3V1D3;G3V180;Q9NY33-4;Q9NY33	Dipeptidyl peptidase 3	DPP3
0.924232	4.56792	-2.56598	-3.28428	G3V3F7;H0YIY1;G3V577;G3V236;Q96KN7-6;Q96KN7-4;Q96KN7-5;Q96KN7	G3V3F7;H0YIY1;G3V577;G3V236;Q96KN7-6;Q96KN7-4;Q96KN7-5;Q96KN7	X-linked retinitis pigmentosa GTPase regulator-interacting protein 1	RPGRIP1
1.09959	1.15133	6.50916	6.0318	G3V5Z7;P60900;G3V295;P60900-2;G3V3I1;P60900-3;G3V3U4;H0YJC4;G3V4S5;G3V2S7	G3V5Z7;P60900;G3V295;P60900-2;G3V3I1;P60900-3	Proteasome subunit alpha type;Proteasome subunit alpha type-6	PSMA6
2.63055	2.83533	4.49084	-0.398384	J3KQL8	J3KQL8		APOL2
-0.688674	-0.676228	0.66519	0.927689	K7EK07;P84243;K7EMV3;B4DEB1;K7ES00;Q16695;K7EP01;Q6NXT2	K7EK07;P84243;K7EMV3;B4DEB1;K7ES00;Q16695;K7EP01;Q6NXT2	Histone H3;Histone H3.3;Histone H3.1t;Histone H3.3C	H3F3B;H3F3A;HIST3H3;H3F3C
2.24122	2.33087	4.06364	0.326769	O14933;O14933-2;E9PQT7;E9PKW8	O14933;O14933-2	Ubiquitin/ISG15-conjugating enzyme E2 L6	UBE2L6
0.170067	1.1828	5.24452	3.34225	O15371-2;O15371-3;O15371;B0QYA5;B0QYA6;B0QYA4;B0QYA8;A0A0D9SGB5	O15371-2;O15371-3;O15371	Eukaryotic translation initiation factor 3 subunit D	EIF3D
0.911724	0.550323	4.06024	3.13175	O43399-5;O43399-7;O43399;A0A087WYR3;A0A087WZ51	O43399-5;O43399-7;O43399;A0A087WYR3;A0A087WZ51	Tumor protein D54	TPD52L2
0.500184	0.690996	3.45737	-0.174341	O60869;O60869-2;O60869-3	O60869;O60869-2;O60869-3	Endothelial differentiation-related factor 1	EDF1
-0.688769	-0.456416	2.56404	0.932175	O60888-3;O60888;O60888-2;C9IZG4	O60888-3;O60888;O60888-2;C9IZG4	Protein CutA	CUTA
0.981766	1.02022	2.79165	0.204515	O75531	O75531	Barrier-to-autointegration factor;Barrier-to-autointegration factor, N-terminally processed	BANF1
-0.819511	-0.387419	2.14641	-0.268093	O75534-2;O75534;O75534-3;O75534-4;E9PLT0;E9PNG3;E9PJK7;E9PKN4;E9PLD4	O75534-2;O75534;O75534-3;O75534-4;E9PLT0	Cold shock domain-containing protein E1	CSDE1
-0.467013	-3.6721	-1.19931	-0.163143	O94985-2;O94985;Q5SR54;Q9H4D0	O94985-2;O94985;Q5SR54	Calsyntenin-1;Soluble Alc-alpha;CTF1-alpha	CLSTN1
-0.67413	-0.783536	1.95604	0.261754	O95394;O95394-3;O95394-4;J3KN95;A0A087WT27;D6RCD1;H0Y8I3;D6RCQ8;D6RC77;D6RF77;H0Y987;D6RIS6	O95394;O95394-3;O95394-4;J3KN95;A0A087WT27	Phosphoacetylglucosamine mutase	PGM3
0.695225	0.732243	3.34168	0.859789	P00966;Q5T6L5;Q5T6L6	P00966;Q5T6L5;Q5T6L6	Argininosuccinate synthase	ASS1
2.89573	3.92425	0.894155	0.785418	P01024;M0QYC8;M0QXZ3;M0R0Q9	P01024	Complement C3;Complement C3 beta chain;C3-beta-c;Complement C3 alpha chain;C3a anaphylatoxin;Acylation stimulating protein;Complement C3b alpha chain;Complement C3c alpha chain fragment 1;Complement C3dg fragment;Complement C3g fragment;Complement C3d fragment;Complement C3f fragment;Complement C3c alpha chain fragment 2	C3
0.636211	0.915854	-0.669971	-0.537804	P01034	P01034	Cystatin-C	CST3
[truncated: 57 more rows]
